# Supplementary material for: Large-language models facilitate discovery of the molecular signatures regulating sleep and activity
Source: Nat Commun. 2024 May 1;15:3685. doi: 10.1038/s41467-024-48005-w (PMC11063160; doi:10.1038/s41467-024-48005-w)
Supplement: Supplementary file 5 — Supplementary Data 2 [file 41467_2024_48005_MOESM5_ESM.xlsx]

## Sheet: Supplementary Data 2
Supplementary Data 2. The accuracy of LLM prompt-responses for interpreting genes that function in the 3 behaviors.
Supplementary Data 2a. The positive and negative datasets for interpreting the function of fly gene in sleep.
Supplementary Data 2b. The positive and negative datasets for interpreting the function of fly gene in locomotor behavior.
Supplementary Data 2c. The positive and negative datasets for interpreting the function of fly gene in social behavior.
Supplementary Data 2d. The Sn, Sp, accuracy, MCC, and precision results for evaluating the performance of LLMs in the 3 behaviors of fruit flies.

## Sheet: Supplementary Data 2a
FlyBase	CG	UniProt	Symbol	Gene Name	PubMed	Type
Positive data
FBgn0000479	CG32498	Q9W4T4	dnc	dunce	25913403	TP
FBgn0000500	CG18090	P09040	Dsk	Drosulfakinin	31628317	TP
FBgn0000527	CG3331	Q9VDC6	e	ebony	37369755	TP
FBgn0000535	CG10952	Q02280	eag	ether a go-go	17507560	TP
FBgn0000721	CG10033	Q03043	for	foraging	22308351	TP
FBgn0001104	CG10060	P20353	Gαi	G protein alpha subunit i	21358844	TP
FBgn0001123	CG2835	P20354	Gαs	G protein alpha subunit s	21358844	TP
FBgn0003068	CG2647	P07663	per	period	19342592	TP
FBgn0003301	CG9533	P32870	rut	rutabaga	19342592	TP
FBgn0003380	CG12348	P08510	Sh	Shaker	15858564	TP
FBgn0004244	CG10537	P25123	Rdl	Resistant to dieldrin	19230663	TP
FBgn0004516	CG14994	P20228	Gad1	Glutamic acid decarboxylase 1	33264620	TP
FBgn0004573	CG12073	P20905	5-HT7	5-hydroxytryptamine (serotonin) receptor 7	30799021	TP
FBgn0004622	CG7887	P30975	TkR99D	Tachykinin-like receptor at 99D	30799021	TP
FBgn0005619	CG3454	Q05733	Hdc	Histidine decarboxylase	23844178	TP
FBgn0010015	CG1455	P48456	CanA1	Calcineurin A1	21900555	TP
FBgn0010329	CG1543	Q86B61	Tbh	Tyramine β hydroxylase	28438481	TP
FBgn0011582	CG9652	P41596	Dop1R1	Dopamine 1-like receptor 1	19945394	TP
FBgn0014396	CG3234	P49021	tim	timeless	31138685	TP
FBgn0015614	CG11217	Q24214	CanB2	Calcineurin B2	21900555	TP
FBgn0019985	CG11144	P91685	mGluR	metabotropic Glutamate Receptor	31103635	TP
FBgn0023076	CG7391	O61735	Clk	Clock	20541409	TP
FBgn0023178	CG6496	O96690	Pdf	Pigment-dispersing factor	19038223	TP
FBgn0025394	CG32810	O76889	insomniac	insomniac	22196332	TP
FBgn0025680	CG3772	O77059	cry	cryptochrome	25148297	TP
FBgn0026086	CG12598	Q9NII1	Adar	Adenosine deaminase acting on RNA	26813350	TP
FBgn0027109	CG10342	Q9VET0	NPF	neuropeptide F	24040211	TP
FBgn0027575	CG6706	A0A0B4LHR4	GABA-B-R2	metabotropic GABA-B receptor subtype 2	24068350	TP
FBgn0028734	CG6203	Q9NFU0	Fmr1	Fragile X messenger ribonucleoprotein 1	21700878	TP
FBgn0030228	CG1826	Q9W2S3	BTBD9	BTB (POZ) domain containing 9	22658601	TP
FBgn0030600	CG32592	Q9NB71	hiw	highwire	29109678	TP
FBgn0260499	CG33472	B5A5T4	qvr	quiver	18635795	TP
FBgn0033494	CG33135	A0A0B4KEH2	KCNQ	KCNQ potassium channel	16267222	TP
FBgn0033911	CG8394	A1Z9M6	VGAT	Vesicular GABA Transporter	25564731	TP
FBgn0034136	CG8380	Q7K4Y6	DAT	Dopamine transporter	23064381	TP
FBgn0035538	CG18314	Q8MR64	DopEcR	Dopamine/Ecdysteroid receptor	30799021	TP
FBgn0036414	CG5842	M9PI57	nan	nanchung	34635540	TP
FBgn0037408	CG1147	Q9VNM1	NPFR	Neuropeptide F receptor	24040211	TP
FBgn0038201	CG9918	Q8ITC9	PK1-R	Pyrokinin 1 receptor	30799021	TP
FBgn0039747	CG9753	A0A0B4KHE7	AdoR	Adenosine receptor	37335362	TP
FBgn0051813	CG31813	Q8IP68	nur	nemuri	30705188	TP
FBgn0053517	CG33517	Q8IS44	Dop2R	Dopamine 2-like receptor	30799021	TP
FBgn0086782	CG11937	Q24049	amn	amnesiac	18514063	TP
FBgn0259243	CG42341	P16905	Pka-R1	Protein kinase, cAMP-dependent, regulatory subunit type 1	34599173	TP
FBgn0260753	CG13758	Q9W4Y2	Pdfr	Pigment-dispersing factor receptor	19038223	TP
FBgn0260945	CG10967	Q8MQJ7	Atg1	Autophagy-related 1	34085929	TP
FBgn0262593	CG43128	P17970	Shab	Shaker cognate b	29769701	TP
FBgn0263111	CG43368	P91645	cac	cacophony	34015490	TP
FBgn0263220	CG43388	M9NEC7	Hk	Hyperkinetic	17507560	TP
FBgn0263397	CG8585	A1Z9N7	Ih	Ih channel	22314484	TP
FBgn0264087	CG43756	Q8IPH9	Slob	Slowpoke binding protein	30318147	TP
FBgn0264607	CG18069	Q00168	CaMKII	Calcium/calmodulin-dependent protein kinase II	36618010	TP
FBgn0265784	CG6103	Q9VWW0	CrebB	Cyclic-AMP response element binding protein B	11687816	TP
FBgn0266418	CG45058	A0A0B4K6D0	wake	wide awake	24631345	TP
FBgn0267912	CG9819	Q9VXF1	CanA-14F	Calcineurin A at 14F	21900555	TP
FBgn0287831	CG3318	Q94521	speck	speck	32955431	TP
FBgn0044048	CG33273	Q7KUD5	Ilp5	Insulin-like peptide 5	25581915	FN
FBgn0044046	CG13317	Q9W4Q9	Ilp7	Insulin-like peptide 7	25581915	FN
FBgn0053513	CG33513	E1JJC6	Nmdar2	NMDA receptor 2	30799021	FN
FBgn0034644	CG10082	Q961X0	Ip6k	Inositol hexakisphosphate kinase	33028524	FN
FBgn0260964	CG33528	Q86NW1	Vmat	Vesicular monoamine transporter	23658190	FN
FBgn0030555	CG1839	Q9VY46	Fbxl4	F box and leucine-rich-repeat gene 4	29174887	FN
FBgn0044051	CG14173	Q9VT50	Ilp1	Insulin-like peptide 1	25581915	FN
FBgn0015269	CG8318	A0A0B4KHX4	Nf1	Neurofibromin 1	25962619	FN
FBgn0037261	CG9775	Q8T0Q2	CG9775	-	34599173	FN
FBgn0039883	CG1976	Q9V9S7	RhoGAP100F	Rho GTPase activating protein at 100F	32142702	FN
FBgn0261953	CG7807	M9PD85	TfAP-2	Transcription factor AP-2	27829368	FN
FBgn0261836	CG42768	M9MRD1	Msp300	Muscle-specific protein 300 kDa	32202500	FN
FBgn0034346	CG12263	A1ZB84	PIG-O	Phosphatidylinositol glycan anchor biosynthesis class O	36608130	FN
FBgn0002930	CG1857	Q6V6U1	nec	necrotic	34543266	FN
FBgn0266429	CG2872	Q9U721	AstA-R1	Allatostatin A receptor 1	30799021	FN
FBgn0036927	CG7433	Q8MYV0	Gabat	γ-aminobutyric acid transaminase	24637426	FN
FBgn0000038	CG11348	P04755	nAChRβ1	nicotinic Acetylcholine Receptor β1	30799021	FN
FBgn0259245	CG42343	B7Z153	DIP-β	Dpr-interacting protein β	36812309	FN
FBgn0261929	CG42796	A0A0B4KFU6	5-HT2B	5-hydroxytryptamine (serotonin) receptor 2B	28984573	FN
FBgn0031604	CG15433	Q9VQZ6	Elp3	Elongator complex protein 3	20626565	FN
FBgn0044047	CG14049	Q9W4Z4	Ilp6	Insulin-like peptide 6	25581915	FN
FBgn0023094	CG8727	O61734	cyc	cycle	12568241	FN
FBgn0039396	CG33344	Q868T3	CCAP-R	Crustacean cardioactive peptide receptor	30799021	FN
FBgn0051760	CG31760	Q9VKA4	CG31760	-	30799021	FN
FBgn0051414	CG31414	Q8IMY3	Gba1b	Glucocerebrosidase 1b	34884544	FN
FBgn0038199	CG14358	Q4V4I9	CCHa1	CCHamide-1	30799021	FN
FBgn0038541	CG16766	Q9VEG2	TyrRII	Tyramine receptor II	30799021	FN
FBgn0262103	CG42856	A0A0B4LFW1	Sik3	Salt-inducible kinase 3	27806374	FN
FBgn0051092	CG31092	A0A0B4KGZ9	LpR2	Lipophorin receptor 2	36071487	FN
FBgn0031974	CG12560	Q9VLU3	CG12560	-	37561813	FN
FBgn0003360	CG16944	Q26365	sesB	stress-sensitive B	30833507	FN
FBgn0035666	CG6580	Q9VRS8	Jon65Aii	Jonah 65Aii	37561813	FN
FBgn0266438	CG45068	Q8MT80	PIG-Z	Phosphatidylinositol glycan anchor biosynthesis class Z	36608130	FN
FBgn0038839	CG10830	Q9VDH3	Ktl	Kctd12-like	24830553	FN
FBgn0039595	CG10001	D6W4V7	AstA-R2	Allatostatin A receptor 2	30799021	FN
FBgn0004841	CG6515	P30974	TkR86C	Tachykinin-like receptor at 86C	30799021	FN
FBgn0050106	CG30106	A1ZAX0	CCHa1-R	CCHamide-1 receptor	30799021	FN
FBgn0033932	CG8422	A1Z9Q8	Dh44-R1	Diuretic hormone 44 receptor 1	30799021	FN
FBgn0038880	CG10823	Q8IN35	SIFaR	SIFamide receptor	24658384	FN
FBgn0000404	CG5940	P14785	CycA	Cyclin A	22461610	FN
FBgn0034476	CG8595	Q7KIN0	Toll-7	Toll-7	34543266	FN
FBgn0032618	CG31743	Q9VJG5	CG31743	-	33028524	FN
FBgn0261988	CG17998	P32866	Gprk2	G protein-coupled receptor kinase 2	32573992	FN
FBgn0030718	CG9172	Q9VXK7	ND-20	NADH dehydrogenase (ubiquinone) 20 kDa subunit	37319260	FN
FBgn0029950	CG9657	Q8MSS3	rumpel	rumpel	34897385	FN
FBgn0031770	CG13995	Q9VMI4	CG13995	-	30799021	FN
FBgn0035179	CG12038	Q7KVC9	aln	allnighter	37217484	FN
FBgn0042201	CG13061	Q9VV28	Nplp3	Neuropeptide-like precursor 3	30799021	FN
FBgn0263490	CG34100	A0A0B4K6J3	mld	molting defective	20215472	FN
FBgn0015591	CG13633	Q9VC44	AstA	Allatostatin A	27689358	FN
FBgn0038608	CG7670	Q9VE86	WRNexo	WRN exonuclease	34944512	FN
FBgn0017551	CG10800	P91666	Rca1	Regulator of cyclin A1	22461610	FN
FBgn0001122	CG2204	P16378	Gαo	G protein alpha subunit o	21358844	FN
FBgn0015615	CG9802	Q24098	SMC3	Structural maintenance of chromosomes 3	37036413	FN
FBgn0038320	CG4931	Q9VF87	Cyfip	Cytoplasmic FMR1 interacting protein	36808152	FN
FBgn0000229	CG5680	P92208	bsk	basket	22197814	FN
FBgn0024836	CG11895	Q9V5N8	stan	starry night	30799021	FN
FBgn0019952	CG6331	Q9VCA2	Orct	Organic cation transporter	37140181	FN
FBgn0000092	CG2650	O76879	dyw	daywake	31080079	FN
FBgn0264386	CG15899	A8JUY8	Ca-α1T	Ca2+-channel protein α1 subunit T	26647714	FN
FBgn0004575	CG3985	Q24546	Syn	Synapsin	31488622	FN
FBgn0266347	CG12414	A0A0S0WNY8	nAChRα4	nicotinic Acetylcholine Receptor α4	24497543	FN
FBgn0031726	CG7249	X2J9F6	Cyp6a16	Cytochrome P450 6a16	37561813	FN
FBgn0005672	CG10334	Q01083	spi	spitz	17694052	FN
FBgn0265193	CG44246	Q2PE13	Atf-2	Activating transcription factor-2	18694958	FN
FBgn0033638	CG9005	Q7JXG9	atos	atossa	33028524	FN
FBgn0000546	CG1765	P34021	EcR	Ecdysone receptor	20215472	FN
FBgn0086448	CG32578	Q8IR17	PIG-Q	Phosphatidylinositol glycan anchor biosynthesis class Q	36608130	FN
FBgn0036713	CG6456	Q9VVF7	Mip	Myoinhibiting peptide precursor	25333796	FN
FBgn0031275	CG3022	Q058U9	GABA-B-R3	metabotropic GABA-B receptor subtype 3	25564731	FN
FBgn0262473	CG5490	P08953	Tl	Toll	33186550	FN
FBgn0026323	CG18492	Q9V3Q6	Tak1	TGF-β activated kinase 1	17520783	FN
FBgn0013334	CG8884	Q960T2	Sap47	Synapse-associated protein 47kD	31488622	FN
FBgn0004168	CG16720	P28285	5-HT1A	5-hydroxytryptamine (serotonin) receptor 1A	16753559	FN
FBgn0039260	CG6369	Q86BS8	Smg6	Smg6	34543266	FN
FBgn0030871	CG8142	Q9VX15	CG8142	-	34599173	FN
FBgn0266557	CG3696	B7Z002	kis	kismet	34088660	FN
FBgn0004635	CG1004	P20350	rho	rhomboid	17694052	FN
FBgn0038139	CG8795	Q6WNX7	PK2-R2	Pyrokinin 2 receptor 2	30799021	FN
FBgn0003256	CG12559	P40417	rl	rolled	24244744	FN
FBgn0028675	CG5772	Q9VL32	Sur	Sulfonylurea receptor	22105623	FN
FBgn0010014	CG4209	P48451	CanB	Calcineurin B	21900555	FN
FBgn0010399	CG2902	Q24418	Nmdar1	NMDA receptor 1	31064979	FN
FBgn0027601	CG9009	Q9VXZ8	pdgy	pudgy	30186232	FN
FBgn0000414	CG9695	P98081	Dab	Disabled	36071487	FN
FBgn0285955	CG34389	A8JR05	cv-c	crossveinless c	24559676	FN
FBgn0004118	CG6798	P25162	nAChRβ2	nicotinic Acetylcholine Receptor β2	30799021	FN
FBgn0261885	CG7467	Q8IN94	osa	osa	37036413	FN
FBgn0043362	CG14001	Q8MRY5	bchs	blue cheese	34085929	FN
FBgn0014388	CG1921	O44783	sty	sprouty	33028524	FN
FBgn0011715	CG1064	Q24090	Snr1	Snf5-related 1	37036413	FN
FBgn0011604	CG8625	Q24368	Iswi	Imitation SWI	33597246	FN
FBgn0261268	CG42616	Q8IP45	Cul3	Cullin 3	23055946	FN
FBgn0038980	CG6919	Q9VCZ3	Octβ1R	Octopamine β1 receptor	30799021	FN
FBgn0033187	CG2144	A1Z705	PIG-G	Phosphatidylinositol glycan anchor biosynthesis class G	36608130	FN
FBgn0030625	CG5877	Q8IR40	CG5877	-	37036413	FN
FBgn0026439	CG3747	A0A6H2EIE0	Eaat1	Excitatory amino acid transporter 1	28314820	FN
FBgn0002719	CG10120	Q2QBM1	Men	Malic enzyme	36808152	FN
FBgn0038975	CG7050	A0A0B4KGL0	Nrx-1	Neurexin 1	27905548	FN
FBgn0010051	CG1063	P29993	Itpr	Inositol 1,4,5,-trisphosphate receptor	35354048	FN
FBgn0013303	CG7641	P42325	Nca	Neurocalcin	30865587	FN
FBgn0038147	CG14375	Q8SXL2	CCHa2	CCHamide-2	30799021	FN
FBgn0261260	CG42611	A8JTM7	mgl	Megalin	37140181	FN
FBgn0050446	CG30446	A1Z6N4	Tdc2	Tyrosine decarboxylase 2	18799671	FN
FBgn0005632	CG1945	P55824	faf	fat facets	29109678	FN
FBgn0034996	CG13575	Q2UZR1	CG13575	-	30799021	FN
FBgn0032048	CG13094	Q9VLK4	Dh31	Diuretic hormone 31	25455031	FN
FBgn0052547	CG32547	A1KXD5	CG32547	-	30799021	FN
FBgn0032593	CG5996	Q9VJJ7	Trpγ	Transient receptor potential cation channel γ	35501408	FN
FBgn0083975	CG34139	A0A6H2EDS1	Nlg4	Neuroligin 4	24068821	FN
FBgn0000036	CG5610	P09478	nAChRα1	nicotinic Acetylcholine Receptor α1	30799021	FN
FBgn0286723	CG4500	Q9V3U0	hll	heimdall	25409104	FN
FBgn0011296	CG4533	P82147	l(2)efl	lethal (2) essential for life	33028524	FN
FBgn0033313	CG8639	A1Z7G7	Cirl	Calcium-independent receptor for α-latrotoxin	25962619	FN
FBgn0028978	CG5408	Q9V3Z1	trbl	tribbles	37083954	FN
FBgn0030608	CG9057	Q9VXY7	Lsd-2	Lipid storage droplet-2	20824166	FN
FBgn0003218	CG11111	P43125	rdgB	retinal degeneration B	36586155	FN
FBgn0066101	CG31094	A0A0B4KHW9	LpR1	Lipophorin receptor 1	36071487	FN
FBgn0039003	CG4917	Q8IMZ9	wfs1	wolfram syndrome 1	37399203	FN
FBgn0052000	CG32000	A8DZ26	anne	anne boleyn	36675288	FN
FBgn0037976	CG14734	Q9VGE8	Tk	Tachykinin	30799021	FN
FBgn0020238	CG31196	P92177	14-3-3ε	14-3-3ε	34575915	FN
FBgn0037913	CG6783	Q8IGA2	fabp	fatty acid binding protein	35176630	FN
FBgn0025777	CG11324	M9PB54	homer	homer	22532843	FN
FBgn0011656	CG1429	P40791	Mef2	Myocyte enhancer factor 2	22014527	FN
FBgn0022774	CG8782	Q9VW26	Oat	Ornithine aminotransferase precursor	33028524	FN
FBgn0035016	CG4612	Q9W158	CG4612	-	34599173	FN
FBgn0040283	CG6057	Q9N6I4	SMC1	Structural maintenance of chromosomes 1	37036413	FN
FBgn0261283	CG8522	Q24146	SREBP	Sterol regulatory element binding protein	36808152	FN
FBgn0039915	CG1732	Q8IMC1	Gat	GABA transporter	35303417	FN
FBgn0086365	CG13610	Q95R48	Orct2	Organic cation transporter 2	37140181	FN
FBgn0035435	CG12077	A0A2U8U156	PIG-C	Phosphatidylinositol glycan anchor biosynthesis class C	36608130	FN
FBgn0035976	CG4432	Q9GNK5	PGRP-LC	Peptidoglycan recognition protein LC	34543266	FN
FBgn0032725	CG10679	Q9VJ33	Nedd8	Nedd8 ubiquitin like modifier	22196332	FN
FBgn0033543	CG12338	Q7JZB1	Daao1	D-amino acid oxidase 1	31064979	FN
FBgn0259246	CG42344	A0A0B4K6V0	brp	bruchpilot	32142702	FN
FBgn0036146	CG14141	Q8SX06	nkt	noktochor	31353186	FN
FBgn0037912	CG6782	Q7KSQ0	sea	scheggia	30833507	FN
FBgn0041096	CG32096	M9PC91	rols	rolling pebbles	33028524	FN
FBgn0039225	CG6892	Q8MRW5	Ets96B	Ets96B	27280443	FN
FBgn0283499	CG18402	P09208	InR	Insulin-like receptor	25581915	FN
FBgn0030904	CG5988	Q9VWX2	upd2	unpaired 2	32745077	FN
FBgn0260972	CG8057	A1Z7Q8	alc	alicorn	30566533	FN
FBgn0002778	CG3297	Q9Y1A7	mnd	minidiscs	30016498	FN
FBgn0000108	CG7727	P14599	Appl	β amyloid protein precursor-like	28314820	FN
FBgn0011204	CG12086	Q95RU0	cue	cueball	25409104	FN
FBgn0027348	CG4501	Q9V3S9	bgm	bubblegum	25409104	FN
FBgn0053527	CG33527	Q6IGX9	SIFa	SIFamide	24658384	FN
FBgn0264810	CG15284	Q9VJS7	Pburs	Partner of Bursicon	30799021	FN
FBgn0024944	CG3856	Q7JQF1	Oamb	Octopamine receptor in mushroom bodies	20223202	FN
FBgn0034649	CG9865	Q9W2E4	PIG-M	Phosphatidylinositol glycan anchor biosynthesis class M	36608130	FN
FBgn0029768	CG16752	Q8SWR3	SPR	Sex peptide receptor	25333796	FN
FBgn0041723	CG33304	Q76NQ1	rho-5	rhomboid-5	21439629	FN
FBgn0016122	CG10593	Q9VLJ6	Acer	Angiotensin-converting enzyme-related	21270318	FN
FBgn0000039	CG6844	P17644	nAChRα2	nicotinic Acetylcholine Receptor α2	30799021	FN
FBgn0045443	CG31147	P83118	mthl11	methuselah-like 11	30799021	FN
FBgn0035934	CG5751	Q7Z020	TrpA1	Transient receptor potential cation channel A1	28084307	FN
FBgn0003310	CG4385	P42519	S	Star	17694052	FN
FBgn0036046	CG8167	Q9VT51	Ilp2	Insulin-like peptide 2	25581915	FN
FBgn0036697	CG7725	Q9VVE2	rogdi	rogdi	28900300	FN
FBgn0033058	CG14593	Q4V622	CCHa2-R	CCHamide-2 receptor	30799021	FN
FBgn0038063	CG33976	Q4LBB9	Octβ2R	Octopamine β2 receptor	30799021	FN
FBgn0023000	CG6936	O97148	mth	methuselah	30799021	FN
FBgn0000212	CG5942	P25439	brm	brahma	37036413	FN
FBgn0026401	CG17704	Q7PLI2	Nipped-B	Nipped-B	26544867	FN
FBgn0038763	CG4433	A0A0B4K6Q5	PIG-L	Phosphatidylinositol glycan anchor biosynthesis class L	36608130	FN
FBgn0086370	CG6072	Q9XZL8	sra	sarah	21900555	FN
FBgn0034366	CG5489	A1ZBA9	Atg7	Autophagy-related 7	34085929	FN
FBgn0040071	CG6889	Q9NHB9	tara	taranis	26096977	FN
FBgn0036568	CG5389	Q8T4C4	ATPsynβL	ATP synthase, β subunit-like	37319260	FN
FBgn0266137	CG18741	Q24563	Dop1R2	Dopamine 1-like receptor 2	27487216	FN
FBgn0029823	CG3011	B7Z0X1	Shmt	Serine hydroxymethyl transferase	31064979	FN
FBgn0005585	CG9429	P29413	Calr	Calreticulin	18430954	FN
FBgn0260987	CG17436	A0A021WW32	vtd	verthandi	37036413	FN
FBgn0034475	CG13874	Q9V8Y9	Obp56h	Odorant-binding protein 56h	36454098	FN
FBgn0038881	CG16791	A0A0B4LHH8	aus	argus	34085929	FN
FBgn0003495	CG6134	P48607	spz	spatzle	33186550	FN
FBgn0028956	CG6530	Q9V818	mthl3	methuselah-like 3	30799021	FN
FBgn0028425	CG12317	Q9VKC2	JhI-21	Juvenile hormone Inducible-21	30016498	FN
FBgn0250785	CG9326	A1XXK0	vari	varicose	33034629	FN
FBgn0259168	CG42273	P49657	mnb	minibrain	36151233	FN
FBgn0034331	CG15067	A1ZB61	BomBc2	Bomanin Bicipital 2	34543266	FN
FBgn0033528	CG11761	Q6TMH4	trsn	translin	27020744	FN
FBgn0036449	CG5295	E1JI03	bmm	brummer	20824166	FN
FBgn0037327	CG2087	Q9NIV1	PEK	pancreatic eIF-2α kinase	32169212	FN
FBgn0036196	CG11658	Q9VTM4	CG11658	-	31849056	FN
FBgn0040505	CG8250	Q7KJ08	Alk	Anaplastic lymphoma kinase	26536237	FN
FBgn0004101	CG3411	Q24535	bs	blistered	19342592	FN
FBgn0046704	CG11199	M9PC73	Liprin-α	Liprin-α	32142702	FN
FBgn0053087	CG33087	A0A0B4KFD1	LRP1	LDL receptor protein 1	37140181	FN
FBgn0000052	CG9127	P35421	Pfas	Phosphoribosylformylglycinamidine synthase	30249751	FN
FBgn0261588	CG42698	A0A0B4JD55	pdm3	pou domain motif 3	32202500	FN
FBgn0001991	CG4894	Q24270	Ca-α1D	Ca2+-channel protein α1 subunit D	33186550	FN
FBgn0040078	CG4003	Q9VH07	pont	pontin	34599173	FN
FBgn0261787	CG2478	Q9VIL0	brun	brunelleschi	32046534	FN
FBgn0043005	CG10251	Q9VCJ5	prt	portabella	34599173	FN
FBgn0031935	CG13793	Q9VLY5	CG13793	-	37561813	FN
FBgn0015282	CG5289	P48601	Rpt2	Regulatory particle triple-A ATPase 2	32715147	FN
FBgn0033257	CG8713	Q7JZM1	sand	sandman	27487216	FN
FBgn0015808	CG17320	Q24506	ScpX	Sterol carrier protein X-related thiolase	33028524	FN
FBgn0259216	CG42316	H9XVN1	RhoGAP102A	Rho GTPase activating protein at 102A	33028524	FN
FBgn0025743	CG18582	Q9VXE5	mbt	mushroom bodies tiny	34125184	FN
FBgn0037684	CG8129	Q7KST5	Srr	Serine racemase	31064979	FN
FBgn0031535	CG12795	Q9VQQ7	CG12795	-	33028524	FN
FBgn0034948	CG3825	Q9W1E4	PPP1R15	Protein phosphatase 1 regulatory subunit 15	32169212	FN
FBgn0038693	CG5237	A0A0B4LHB4	unc79	uncoordinated 79	34849820	FN
FBgn0044050	CG14167	Q9VT52	Ilp3	Insulin-like peptide 3	25581915	FN
FBgn0032484	CG9431	Q8T0J0	kek4	kekkon 4	34599173	FN
FBgn0031860	CG11236	M9NDG8	Daao2	D-amino acid oxidase 2	31064979	FN
FBgn0010323	CG2851	P54366	Gsc	Goosecoid	33028524	FN
FBgn0002413	CG2048	O76324	dco	discs overgrown	35139068	FN
FBgn0040344	CG3711	Q9V410	Lztr1	Leucine zipper like transcription regulator 1	32339168	FN
Negative data 1
FBgn0037819	CG14688	Q9VGY8	Phyhd1	Phytanoyl-CoA dioxygenase domain containing 1	-	TN
FBgn0035187	CG9122	Q9W0K2	Trhn	Tryptophan hydroxylase neuronal	-	TN
FBgn0051973	CG31973	A8DYS5	Cda5	Chitin deacetylase-like 5	-	TN
FBgn0051601	CG31601	Q8IMF0	CG31601	-	-	TN
FBgn0032140	CG13117	Q9VL93	CG13117	-	-	TN
FBgn0010441	CG5974	Q05652	pll	pelle	-	TN
FBgn0050120	CG30120	Q1WWC1	CG30120	-	-	TN
FBgn0286516	CG9821	Q9VHK8	aqz	aaquetzalli	-	TN
FBgn0003067	CG17725	P20007	Pepck1	Phosphoenolpyruvate carboxykinase 1	-	TN
FBgn0004425	CG1179	Q08694	LysB	Lysozyme B	-	TN
FBgn0039306	CG11859	Q9VBU2	RIOK2	RIO kinase 2	-	TN
FBgn0262595	CG33724	A1ZBB5	CheA56a	Chemosensory protein A 56a	-	TN
FBgn0037069	CG7658	Q9VP53	Cpr78Cc	Cuticular protein 78Cc	-	TN
FBgn0028848	CG7311	M9NF20	Gpo3	Glycerophosphate oxidase 3	-	TN
FBgn0034447	CG7744	A1ZBL2	CG7744	-	-	TN
FBgn0039850	CG11333	Q9V9X3	CG11333	-	-	TN
FBgn0263260	CG12918	Q7JXF7	sel	seele	-	TN
FBgn0250815	CG6467	Q8SYB5	Jon65Aiv	Jonah 65Aiv	-	TN
FBgn0261244	CG33174	B7Z150	inaE	inactivation no afterpotential E	-	TN
FBgn0035776	CG8564	M9PEV1	CG8564	-	-	TN
FBgn0030189	CG2909	Q9W2W5	CG2909	-	-	TN
FBgn0034139	CG4927	Q4V3U8	CG4927	-	-	TN
FBgn0037430	CG15188	Q9VI07	Osi20	Osiris 20	-	TN
FBgn0028880	CG15256	Q9VJP0	CG15256	-	-	TN
FBgn0033225	CG1550	Q7JVG6	TTLL12	Tubulin tyrosine ligase-like 12	-	TN
FBgn0265184	CG44249	A0A0B4LGA2	CG44249	-	-	TN
FBgn0053847	CG33847	P84051	His2A:CG33847	His2A:CG33847	-	TN
FBgn0031146	CG15449	Q9VRD7	CG15449	-	-	TN
FBgn0010040	CG11512	Q9VG96	GstD4	Glutathione S transferase D4	-	TN
FBgn0036492	CG12327	Q9VUM7	Best3	Bestrophin 3	-	TN
FBgn0010300	CG10719	Q8MQJ9	brat	brain tumor	-	TN
FBgn0043848	-	A2NU64	412\ORF2	412 element ORF2	-	TN
FBgn0051404	CG31404	Q8IN72	CG31404	-	-	TN
FBgn0036254	CG5645	Q9VTU0	CG5645	-	-	TN
FBgn0003274	CG4918	P05389	RpLP2	Ribosomal protein LP2	-	TN
FBgn0040262	CG13270	Q9VJI0	Ugt37C2	UDP-glycosyltransferase family 37 member C2	-	TN
FBgn0262513	CG9013	A1ZAL7	Vha16-4	Vacuolar H[+] ATPase 16kD subunit 4	-	TN
FBgn0036395	CG17361	Q8SZ13	CG17361	-	-	TN
FBgn0036862	CG9619	Q9VVY3	Gbs-76A	Glycogen binding subunit 76A	-	TN
FBgn0260970	CG42593	Q9W3M3	Ubr3	Ubr3 ubiquitin ligase	-	TN
FBgn0260644	CG42536	E1JIB0	CG42536	-	-	TN
FBgn0039856	CG1774	Q9V9W4	CG1774	-	-	TN
FBgn0032299	CG17127	Q9VKQ2	CG17127	-	-	TN
FBgn0028694	CG18174	Q9V3H2	Rpn11	Regulatory particle non-ATPase 11	-	TN
FBgn0035902	CG6683	Q9VSL0	CG6683	-	-	TN
FBgn0033515	CG12900	A1Z882	Ir47a	Ionotropic receptor 47a	-	TN
FBgn0034826	CG13544	Q9W1U2	CG13544	-	-	TN
FBgn0053267	CG33267	Q7KUG7	CG33267	-	-	TN
FBgn0031832	CG9596	Q8MS69	Trmt6	tRNA methyltransferase 6 non-catalytic subunit	-	TN
FBgn0033875	CG6357	A1Z9I0	CG6357	-	-	TN
FBgn0002631	CG6096	P13096	E(spl)m5-HLH	Enhancer of split m5, helix-loop-helix	-	TN
FBgn0015331	CG14637	Q9V3C0	abs	abstrakt	-	TN
FBgn0026179	CG32434	E1JI59	siz	schizo	-	TN
FBgn0052259	CG32259	Q4QQ81	CG32259	-	-	TN
FBgn0030096	CG9060	Q9W379	Zpr1	Zpr1	-	TN
FBgn0033117	CG3358	Q7JUN9	CG3358	-	-	TN
FBgn0025573	CG3245	O77294	PpN58A	Protein phosphatase N at 58A	-	TN
FBgn0052115	CG32115	Q8I0T1	CG32115	-	-	TN
FBgn0260871	CG42581	E1JJR5	CG42581	-	-	TN
FBgn0004102	CG12154	P22810	oc	ocelliless	-	TN
FBgn0039367	CG17197	Q9VBM7	CG17197	-	-	TN
FBgn0034458	CG15904	A1ZBM9	Ir56d	Ionotropic receptor 56d	-	TN
FBgn0034687	CG11475	Q95SH5	CG11475	-	-	TN
FBgn0053124	CG33124	Q9VQ85	CG33124	-	-	TN
FBgn0030593	CG9512	Q9VY05	CG9512	-	-	TN
FBgn0031474	CG2991	Q9VQI2	CG2991	-	-	TN
FBgn0053307	CG33307	Q961T9	CG33307	-	-	TN
FBgn0034105	CG7755	A1ZAD2	CG7755	-	-	TN
FBgn0043025	CG32178	Q0E8D8	Adgf-A2	Adenosine deaminase-related growth factor A2	-	TN
FBgn0045862	CG12878	A0A0B4KH64	btz	barentsz	-	TN
FBgn0011555	CG12385	P42278	thetaTry	thetaTrypsin	-	TN
FBgn0035878	CG7182	Q9VSI1	CG7182	-	-	TN
FBgn0040985	CG6115	Q9VJG4	osi	orsai	-	TN
FBgn0036292	CG10646	Q9VTY5	CG10646	-	-	TN
FBgn0031617	CG15635	Q9VR13	CG15635	-	-	TN
FBgn0038739	CG4686	Q9VDT4	CG4686	-	-	TN
FBgn0039163	CG5515	Q95RT3	CG5515	-	-	TN
FBgn0000303	CG12345	P07668	ChAT	Choline acetyltransferase	-	TN
FBgn0262006	CG42824	A0A0B4JCX8	CG42824	-	-	TN
FBgn0037717	CG8301	Q9VHA9	CG8301	-	-	TN
FBgn0039488	CG6066	Q9VB74	CG6066	-	-	TN
FBgn0046689	CG31421	P83104	Takl1	Tak1-like 1	-	TN
FBgn0033459	CG12744	Q7JUR5	CG12744	-	-	TN
FBgn0014072	-	Q6J4U7	TART-element\pol	TART-open reading frame 2	-	TN
FBgn0025383	CG14780	O76900	CG14780	-	-	TN
FBgn0036877	CG9452	Q9VW01	CG9452	-	-	TN
FBgn0051025	CG31025	Q8IMJ3	Ppi1	Protein phosphatase 1c interacting protein 1	-	TN
FBgn0003116	CG3461	O18399	pn	prune	-	TN
FBgn0026756	CG11012	Q9VIM9	Ugt37A1	UDP-glycosyltransferase family 37 member A1	-	TN
FBgn0038453	CG10326	Q9VES1	Arl6IP1	ADP-ribosylation factor-like 6 interacting protein 1	-	TN
FBgn0037626	CG8236	Q9VHL9	CG8236	-	-	TN
FBgn0031571	CG3921	M9NDE3	bark	bark beetle	-	TN
FBgn0038658	CG14292	Q9VE26	CG14292	-	-	TN
FBgn0261612	CG42701	Q24278	CngA	Cyclic nucleotide-gated ion channel subunit A	-	TN
FBgn0010516	CG8996	Q7KLW5	wal	walrus	-	TN
FBgn0031813	CG9527	B7Z028	Acox3	Acyl-CoA oxidase 3	-	TN
FBgn0037076	CG12972	Q9VP44	ebd2	earthbound 2	-	TN
FBgn0031070	CG12702	Q9VWC7	CG12702	-	-	TN
FBgn0040097	CG17011	Q6GV01	lectin-30A	lectin-30A	-	TN
FBgn0004110	CG7895	P22711	tin	tinman	-	TN
FBgn0028931	CG16863	Q0E8Q6	CG16863	-	-	TN
FBgn0051053	CG31053	Q8IMM9	nenya	nenya	-	TN
FBgn0261537	CG42661	F0JAT1	CG42661	-	-	TN
FBgn0053284	CG33284	Q7KTX0	CG33284	-	-	TN
FBgn0083981	CG34145	M9PI08	RunxA	Runt related A	-	TN
FBgn0051915	CG31915	Q8IPK4	CG31915	-	-	TN
FBgn0000662	CG6315	Q9Y091	fl(2)d	female lethal d	-	TN
FBgn0028689	CG10149	Q7KLV9	Rpn6	Regulatory particle non-ATPase 6	-	TN
FBgn0036440	CG17177	M9PF89	CG17177	-	-	TN
FBgn0029508	CG18817	Q7K1I4	Tsp42Ea	Tetraspanin 42Ea	-	TN
FBgn0051524	CG31524	Q0KHY6	CG31524	-	-	TN
FBgn0013746	CG9556	Q94899	alien	alien	-	TN
FBgn0015268	CG5330	Q24150	Nap1	Nucleosome assembly protein 1	-	TN
FBgn0002576	CG1689	Q9W349	lz	lozenge	-	TN
FBgn0036187	CG11660	Q9VTL5	RIOK1	RIO kinase 1	-	TN
FBgn0030798	CG13003	E1JJN4	CG13003	-	-	TN
FBgn0039505	CG5934	Q9VB51	CG5934	-	-	TN
FBgn0050461	CG30461	A0A0B4LFL0	CG30461	-	-	TN
FBgn0029606	CG14052	M9PDL5	CG14052	-	-	TN
FBgn0036730	CG13732	Q008Y9	qjt	quijote	-	TN
FBgn0266084	CG42610	E1JI78	Fhos	Formin homology 2 domain containing	-	TN
FBgn0029969	CG10932	Q9W3N9	Acat1	Acetyl-CoA acetyltransferase 1	-	TN
FBgn0033783	CG17019	A1Z971	CG17019	-	-	TN
FBgn0038219	CG14839	Q8T8R8	CG14839	-	-	TN
FBgn0032549	CG4650	Q8MS70	CG4650	-	-	TN
FBgn0011591	CG10580	Q24342	fng	fringe	-	TN
FBgn0033603	CG13214	A0A0B4JCR2	Cpr47Ef	Cuticular protein 47Ef	-	TN
FBgn0015011	CG8956	P50245	AhcyL2	Adenosylhomocysteinase like 2	-	TN
FBgn0033869	CG6305	Q7K2P1	Cpr50Cb	Cuticular protein 50Cb	-	TN
FBgn0038950	CG5382	Q9VD26	CG5382	-	-	TN
FBgn0033063	CG14589	A0A0B4K6Q0	CG14589	-	-	TN
FBgn0002872	CG1960	A2VEF9	mu2	mutator 2	-	TN
FBgn0031995	CG8475	Q9VLS1	CG8475	-	-	TN
FBgn0262514	CG7026	Q9VFE5	VhaPPA1-2	Vacuolar H[+] ATPase PPA1 subunit 2	-	TN
FBgn0034423	CG7229	Q4V5A7	tbrd-2	testis-specifically expressed bromodomain containing protein-2	-	TN
FBgn0263033	CG43328	B9ER12	CG43328	-	-	TN
FBgn0039537	CG5590	Q9VB10	Hsdl2	Hydroxysteroid dehydrogenase like 2	-	TN
FBgn0032436	CG5418	Q9VK81	CG5418	-	-	TN
FBgn0036929	CG7668	Q8SYR0	CG7668	-	-	TN
FBgn0040674	CG9445	A1Z6Q2	CG9445	-	-	TN
FBgn0023523	CG3206	O46077	Or2a	Odorant receptor 2a	-	TN
FBgn0052199	CG32199	Q8T3H5	CG32199	-	-	TN
FBgn0027055	CG18332	Q8SYG2	CSN3	COP9 signalosome subunit 3	-	TN
FBgn0085436	CG34407	A0A0B4LEZ3	Not1	Not1	-	TN
FBgn0040087	CG1422	Q9W3N6	p115	p115	-	TN
FBgn0259482	CG4946	Q9VL13	Mob3	MOB kinase activator 3	-	TN
FBgn0052529	CG32529	M9NES5	Hers	Histone gene-specific Epigenetic Repressor in late S phase	-	TN
FBgn0032117	CG4435	Q9VLC1	FucTB	alpha1,3-fucosyltransferase B	-	TN
FBgn0053230	CG33230	Q7KVB0	CG33230	-	-	TN
FBgn0039201	CG13617	Q9VC70	DZIP1	-	-	TN
FBgn0033292	CG2110	Q9V4T3	Cyp4ad1	Cytochrome P450 4ad1	-	TN
FBgn0036857	CG9629	Q8SXQ1	Aldh7A1	Aldehyde dehydrogenase 7 family member A1	-	TN
FBgn0053783	CG33783	Q4AB36	CG33783	-	-	TN
FBgn0037412	CG10303	A0A0B4KF52	Osi4	Osiris 4	-	TN
FBgn0042205	CG18764	Q8SYQ6	CG18764	-	-	TN
FBgn0025637	CG16983	O77430	SkpA	SKP1-related A	-	TN
FBgn0015872	CG9023	Q9V5Z7	Drip	Drip	-	TN
FBgn0027381	-	O96739	Idefix\gag	Idefix element gag	-	TN
FBgn0085317	CG34288	Q6IJF3	CG34288	-	-	TN
FBgn0033810	CG4646	A1Z9A2	CG4646	-	-	TN
FBgn0028546	CG9031	Q7JVW9	ics	icarus	-	TN
FBgn0035812	CG7457	Q9VSA4	CG7457	-	-	TN
FBgn0024271	-	O46114	ZAM\gag	ZAM element gag	-	TN
FBgn0005694	CG5683	P39413	Aef1	Adult enhancer factor 1	-	TN
FBgn0052633	CG32633	Q960J9	CG32633	-	-	TN
FBgn0031566	CG2818	Q8IQ03	CG2818	-	-	TN
FBgn0052986	CG32986	Q86BM4	CG32986	-	-	TN
FBgn0050416	CG30416	A0A0B4LHA8	CG30416	-	-	TN
FBgn0037290	CG1124	Q9VN73	Jhbp1	Juvenile hormone binding protein 1	-	TN
FBgn0040227	CG10161	Q9VCK0	eIF3d1	eukaryotic translation initiation factor 3 subunit d1	-	TN
FBgn0052645	CG32645	Q86P51	CG32645	-	-	TN
FBgn0260049	CG10724	Q9VU68	flr	flare	-	TN
FBgn0067622	CG33677	Q76NP9	LSm-4	Like Sm protein 4	-	TN
FBgn0033095	CG3409	Q8T043	chk	chaski	-	TN
FBgn0010651	CG15095	Q8MRP7	MFS14	Major Facilitator Superfamily Transporter 14	-	TN
FBgn0038306	CG6563	Q8INE8	Art3	Arginine methyltransferase 3	-	TN
FBgn0053289	CG33289	M9NDF3	ppk5	pickpocket 5	-	TN
FBgn0051637	CG31637	Q9VMC3	CG31637	-	-	TN
FBgn0261675	CG12092	Q9VRC9	Npc1b	Niemann-Pick type C-1b	-	TN
FBgn0036893	CG9376	Q8MTV3	PIG-F	Phosphatidylinositol glycan anchor biosynthesis class F	-	TN
FBgn0041164	CG11513	Q6J5K9	armi	armitage	-	TN
FBgn0031600	CG3652	Q9VQZ0	CG3652	-	-	TN
FBgn0032192	CG5731	Q8MYY3	CG5731	-	-	TN
FBgn0086913	CG34410	Q9VP48	Rab26	Rab26	-	TN
FBgn0032601	CG17914	Q9VJI5	yellow-b	yellow-b	-	TN
FBgn0034504	CG8929	A1ZBT6	CG8929	-	-	TN
FBgn0038142	CG14379	Q9VFW3	CheA87a	Chemosensory protein A 87a	-	TN
FBgn0032632	CG6380	Q8MZA9	CG6380	-	-	TN
FBgn0262160	CG9932	M9NDP0	CG9932	-	-	TN
FBgn0030809	CG9086	Q9VX91	Ubr1	Ubr1 ubiquitin ligase	-	TN
FBgn0038390	CG5083	Q9NIS1	Rbf2	Retinoblastoma-family protein 2	-	TN
FBgn0037252	CG14650	Q961F2	CG14650	-	-	TN
FBgn0034032	CG8195	Q7K3M9	CG8195	-	-	TN
FBgn0041582	CG4057	Q9W1A4	tamo	tamo	-	TN
FBgn0052219	CG32219	Q8MSL7	CG32219	-	-	TN
FBgn0266448	CG45078	C0HK94	CG45078	-	-	TN
FBgn0001258	CG10160	Q95028	Ldh	Lactate dehydrogenase	-	TN
FBgn0014859	CG1864	P49869	Hr38	Hormone receptor-like in 38	-	TN
FBgn0036221	CG11588	Q9VTQ5	CG11588	-	-	TN
FBgn0004926	CG4153	P41375	eIF2beta	eukaryotic translation initiation factor 2 subunit beta	-	TN
FBgn0034763	CG12190	Q9W215	RYBP	Ring and YY1 Binding Protein	-	TN
FBgn0033508	CG12905	A1Z875	Obp46a	Odorant-binding protein 46a	-	TN
FBgn0011694	CG2665	Q23982	EbpII	Ejaculatory bulb protein II	-	TN
FBgn0013308	CG8719	P40808	Odc2	Ornithine decarboxylase 2	-	TN
FBgn0029709	CG3564	Q9W4K0	CHOp24	CHOp24	-	TN
FBgn0046301	CG7148	Q9VNX7	CG7148	-	-	TN
FBgn0002939	CG31783	M9MRL5	ninaD	neither inactivation nor afterpotential D	-	TN
FBgn0037690	CG9361	Q3ZZY0	Task7	TWIK-related acid-sensitive K[+] channel 7	-	TN
FBgn0263353	CG11000	Q95S01	CG11000	-	-	TN
FBgn0038595	CG7142	Q9VEA0	CG7142	-	-	TN
FBgn0041246	CG14916	Q9VKJ7	Gr32a	Gustatory receptor 32a	-	TN
FBgn0037751	CG8484	Q9VH70	topi	matotopetli	-	TN
FBgn0053816	CG33816	P02255	His1:CG33816	His1:CG33816	-	TN
FBgn0022359	CG4649	O96299	Sodh2	Sorbitol dehydrogenase 2	-	TN
FBgn0004837	CG3497	P28159	Su(H)	Suppressor of Hairless	-	TN
FBgn0029690	CG6414	Q8MZ17	CG6414	-	-	TN
FBgn0003009	CG3134	Q24434	ord	orientation disruptor	-	TN
FBgn0086656	CG8055	Q8T0Q4	shrb	shrub	-	TN
FBgn0260224	CG42498	E1JIY8	Tcs6	Threonyl-carbamoyl synthesis 6	-	TN
FBgn0062565	CG32825	Q8IRZ5	Or19b	Odorant receptor 19b	-	TN
FBgn0036211	CG5946	E1JHY0	CG5946	-	-	TN
FBgn0033782	CG3850	Q7K0S9	sug	sugarbabe	-	TN
FBgn0005593	CG4897	P32100	RpL7	Ribosomal protein L7	-	TN
FBgn0062411	CG15551	Q8T8R3	Ctr1C	Copper transporter 1C	-	TN
FBgn0261837	CG42769	A0A0B4JDE0	pre-mod(mdg4)-T	-	-	TN
FBgn0033042	CG14468	Q1ECC3	Tsp42A	Tetraspanin 42A	-	TN
FBgn0038051	CG17207	Q7KSM4	CG17207	-	-	TN
FBgn0036225	CG5883	Q8SZ52	CG5883	-	-	TN
FBgn0050376	CG30376	Q7JQU6	CG30376	-	-	TN
FBgn0033355	CG13748	A1Z7L2	CG13748	-	-	TN
FBgn0027584	CG4757	Q9Y141	CG4757	-	-	TN
FBgn0050088	CG30088	A1ZA38	CG30088	-	-	TN
FBgn0051646	CG31646	Q9VMN6	DIP-theta	Dpr-interacting protein theta	-	TN
FBgn0260941	CG42318	A2VEY9	app	approximated	-	TN
FBgn0261628	CG42711	M9MRH9	CG42711	-	-	TN
FBgn0052667	CG32667	Q8IR95	ssp7	short spindle 7	-	TN
FBgn0044055	-	Q27293	HB\T	HB element transposase	-	TN
FBgn0036173	CG7394	Q9VTJ8	CG7394	-	-	TN
FBgn0038533	CG7523	Q95SY0	CG7523	-	-	TN
FBgn0051907	CG31907	Q8IPI4	Mst27D	Male specific transcript 27D	-	TN
FBgn0038676	CG6026	Q9VE07	CG6026	-	-	TN
FBgn0043534	CG30142	Q8MKJ4	Obp57b	Odorant-binding protein 57b	-	TN
FBgn0039925	CG17461	Q9V4A1	Kif3C	Kinesin family member 3C	-	TN
FBgn0031344	CG7420	M9PAZ8	CG7420	-	-	TN
FBgn0053111	CG33111	A0A0B4KGQ7	CG33111	-	-	TN
FBgn0034931	CG2812	Q9W1G4	CG2812	-	-	TN
FBgn0035788	CG8541	Q9VS76	CG8541	-	-	TN
FBgn0032421	CG17218	Q8SYE3	crok	crooked	-	TN
FBgn0261799	CG32159	Q9VV62	dsx-c73A	doublesex cognate 73A	-	TN
FBgn0262582	CG43122	Q9U1H0	cic	capicua	-	FP
FBgn0262477	CG43067	A0A0B4K6N2	FoxP	Forkhead box P	-	FP
FBgn0051676	CG31676	Q9VII5	CG31676	-	-	FP
FBgn0051675	CG31675	Q8SXV2	CG31675	-	-	FP
FBgn0003656	CG2212	Q9U969	sws	swiss cheese	-	FP
FBgn0028421	CG11759	A8JUR4	Kap3	Kinesin associated protein 3	-	FP
FBgn0003130	CG8246	P23758	Poxn	Pox neuro	-	FP
FBgn0024732	CG8357	A0A0B4KFQ3	Drep1	DNA fragmentation factor-related protein 1	-	FP
FBgn0259176	CG42281	Q24523	bun	bunched	-	FP
FBgn0032022	CG14275	Q9VLP1	CG14275	-	-	FP
FBgn0010905	CG16757	H5V864	Spn	Spinophilin	-	FP
FBgn0021738	CG32788	Q8IRT6	Crg-1	Circadianly Regulated Gene	-	FP
FBgn0002931	CG11450	Q7KH24	net	net	-	FP
FBgn0003386	CG2822	P17972	Shaw	Shaker cognate w	-	FP
FBgn0037926	CG10535	Q9VGK7	Elp1	Elongator complex protein 1	-	FP
FBgn0035047	CG3691	Q9W123	Pof	Painting of fourth	-	FP
FBgn0036816	CG3979	Q9VVT2	Indy	I'm not dead yet	-	FP
FBgn0051163	CG31163	A0A0B4K6C1	SKIP	Shal K[+] channel interacting protein	-	FP
FBgn0020278	CG5248	Q9VCX1	loco	locomotion defects	-	FP
Negative data 2
FBgn0035632	CG10575	Q9VRP4	Ppat-Dpck	Bifunctional Phosphopantetheine adenylyltransferase - Dephospho-CoA kinase	-	TN
FBgn0015351	CG14906	Q24112	Mettl4	Methyltransferase like 4	-	TN
FBgn0037415	CG15591	Q9VNM8	Osi8	Osiris 8	-	TN
FBgn0050022	CG30022	Q86PD3	CG30022	-	-	TN
FBgn0034894	CG4091	Q7KVH9	sigmar	salivary glands marred	-	TN
FBgn0284444	CG34264	A2VEN4	ddbt	deadbeat	-	TN
FBgn0046878	CG15582	Q9VNL1	Obp83cd	Odorant-binding protein 83cd	-	TN
FBgn0030025	CG2147	Q9W3H5	CG2147	-	-	TN
FBgn0261054	CG42602	C4NAN9	Sfp24Bc	Seminal fluid protein 24Bc	-	TN
FBgn0028561	CG17976	A0A0B4KEF1	sut3	sugar transporter 3	-	TN
FBgn0032848	CG10722	Q9VIP0	nesd	nessun dorma	-	TN
FBgn0030160	CG9691	Q9W306	CG9691	-	-	TN
FBgn0033750	CG13151	A1Z917	CG13151	-	-	TN
FBgn0031418	CG3609	Q9VQB4	CG3609	-	-	TN
FBgn0053503	CG33503	Q7KR10	Cyp12d1-d	Cytochrome P450 12d1 distal	-	TN
FBgn0038449	CG17562	Q9VES7	CG17562	-	-	TN
FBgn0020414	CG4559	Q8MLZ7	Idgf3	Imaginal disc growth factor 3	-	TN
FBgn0267431	CG45784	A0A0A1EI90	Myo81F	Myosin 81F	-	TN
FBgn0032447	CG6167	Q86PF5	PICK1	Protein interacting with C kinase 1	-	TN
FBgn0030613	CG5627	Q9VXY2	Rab3-GEF	Rab3 GDP-GTP exchange factor	-	TN
FBgn0039246	CG10845	Q8T3W5	CG10845	-	-	TN
FBgn0030050	CG12111	Q9W3D8	CG12111	-	-	TN
FBgn0021875	CG3260	Q8MZ50	Zfrp8	Zinc finger protein RP-8	-	TN
FBgn0010516	CG8996	Q7KLW5	wal	walrus	-	TN
FBgn0030332	CG9360	Q9VYU9	CG9360	-	-	TN
FBgn0034796	CG3700	Q9W1X6	CG3700	-	-	TN
FBgn0001269	CG17835	P05527	inv	invected	-	TN
FBgn0026174	CG12700	Q8T976	SkpD	SKP1-related D	-	TN
FBgn0052056	CG32056	Q8IQD7	scramb1	scramblase 1	-	TN
FBgn0283724	CG12734	M9PDY5	Girdin	Girdin	-	TN
FBgn0033515	CG12900	A1Z882	Ir47a	Ionotropic receptor 47a	-	TN
FBgn0029747	CG5062	Q8T469	CG5062	-	-	TN
FBgn0035035	CG3570	Q9W138	Samtor	S-adenosylmethionine sensor upstream of TORC1	-	TN
FBgn0051875	CG31875	Q8IPD6	CG31875	-	-	TN
FBgn0034263	CG10934	Q7K1B3	CG10934	-	-	TN
FBgn0028853	CG15263	Q9V3T7	CG15263	-	-	TN
FBgn0083991	CG34155	Q0KHY5	CG34155	-	-	TN
FBgn0003964	CG4380	P20153	usp	ultraspiracle	-	TN
FBgn0263647	CG43638	M9PFD1	CG43638	-	-	TN
FBgn0038304	CG12241	Q9VFB6	CG12241	-	-	TN
FBgn0026760	CG7121	Q58S70	Tehao	Tehao	-	TN
FBgn0029822	CG12236	Q7YZ93	CG12236	-	-	TN
FBgn0038439	CG14900	Q9VEU1	Cad89D	Cadherin 89D	-	TN
FBgn0028541	CG7364	Q9V3N6	TM9SF4	Transmembrane 9 superfamily protein member 4	-	TN
FBgn0032658	CG5681	Q9VJB3	CG5681	-	-	TN
FBgn0004465	CG4086	O77287	Su(P)	Suppressor of ref(2)P sterility	-	TN
FBgn0051542	CG31542	Q8MZB8	CG31542	-	-	TN
FBgn0030574	CG9413	Q5BIK9	sbm	sobremesa	-	TN
FBgn0260463	CG31332	A0A126GUR5	Unc-115b	Uncoordinated 115b	-	TN
FBgn0064126	CG33722	Q6NL44	CG33722	-	-	TN
FBgn0261085	CG10617	Q8MQJ2	Syt12	Synaptotagmin 12	-	TN
FBgn0034242	CG14480	Q7JWU9	CG14480	-	-	TN
FBgn0287213	CG46443	A0A6M3QAV0	CG46443	-	-	TN
FBgn0016697	CG10938	Q95083	Prosalpha5	Proteasome alpha5 subunit	-	TN
FBgn0038924	CG6028	Q95SI7	CG6028	-	-	TN
FBgn0030780	CG13008	Q86NU3	CG13008	-	-	TN
FBgn0000541	CG32346	Q9W0T1	E(bx)	Enhancer of bithorax	-	TN
FBgn0030317	CG1561	Q7KV34	pkm	Pinkman	-	TN
FBgn0039887	CG2053	Q9V9S3	Pos	Poseidon	-	TN
FBgn0028935	CG7653	Q9VJN2	CG7653	-	-	TN
FBgn0031979	CG7429	Q9VLT8	CCDC53	Coiled-coil domain containing 53	-	TN
FBgn0260446	CG15274	Q9BML7	GABA-B-R1	metabotropic GABA-B receptor subtype 1	-	TN
FBgn0041004	CG17715	M9NDV5	CG17715	-	-	TN
FBgn0028901	CG18109	Q4LDP4	t-Grip91	testis-specific gamma-tubulin ring protein 91	-	TN
FBgn0287631	CG46491	A0A0B4KEX9	CG46491	-	-	TN
FBgn0030817	CG4991	M9PHT8	CG4991	-	-	TN
FBgn0011829	CG14396	Q7JQD5	Ret	Ret oncogene	-	TN
FBgn0266757	CG5747	B7Z0E5	mfr	misfire	-	TN
FBgn0033122	CG17002	A0A0B4JCR9	CG17002	-	-	TN
FBgn0263080	CG43348	M9PBM9	CG43348	-	-	TN
FBgn0037368	CG1239	Q9VNH1	CG1239	-	-	TN
FBgn0034372	CG5469	Q7K0S5	Gint3	GDI interacting protein 3	-	TN
FBgn0086130	CG3561	Q9VPT3	Dbp21E2	DEAD box protein 21E2	-	TN
FBgn0053194	CG33194	Q8T0X8	CheA29a	Chemosensory protein A 29a	-	TN
FBgn0039006	CG12800	Q9VCW1	Cyp6d4	Cytochrome P450 6d4	-	TN
FBgn0033591	CG13216	Q7K0A3	CG13216	-	-	TN
FBgn0030874	CG6506	Q9VX12	Spt7	Spt7	-	TN
FBgn0037504	CG1142	Q8STI6	CG1142	-	-	TN
FBgn0039675	CG12048	A0A0B4KHH4	ppk21	pickpocket 21	-	TN
FBgn0032729	CG10639	Q95SY9	L2HGDH	L-2-hydroxyglutarate dehydrogenase	-	TN
FBgn0051928	CG31928	Q9VQ11	CG31928	-	-	TN
FBgn0037005	CG5078	Q9VPD8	CG5078	-	-	TN
FBgn0031258	CG4297	Q9VPQ4	CG4297	-	-	TN
FBgn0262003	CG42821	Q2PDQ6	CG42821	-	-	TN
FBgn0033275	CG14756	Q7JRA5	CG14756	-	-	TN
FBgn0031760	CG9093	M9NCS1	Tsp26A	Tetraspanin 26A	-	TN
FBgn0040261	CG13271	Q9VJH9	Ugt37E1	UDP-glycosyltransferase family 37 member E1	-	TN
FBgn0260007	CG42493	E1JH37	CG42493	-	-	TN
FBgn0034087	CG8443	A1ZAB5	clu	clueless	-	TN
FBgn0031830	CG11015	Q86NN8	COX5B	Cytochrome c oxidase subunit 5B	-	TN
FBgn0010194	CG6407	P28466	Wnt5	Wnt oncogene analog 5	-	TN
FBgn0040239	CG4867	Q9V3L0	bc10	bc10	-	TN
FBgn0033564	CG11919	A1Z8D1	Pex6	Peroxin 6	-	TN
FBgn0250845	CG1288	Q8T3P7	CG1288	-	-	TN
FBgn0034249	CG6477	A1ZAW3	RhoGAP54D	Rho GTPase activating protein at 54D	-	TN
FBgn0085245	CG34216	A8DY55	CG34216	-	-	TN
FBgn0010497	CG5304	Q95R95	dmGlut	Dietary and metabolic glutamate transporter	-	TN
FBgn0262577	CG43117	Q6IJ72	CG43117	-	-	TN
FBgn0032815	CG10462	M9NEU8	CG10462	-	-	TN
FBgn0033283	CG11635	Q5BI51	CG11635	-	-	TN
FBgn0037834	CG6554	Q9VGW7	Art1	Arginine methyltransferase 1	-	TN
FBgn0053182	CG33182	Q9V6L0	Kdm4B	Lysine demethylase 4B	-	TN
FBgn0033551	CG7222	Q7K2B1	CG7222	-	-	TN
FBgn0038013	CG10038	Q95RN0	CG10038	-	-	TN
FBgn0031683	CG4230	M9PB41	CG4230	-	-	TN
FBgn0260761	CG42559	Q4V3Z6	CG42559	-	-	TN
FBgn0030832	CG10597	B7Z101	CG10597	-	-	TN
FBgn0035131	CG17084	Q9W0R6	mthl9	methuselah-like 9	-	TN
FBgn0036353	CG10171	Q8IQJ7	CG10171	-	-	TN
FBgn0053476	CG33476	A1Z886	CG33476	-	-	TN
FBgn0032693	CG10391	Q9VJ71	Cyp310a1	Cytochrome P450 310a1	-	TN
FBgn0004181	CG2668	Q9U6L5	Ebp	Ejaculatory bulb protein	-	TN
FBgn0025186	CG5709	O76924	ari-2	ariadne 2	-	TN
FBgn0034866	CG17226	Q9W1P7	Or59c	Odorant receptor 59c	-	TN
FBgn0004590	CG7608	Q24073	Eig71Ec	Ecdysone-induced gene 71Ec	-	TN
FBgn0051663	CG31663	M9NCQ1	CG31663	-	-	TN
FBgn0033221	CG12825	Q4V4P2	CG12825	-	-	TN
FBgn0259932	CG42455	E1JI98	CG42455	-	-	TN
FBgn0033924	CG8613	Q5BIA9	CG8613	-	-	TN
FBgn0034030	CG8192	A1ZA23	CG8192	-	-	TN
FBgn0053510	CG33510	Q59DY2	CG33510	-	-	TN
FBgn0020248	CG33166	Q86P37	stet	stem cell tumor	-	TN
FBgn0052687	CG32687	Q9W2U2	CG32687	-	-	TN
FBgn0051106	CG31106	Q8IMT7	CG31106	-	-	TN
FBgn0039483	CG14259	Q9VB79	CG14259	-	-	TN
FBgn0029836	CG5928	E4NKK1	CG5928	-	-	TN
FBgn0032015	CG7830	Q8SY53	Ostgamma	Oligosaccharide transferase gamma subunit	-	TN
FBgn0285963	CG46339	A0A0B4K7L8	CG46339	-	-	TN
FBgn0031597	CG17612	Q9VQY7	CG17612	-	-	TN
FBgn0031548	CG8852	Q8SZ97	CG8852	-	-	TN
FBgn0050461	CG30461	A0A0B4LFL0	CG30461	-	-	TN
FBgn0017482	CG3425	Q9W265	T3dh	Type III alcohol dehydrogenase	-	TN
FBgn0053873	CG33873	P84040	His4:CG33873	His4:CG33873	-	TN
FBgn0034076	CG8424	A1ZA97	Jhedup	Juvenile hormone esterase duplication	-	TN
FBgn0039666	CG11501	Q9VAK8	Diedel	Diedel	-	TN
FBgn0034279	CG18635	A1ZAZ7	CG18635	-	-	TN
FBgn0023525	CG3191	O46073	CG3191	-	-	TN
FBgn0052428	CG32428	C0PV00	CG32428	-	-	TN
FBgn0036422	CG3868	Q95SI9	CG3868	-	-	TN
FBgn0034313	CG5726	Q7JRH5	CG5726	-	-	TN
FBgn0052404	CG32404	D0IQA9	Cpr65Aw	Cuticular protein 65Aw	-	TN
FBgn0259146	CG42261	Q9VBJ3	fid	fire dancer	-	TN
FBgn0037553	CG18249	E1JJ89	CG18249	-	-	TN
FBgn0263087	CG43355	M9NEG0	CG43355	-	-	TN
FBgn0003731	CG10079	P04412	Egfr	Epidermal growth factor receptor	-	TN
FBgn0030370	CG1950	Q8T487	Uch-L5R	Uch-L5-related	-	TN
FBgn0051368	CG31368	Q7KSN8	CG31368	-	-	TN
FBgn0036763	CG7441	Q8SZU2	TrpRS-m	Tryptophanyl-tRNA synthetase, mitochondrial	-	TN
FBgn0029703	CG12692	Q9W4L5	CG12692	-	-	TN
FBgn0050424	CG30424	A8DYP7	cGlr2	cGAS-like receptor 2	-	TN
FBgn0031800	CG9497	Q95TY9	CG9497	-	-	TN
FBgn0002466	CG10522	M9PI41	sti	sticky	-	TN
FBgn0034455	CG11007	Q7JW12	CG11007	-	-	TN
FBgn0054025	CG34025	Q2PE06	CG34025	-	-	TN
FBgn0067629	CG33332	Q8SZC1	CG33332	-	-	TN
FBgn0030725	CG8958	Q8MZB5	CG8958	-	-	TN
FBgn0260741	CG3281	Q9VGG0	CG3281	-	-	TN
FBgn0033459	CG12744	Q7JUR5	CG12744	-	-	TN
FBgn0035009	CG16837	Q9W168	CG16837	-	-	TN
FBgn0033648	CG13195	A1Z8N9	Ir48b	Ionotropic receptor 48b	-	TN
FBgn0085415	CG34386	Q1ECA0	CG34386	-	-	TN
FBgn0038354	CG5404	Q9VF45	CG5404	-	-	TN
FBgn0261360	CG42637	A4V243	CG42637	-	-	TN
FBgn0050016	CG30016	A1Z8C9	CG30016	-	-	TN
FBgn0030270	CG15199	Q9VZ26	CG15199	-	-	TN
FBgn0032820	CG31692	A0A0U1RVK6	fbp	fructose-1,6-bisphosphatase	-	TN
FBgn0032483	CG15482	Q8T416	CG15482	-	-	TN
FBgn0283468	CG3412	A0A0B4KHK1	slmb	supernumerary limbs	-	TN
FBgn0032393	CG12264	Q9VKD3	Nfs1	Nfs1 cysteine desulfurase	-	TN
FBgn0034658	CG7975	Q9W2D1	Grx1t	Glutaredoxin 1, testis-specific	-	TN
FBgn0031049	CG14214	Q9VWE9	Sec61gamma	Sec61 gamma subunit	-	TN
FBgn0039482	CG14258	Q9VB80	CG14258	-	-	TN
FBgn0035521	CG1268	Q9VZE9	VhaM9.7-a	Vacuolar H[+] ATPase M9.7 subunit a	-	TN
FBgn0262575	CG43115	F7VJU4	CG43115	-	-	TN
FBgn0283657	CG34412	A0A6H2EF15	Tlk	Tousled-like kinase	-	TN
FBgn0004449	CG5723	O61307	Ten-m	Tenascin major	-	TN
FBgn0053828	CG33828	P02255	His1:CG33828	His1:CG33828	-	TN
FBgn0035488	CG11593	Q9VZJ4	CG11593	-	-	TN
FBgn0031684	CG8680	Q9VMU0	ND-13A	NADH dehydrogenase (ubiquinone) 13 kDa A subunit	-	TN
FBgn0053468	CG33468	A1Z9S4	CG33468	-	-	TN
FBgn0037078	CG12971	M9PD67	CG12971	-	-	TN
FBgn0266845	CG45307	X2JDL1	CG45307	-	-	TN
FBgn0011640	CG8597	Q94901	lark	lark	-	TN
FBgn0033504	CG18408	A0A0B4K6W0	CAP	CAP	-	TN
FBgn0011768	CG6598	P46415	Fdh	Formaldehyde dehydrogenase	-	TN
FBgn0051617	CG31617	P02255	His1:CG31617	His1:CG31617	-	TN
FBgn0034368	CG5482	Q7K3D4	zda	zonda	-	TN
FBgn0032156	CG13124	Q8MRQ1	CG13124	-	-	TN
FBgn0038523	CG7587	Q9VEI6	Sgs5bis	-	-	TN
FBgn0035648	CG13288	M9PEG2	CG13288	-	-	TN
FBgn0262738	CG3620	P13217	norpA	no receptor potential A	-	TN
FBgn0030283	CG15198	Q9VZ12	CG15198	-	-	TN
FBgn0050377	CG30377	A1Z763	CG30377	-	-	TN
FBgn0064227	CG14975	Q7KV62	Rdh	Red herring	-	TN
FBgn0029710	CG3568	Q9W4J9	CG3568	-	-	TN
FBgn0035540	CG7452	M9PEM1	Syx17	Syntaxin 17	-	TN
FBgn0052199	CG32199	Q8T3H5	CG32199	-	-	TN
FBgn0051867	CG31867	Q8IPB0	CG31867	-	-	TN
FBgn0002973	CG3779	P16554	numb	numb	-	TN
FBgn0037862	CG4706	Q8T4D6	mAcon2	Mitochondrial aconitase 2	-	TN
FBgn0051871	CG31871	Q9VKS5	CG31871	-	-	TN
FBgn0035771	CG8583	Q9VS57	Sec63	Secretory 63	-	TN
FBgn0039207	CG5789	Q9VC63	Cftr	CF transmembrane conductance regulator	-	TN
FBgn0264491	CG10293	O01367	how	held out wings	-	TN
FBgn0052262	CG32262	Q9VZM6	CG32262	-	-	TN
FBgn0036228	CG9781	Q9VTR3	obst-G	obstructor-G	-	TN
FBgn0054021	CG34021	A1Z8X1	CG34021	-	-	TN
FBgn0032682	CG10176	Q9VJ83	grnd	grindelwald	-	TN
FBgn0004054	CG1048	P09090	zen2	zerknullt-related	-	TN
FBgn0033550	CG12341	Q7JV61	CG12341	-	-	TN
FBgn0050278	CG30278	Q8MLT8	CG30278	-	-	TN
FBgn0003520	CG5753	P25159	stau	staufen	-	TN
FBgn0053207	CG33207	Q8MY02	pxb	pxb	-	TN
FBgn0036062	CG6685	Q9VT73	CG6685	-	-	TN
FBgn0032518	CG9282	Q9VJY6	RpL24	Ribosomal protein L24	-	TN
FBgn0028407	CG8364	Q0E9B7	Drep3	DNA fragmentation factor-related protein 3	-	TN
FBgn0052984	CG32984	Q86BL8	CG32984	-	-	TN
FBgn0262576	CG43116	Q6IJ85	CG43116	-	-	TN
FBgn0023388	CG1099	M9ND00	Dap160	Dynamin associated protein 160	-	TN
FBgn0263108	CG43365	B7Z045	BtbVII	BTB-protein-VII	-	TN
FBgn0038861	CG7009	Q9VDD9	Trm7-34	tRNA methyltransferase 7-34	-	TN
FBgn0039429	CG14238	Q9VBE7	CG14238	-	-	TN
FBgn0020930	CG8657	O44334	Dgkepsilon	Diacyl glycerol kinase epsilon	-	TN
FBgn0053017	CG33017	A0A0B4LGM7	CG33017	-	-	TN
FBgn0034753	CG2852	Q9W227	CG2852	-	-	TN
FBgn0034965	CG13568	A0A0B4LGF3	ppk29	pickpocket 29	-	TN
FBgn0002561	CG3839	P09774	l(1)sc	lethal of scute	-	TN
FBgn0027494	CG12275	Q9VB14	RpS10a	Ribosomal protein S10a	-	TN
FBgn0037181	CG11370	M9PG09	CG11370	-	-	TN
FBgn0032688	CG15160	Q8MQN9	CG15160	-	-	TN
FBgn0085423	CG34394	A8DYU1	GramD1B	GRAM domain containing 1B	-	TN
FBgn0001977	CG4180	Q9V3Y2	CIAPIN1	Cytokine induced apoptosis inhibitor 1	-	TN
FBgn0037295	CG12591	A0A0B4LGN7	dpr16	defective proboscis extension response 16	-	TN
FBgn0033324	CG14744	A0A0B4LEG9	CG14744	-	-	TN
FBgn0051635	CG31635	A8DYW2	CG31635	-	-	TN
FBgn0036969	CG6663	Q9VWB4	Spn77Bb	Serpin 77Bb	-	TN
FBgn0260004	CG7000	Q9VDD3	Snmp1	Sensory neuron membrane protein 1	-	TN
FBgn0051088	CG31088	Q8INC8	CG31088	-	-	TN
FBgn0030034	CG10555	Q5U0Y6	CG10555	-	-	TN
FBgn0029838	CG4666	Q9W440	CG4666	-	-	TN
FBgn0029705	CG12693	Q8T4B7	CG12693	-	-	TN
FBgn0030223	CG2111	Q9W2S7	CG2111	-	-	TN
FBgn0024273	CG1520	Q86B74	WASp	WASp	-	TN
FBgn0052693	CG32693	Q8IRL8	Gr9a	Gustatory receptor 9a	-	TN
FBgn0027608	CG2082	A0A0B4K6A1	CG2082	-	-	TN
FBgn0039635	CG11876	Q7K5K3	Pdhb	Pyruvate dehydrogenase E1 beta subunit	-	TN
FBgn0024732	CG8357	A0A0B4KFQ3	Drep1	DNA fragmentation factor-related protein 1	-	FP
FBgn0032420	CG6583	Q8SZ82	CG6583	-	-	FP
FBgn0051229	CG31229	Q8IN78	CG31229	-	-	FP
FBgn0016126	CG1495	A4V110	CaMKI	Calcium/calmodulin-dependent protein kinase I	-	FP
FBgn0283508	CG43164	A0A0B4JCT4	nw	narrow	-	FP
FBgn0021738	CG32788	Q8IRT6	Crg-1	Circadianly Regulated Gene	-	FP
FBgn0015399	CG12283	P91643	kek1	kekkon 1	-	FP
FBgn0000442	CG3324	Q03042	Pkg21D	Protein kinase, cGMP-dependent at 21D	-	FP
FBgn0262477	CG43067	A0A0B4K6N2	FoxP	Forkhead box P	-	FP
FBgn0037926	CG10535	Q9VGK7	Elp1	Elongator complex protein 1	-	FP
FBgn0004956	CG5993	O96525	upd1	unpaired 1	-	FP
FBgn0262656	CG10798	Q9W4S7	Myc	Myc	-	FP
FBgn0035047	CG3691	Q9W123	Pof	Painting of fourth	-	FP
FBgn0031459	CG2862	Q86BQ4	HINT1	histidine triad nucleotide binding protein 1	-	FP
FBgn0040323	CG6895	Q9NHB0	GNBP1	Gram-negative bacteria binding protein 1	-	FP
FBgn0033807	CG12251	E1JH55	AQP	aquaporin	-	FP
FBgn0260798	CG40129	P32865	Gprk1	G protein-coupled receptor kinase 1	-	FP
FBgn0028421	CG11759	A8JUR4	Kap3	Kinesin associated protein 3	-	FP
FBgn0036816	CG3979	Q9VVT2	Indy	I'm not dead yet	-	FP
FBgn0038140	CG8784	Q6WNX8	PK2-R1	Pyrokinin 2 receptor 1	-	FP
FBgn0023083	CG7693	A0A126GUV7	fray	frayed	-	FP
FBgn0259938	CG17100	Q9VGZ5	cwo	clockwork orange	-	FP
Negative data 3
FBgn0001281	CG7931	P20349	janB	janus B	-	TN
FBgn0032213	CG5390	Q86PE8	CG5390	-	-	TN
FBgn0003515	CG4314	P45843	st	scarlet	-	TN
FBgn0085390	CG34361	Q01583	Dgk	Diacyl glycerol kinase	-	TN
FBgn0029158	CG5231	Q7JQW6	Las	Lipoic acid synthase	-	TN
FBgn0000564	CG5400	Q07892	Eh	Eclosion hormone	-	TN
FBgn0036774	CG7354	Q9VVN2	mRpS26	mitochondrial ribosomal protein S26	-	TN
FBgn0038217	CG14840	Q9VFL4	CG14840	-	-	TN
FBgn0004897	CG11921	P32028	fd96Ca	forkhead domain 96Ca	-	TN
FBgn0039016	CG4792	Q9VCU9	Dcr-1	Dicer-1	-	TN
FBgn0042137	CG18814	Q9I7R3	CG18814	-	-	TN
FBgn0038420	CG10311	Q9VEW3	CG10311	-	-	TN
FBgn0023534	CG17778	O46059	CG17778	-	-	TN
FBgn0053286	CG33286	Q7KTX4	CG33286	-	-	TN
FBgn0023545	CG4406	Q8T4E1	PIG-K	Phosphatidylinositol glycan anchor biosynthesis class K	-	TN
FBgn0026076	CG9038	O97459	UBL3	Ubiquitin like 3	-	TN
FBgn0034569	CG3221	Q9W2P0	dgt3	dim gamma-tubulin 3	-	TN
FBgn0011818	CG9884	Q9NLA6	oaf	out at first	-	TN
FBgn0013718	CG33991	M9ND89	nuf	nuclear fallout	-	TN
FBgn0025360	CG18455	Q95RW8	Optix	Optix	-	TN
FBgn0031377	CG15356	Q9VQ58	CG15356	-	-	TN
FBgn0038755	CG4451	Q968Z7	Hs6st	Heparan sulfate 6-O-sulfotransferase	-	TN
FBgn0085308	CG34279	A0A0C4DHH2	CG34279	-	-	TN
FBgn0030443	CG12715	Q9VYH4	CG12715	-	-	TN
FBgn0030544	CG13403	Q1WWA0	CG13403	-	-	TN
FBgn0263024	CG43319	A0A0B4K6K5	CG43319	-	-	TN
FBgn0038654	CG14298	Q9VE31	CG14298	-	-	TN
FBgn0030805	CG9089	Q9VX95	wus	wurst	-	TN
FBgn0036372	CG10083	Q9VU84	Abp1	Actin binding protein 1	-	TN
FBgn0003145	CG6716	P06601	prd	paired	-	TN
FBgn0039069	CG6763	Q9VCN5	CG6763	-	-	TN
FBgn0029882	CG3226	Q9W3Y3	CG3226	-	-	TN
FBgn0042133	CG18810	Q9I7L7	CG18810	-	-	TN
FBgn0085236	CG34207	A8DYL6	CG34207	-	-	TN
FBgn0261675	CG12092	Q9VRC9	Npc1b	Niemann-Pick type C-1b	-	TN
FBgn0031115	CG11710	Q8T921	CG11710	-	-	TN
FBgn0029870	CG3869	Q7YU24	Marf	Mitochondrial assembly regulatory factor	-	TN
FBgn0032934	CG8679	Q9VIE0	CG8679	-	-	TN
FBgn0050383	CG30383	Q4V4T8	CG30383	-	-	TN
FBgn0034327	CG14505	Q9V8F3	CG14505	-	-	TN
FBgn0031905	CG5155	Q9VM21	gudu	gudu	-	TN
FBgn0036623	CG4729	D5AEK7	Agpat3	1-Acylglycerol-3-phosphate O-acyltransferase 3	-	TN
FBgn0035515	CG14997	Q9VZF6	Sqor	Sulfide quinone oxidoreductase	-	TN
FBgn0038017	CG4115	Q9VGA3	CG4115	-	-	TN
FBgn0085479	CG34450	Q8MRK8	CG34450	-	-	TN
FBgn0083992	CG34099	Q9NGL1	Mkp	MAP kinase-specific phosphatase	-	TN
FBgn0037440	CG1041	A0A126GUQ4	CRAT	Carnitine O-Acetyl-Transferase	-	TN
FBgn0033461	CG12923	A1Z815	CG12923	-	-	TN
FBgn0038984	CG5315	Q9VCY8	AdipoR	Adiponectin receptor	-	TN
FBgn0038043	CG17202	Q9VG76	CG17202	-	-	TN
FBgn0002941	CG6534	P22807	slou	slouch	-	TN
FBgn0039552	CG12426	Q9VAZ2	CG12426	-	-	TN
FBgn0040963	CG18662	Q9VLG0	CG18662	-	-	TN
FBgn0038957	CG7059	Q86BN5	CG7059	-	-	TN
FBgn0033806	CG4616	Q7K0L8	FLASH	FLICE-associated huge protein	-	TN
FBgn0036988	CG5262	Q9VPF8	CG5262	-	-	TN
FBgn0038046	CG5641	Q9VG73	CG5641	-	-	TN
FBgn0037169	CG11404	M9PG85	CG11404	-	-	TN
FBgn0037087	CG7519	M9PGB6	CG7519	-	-	TN
FBgn0029937	CG8300	Q9W3S3	CG8300	-	-	TN
FBgn0010328	CG5965	A0A0B4K7W6	woc	without children	-	TN
FBgn0032723	CG18397	Q9VJ35	ssp3	short spindle 3	-	TN
FBgn0028380	CG9670	Q7K4R8	fal	falten	-	TN
FBgn0031454	CG9960	Q9VQF8	HemK2	HemK methyltransferase 2	-	TN
FBgn0035581	CG17150	Q1LZ38	Dnah3	dynein, axonemal, heavy chain 3	-	TN
FBgn0266442	CG45072	E1JJ19	CG45072	-	-	TN
FBgn0002565	CG6806	Q24388	Lsp2	Larval serum protein 2	-	TN
FBgn0039102	CG16705	Q9VCJ8	SPE	Spatzle-Processing Enzyme	-	TN
FBgn0033651	CG12444	A1Z8P2	Ir48c	Ionotropic receptor 48c	-	TN
FBgn0030710	CG8924	Q9VXL5	CG8924	-	-	TN
FBgn0265632	CG44439	A0A0B4LEX3	CG44439	-	-	TN
FBgn0029152	CG7184	Q9TVX6	Mkrn1	Makorin 1	-	TN
FBgn0035996	CG3448	Q9VSZ2	CG3448	-	-	TN
FBgn0035383	CG2107	Q8MQY1	CPT2	Carnitine palmitoyltransferase 2	-	TN
FBgn0052203	CG32203	Q3HKQ3	Spn75F	Serpin 75F	-	TN
FBgn0034768	CG13518	Q9W209	Obp58b	Odorant-binding protein 58b	-	TN
FBgn0030838	CG5445	Q9VX56	CG5445	-	-	TN
FBgn0004465	CG4086	O77287	Su(P)	Suppressor of ref(2)P sterility	-	TN
FBgn0053095	CG33095	Q8IGB0	CG33095	-	-	TN
FBgn0030663	CG8117	Q9VXS6	CG8117	-	-	TN
FBgn0038279	CG3837	Q8T001	Sdr	Secreted decoy of InR	-	TN
FBgn0083950	CG34114	E1JII4	side-VI	sidestep VI	-	TN
FBgn0053062	CG33062	Q8MQY0	CG33062	-	-	TN
FBgn0032799	CG10166	Q9VIU7	Dpm1	Dolichyl-phosphate mannosyltransferase subunit 1	-	TN
FBgn0038638	CG7702	Q9VE49	CG7702	-	-	TN
FBgn0029568	CG11381	Q8SYB4	CG11381	-	-	TN
FBgn0028581	CG33935	Q86B50	mei-217	meiotic 217	-	TN
FBgn0029946	CG15034	Q9W3R4	CG15034	-	-	TN
FBgn0052850	CG32850	L0MLM5	Rnf11	Ring finger protein 11	-	TN
FBgn0259203	CG42307	B7Z0C9	CG42307	-	-	TN
FBgn0033225	CG1550	Q7JVG6	TTLL12	Tubulin tyrosine ligase-like 12	-	TN
FBgn0032923	CG9248	Q9VIF2	Pld3	Phospholipase D family member 3	-	TN
FBgn0003969	CG9209	Q8IR23	vap	vacuolar peduncle	-	TN
FBgn0034232	CG4866	Q7JZ53	CG4866	-	-	TN
FBgn0028331	CG2221	Q9W2V9	l(1)G0289	lethal (1) G0289	-	TN
FBgn0035412	CG14957	Q9VZT6	CG14957	-	-	TN
FBgn0033798	CG15870	E2QCN8	CG15870	-	-	TN
FBgn0030691	CG8959	Q9VXP5	Efhc1.1	EF-hand domain containing 1.1	-	TN
FBgn0284230	CG46314	A0A1W5Q018	CG46314	-	-	TN
FBgn0039099	CG10157	Q9VCK1	GILT2	Gamma-interferon-inducible lysosomal thiol reductase 2	-	TN
FBgn0265579	CG44406	X2J8S3	CG44406	-	-	TN
FBgn0266354	CG45002	B7Z0Z7	CG45002	-	-	TN
FBgn0031498	CG17260	Q9VQL2	CG17260	-	-	TN
FBgn0053113	CG33113	E1JHT6	Rtnl1	Reticulon-like1	-	TN
FBgn0031660	CG3782	Q9VMX0	mRpL28	mitochondrial ribosomal protein L28	-	TN
FBgn0004636	CG1956	P08645	Rap1	Rap1 GTPase	-	TN
FBgn0038300	CG4203	Q9VFC0	Mau2	Mau2 sister chromatid cohesion factor	-	TN
FBgn0003475	CG10076	Q9U1K1	spir	spire	-	TN
FBgn0033851	CG13332	A1Z9E9	CG13332	-	-	TN
FBgn0033723	CG13155	A1Z8Y4	CG13155	-	-	TN
FBgn0030873	CG15814	Q8IQZ5	CG15814	-	-	TN
FBgn0028563	CG8714	Q7KK97	sut1	sugar transporter 1	-	TN
FBgn0040028	CG17450	Q8I044	CG17450	-	-	TN
FBgn0031640	CG11926	Q8MRZ0	Mon1	Monensin sensitivity 1	-	TN
FBgn0034505	CG16739	Q4V671	CG16739	-	-	TN
FBgn0261119	CG5519	Q24055	Prp19	Pre-RNA processing factor 19	-	TN
FBgn0036500	CG7275	Q9VUN7	CG7275	-	-	TN
FBgn0033770	CG12442	A1Z949	wuc	Wake-up-call	-	TN
FBgn0052564	CG32564	Q8IR01	CG32564	-	-	TN
FBgn0029725	CG2871	Q8MZC2	CG2871	-	-	TN
FBgn0035831	CG8038	Q8MSA7	Pop4	POP4 ribonuclease P/MRP subunit	-	TN
FBgn0031530	CG3254	Q6WV19	Pgant2	Polypeptide N-Acetylgalactosaminyltransferase 2	-	TN
FBgn0264298	CG43776	A0A0B4KFH2	CG43776	-	-	TN
FBgn0039790	CG2246	A0A0B4JD23	CG2246	-	-	TN
FBgn0035262	CG18171	Q9W099	CG18171	-	-	TN
FBgn0032446	CG5780	Q8T8Q7	IFT43	Intraflagellar transport 43	-	TN
FBgn0262728	CG5472	Q9W1L5	Pal2	Peptidyl-alpha-hydroxyglycine-alpha-amidating lyase 2	-	TN
FBgn0037411	CG1150	Q8SYQ5	Osi3	Osiris 3	-	TN
FBgn0014343	CG10601	M9PI45	mirr	mirror	-	TN
FBgn0287774	CG9143	Q6NQY9	CG9143	-	-	TN
FBgn0039461	CG5500	Q9VBA6	CG5500	-	-	TN
FBgn0033079	CG3174	Q7K3U4	Fmo-2	Flavin-containing monooxygenase 2	-	TN
FBgn0266405	CG45045	A0A6H2EDS4	CG45045	-	-	TN
FBgn0086251	CG9252	Q9VIF5	del	deadlock	-	TN
FBgn0020399	CG6864	Q24182	Mst89B	Mst89B	-	TN
FBgn0270927	CG2135	Q9V9T9	betaGlu	beta glucuronidase	-	TN
FBgn0033912	CG8415	Q8T3U2	RpS23	Ribosomal protein S23	-	TN
FBgn0283741	CG42666	C7LAE5	prage	prage	-	TN
FBgn0038575	CG7208	Q7KSE0	CG7208	-	-	TN
FBgn0040717	CG15361	Q9VQ66	Nplp4	Neuropeptide-like precursor 4	-	TN
FBgn0035102	CG7049	Q8T058	CG7049	-	-	TN
FBgn0034105	CG7755	A1ZAD2	CG7755	-	-	TN
FBgn0035714	CG8549	Q8SXD6	Sbds	SBDS ribosome maturation factor	-	TN
FBgn0266346	CG17922	A0A0B4LG93	CngB	Cyclic nucleotide-gated ion channel subunit B	-	TN
FBgn0034128	CG4409	A1ZAG3	CG4409	-	-	TN
FBgn0037236	CG9772	Q7YZ95	Skp2	S-phase kinase-associated protein 2	-	TN
FBgn0037610	CG8043	Q9VHN4	CG8043	-	-	TN
FBgn0024182	CG1410	Q9VRH6	waw	waclaw	-	TN
FBgn0033778	CG3790	Q961J5	Balat	Beta-alanine transporter	-	TN
FBgn0266268	CG2098	Q9V9S8	FeCH	Ferrochelatase	-	TN
FBgn0033259	CG11210	Q6NP91	Tmem63	Transmembrane protein 63	-	TN
FBgn0001145	CG1743	P20478	Gs2	Glutamine synthetase 2	-	TN
FBgn0033062	CG7843	Q9V9K7	Ars2	Arsenic resistance protein 2	-	TN
FBgn0030331	CG15221	Q9VYV0	CG15221	-	-	TN
FBgn0036929	CG7668	Q8SYR0	CG7668	-	-	TN
FBgn0029861	CG3815	Q9W410	CG3815	-	-	TN
FBgn0035124	CG12313	Q9W0S3	ttm2	tiny tim 2	-	TN
FBgn0259198	CG42302	A8JUP9	CG42302	-	-	TN
FBgn0033286	CG2127	A1Z7E4	CG2127	-	-	TN
FBgn0262509	CG43079	M9NE05	nrm	neuromusculin	-	TN
FBgn0001216	CG8937	P29843	Hsc70-1	Heat shock protein 70 cognate 1	-	TN
FBgn0030332	CG9360	Q9VYU9	CG9360	-	-	TN
FBgn0051613	CG31613	P02299	His3:CG31613	His3:CG31613	-	TN
FBgn0033673	CG8298	Q7JY99	CG8298	-	-	TN
FBgn0261674	CG42709	Q9VU13	CG42709	-	-	TN
FBgn0037562	CG11671	Q9VHT9	Nazo	-	-	TN
FBgn0039505	CG5934	Q9VB51	CG5934	-	-	TN
FBgn0261363	CG42640	Q9W1V6	PPO3	Prophenoloxidase 3	-	TN
FBgn0031479	CG3083	Q95SB0	Prx6a	Peroxiredoxin 6a	-	TN
FBgn0259789	CG12701	M9NES1	zld	zelda	-	TN
FBgn0015039	CG4486	Q9V4I1	Cyp9b2	Cytochrome P450 9b2	-	TN
FBgn0034426	CG10476	A1ZBI6	AANATL5	Arylalkylamine N-acetyltransferase-like 5	-	TN
FBgn0026666	CG8198	Q8T3X9	MagR	Magnetic receptor	-	TN
FBgn0265199	CG44259	A0A0B4LIB4	CG44259	-	-	TN
FBgn0052192	CG32192	Q8IQR8	CG32192	-	-	TN
FBgn0017579	CG6253	P55841	RpL14	Ribosomal protein L14	-	TN
FBgn0051793	CG31793	Q8MT77	CG31793	-	-	TN
FBgn0035844	CG13676	M9PEQ6	CG13676	-	-	TN
FBgn0053777	CG33777	Q4ABK1	CG33777	-	-	TN
FBgn0051548	CG31548	Q8IGG7	CG31548	-	-	TN
FBgn0003388	CG13478	Q9VUF8	shd	shade	-	TN
FBgn0050431	CG30431	Q4V6Y7	CG30431	-	-	TN
FBgn0002914	CG9045	P04197	Myb	Myb oncogene-like	-	TN
FBgn0040696	CG18675	Q9VZH1	CG18675	-	-	TN
FBgn0085190	CG34161	A1A6Q5	CG34161	-	-	TN
FBgn0037816	CG6345	Q9VGZ1	CG6345	-	-	TN
FBgn0051999	CG31999	Q9V4B8	CG31999	-	-	TN
FBgn0028497	CG3530	Q7KK51	Mtmr6	Myotubularin related protein 6	-	TN
FBgn0014026	CG3314	P46223	RpL7A	Ribosomal protein L7A	-	TN
FBgn0002868	CG9470	P04357	MtnA	Metallothionein A	-	TN
FBgn0000594	CG17148	P18167	Est-P	Esterase P	-	TN
FBgn0085512	CG40733	G5CKU5	RYa	RYamide	-	TN
FBgn0040273	CG7626	Q9V460	Spt5	Spt5	-	TN
FBgn0023174	CG3329	O17311	Prosbeta2	Proteasome beta2 subunit	-	TN
FBgn0043784	-	Q24258	Bari1\ORF	Bari1 element ORF	-	TN
FBgn0259187	CG42291	B7YZQ6	Ir60d	Ionotropic receptor 60d	-	TN
FBgn0030408	CG11085	Q9VYL0	CG11085	-	-	TN
FBgn0026576	CG5991	Q9VCE0	Pisd	Phosphatidylserine decarboxylase	-	TN
FBgn0030897	CG5744	P37236	Frq1	Frequenin 1	-	TN
FBgn0039213	CG6668	Q9VC57	atl	atlastin	-	TN
FBgn0030263	CG2076	Q9VZ34	CG2076	-	-	TN
FBgn0037130	CG7152	M9PGE3	Syn1	Syntrophin-like 1	-	TN
FBgn0032620	CG12288	Q8MSG1	CG12288	-	-	TN
FBgn0034964	CG3173	Q9W1C5	IntS1	Integrator 1	-	TN
FBgn0030347	CG15739	Q9VYT0	CG15739	-	-	TN
FBgn0053703	CG33703	Q4ABI8	CG33703	-	-	TN
FBgn0034398	CG15098	Q4QQB9	CG15098	-	-	TN
FBgn0030990	CG7556	Q9VWL4	CG7556	-	-	TN
FBgn0051475	CG31475	Q9VDY9	myd	mayday	-	TN
FBgn0030271	CG15202	Q8MRN2	CG15202	-	-	TN
FBgn0011785	CG31132	Q8SX63	BRWD3	BRWD3	-	TN
FBgn0034909	CG4797	Q8MLQ7	pippin	pippin	-	TN
FBgn0039126	CG13601	Q9VCG3	CG13601	-	-	TN
FBgn0014340	CG3025	O02193	mof	males absent on the first	-	TN
FBgn0085285	CG34256	C5WLR9	CG34256	-	-	TN
FBgn0027621	CG3400	Q0KHQ6	Pfrx	6-phosphofructo-2-kinase	-	TN
FBgn0052354	CG32354	Q9VSK1	CG32354	-	-	TN
FBgn0033551	CG7222	Q7K2B1	CG7222	-	-	TN
FBgn0040684	CG12589	Q9VN78	CG12589	-	-	TN
FBgn0037174	CG14457	M9PIL1	Jhbp6	Juvenile hormone binding protein 6	-	TN
FBgn0011476	CG14865	Q9VF98	l(3)neo43	lethal (3) neo43	-	TN
FBgn0034636	CG10440	D5SHR0	twz	tiwaz	-	TN
FBgn0035931	CG13312	Q9VSQ5	CG13312	-	-	TN
FBgn0000287	CG4881	P91639	salr	spalt-related	-	TN
FBgn0037035	CG10589	Q9VP96	CG10589	-	-	TN
FBgn0026411	CG11354	M9PJE4	Lim1	LIM homeobox 1	-	TN
FBgn0051849	CG31849	Q95RF3	Mgat3	beta-1,4-mannosyl-glycoprotein 4-beta-N-acetylglucosaminyltransferase	-	TN
FBgn0011211	CG3612	P35381	blw	bellwether	-	TN
FBgn0039204	CG6607	Q9VC66	CG6607	-	-	TN
FBgn0033916	CG8494	Q7JW61	Usp20-33	Ubiquitin specific protease 20/33	-	TN
FBgn0051038	CG31038	A0A0B4KHV6	CG31038	-	-	TN
FBgn0052831	CG33695	Q8IPA5	CG33695	-	-	TN
FBgn0011279	CG10436	P54191	Obp69a	Odorant-binding protein 69a	-	TN
FBgn0287595	CG46464	A0A6H2EDJ9	CG46464	-	-	TN
FBgn0027492	CG5643	A0A6F7R657	wdb	widerborst	-	TN
FBgn0266420	CG5581	P20240	Ote	Otefin	-	TN
FBgn0051418	CG31418	Q8T977	CG31418	-	-	TN
FBgn0000352	CG1708	O16844	cos	costa	-	TN
FBgn0001285	CG8579	Q7JX43	Jon44E	Jonah 44E	-	TN
FBgn0010292	CG1430	P51406	bys	by S6	-	TN
FBgn0037935	CG6834	Q8SYM6	CG6834	-	-	TN
FBgn0024371	CG1071	O77051	E2f2	E2F transcription factor 2	-	TN
FBgn0031634	CG15627	E9NA96	Ir25a	Ionotropic receptor 25a	-	TN
FBgn0030891	CG7098	M9PHZ1	Ada3	transcriptional Adaptor 3	-	TN
FBgn0032812	CG10263	M9PBE2	Hakai	Hakai	-	TN
FBgn0028962	CG4633	Q9VRJ1	AlaRS-m	Alanyl-tRNA synthetase, mitochondrial	-	TN
FBgn0053845	CG33845	P02299	His3:CG33845	His3:CG33845	-	TN
FBgn0036208	CG10361	Q8SXK3	Gcat	Glycine C-acetyltransferase	-	TN
FBgn0013759	CG6703	Q24210	CASK	CASK	-	FP
FBgn0024846	CG7393	O61443	p38b	p38b MAP kinase	-	FP
FBgn0265597	CG44424	Q9I7S4	rsh	radish	-	FP
FBgn0000121	CG5962	P19107	Arr2	Arrestin 2	-	FP
FBgn0051163	CG31163	A0A0B4K6C1	SKIP	Shal K[+] channel interacting protein	-	FP
FBgn0265998	CG42320	P49762	Doa	Darkener of apricot	-	FP
FBgn0283508	CG43164	A0A0B4JCT4	nw	narrow	-	FP
FBgn0283451	CG11491	Q24206	br	broad	-	FP
FBgn0003651	CG11502	P16376	svp	seven up	-	FP
FBgn0037926	CG10535	Q9VGK7	Elp1	Elongator complex protein 1	-	FP
FBgn0051676	CG31676	Q9VII5	CG31676	-	-	FP
FBgn0024187	CG8110	Q9GQF1	syd	sunday driver	-	FP
FBgn0029123	CG18024	M9PCZ7	SoxN	SoxNeuro	-	FP
FBgn0036816	CG3979	Q9VVT2	Indy	I'm not dead yet	-	FP
FBgn0000008	CG6741	A0A0B4LG21	a	arc	-	FP
FBgn0283509	CG3832	O01404	Phm	Peptidylglycine-alpha-hydroxylating monooxygenase	-	FP
FBgn0003386	CG2822	P17972	Shaw	Shaker cognate w	-	FP
FBgn0015399	CG12283	P91643	kek1	kekkon 1	-	FP
FBgn0036134	CG11799	A0JL24	FoxK	Forkhead box K	-	FP
FBgn0028990	CG11331	Q9V3N1	Spn27A	Serpin 27A	-	FP
Negative data 4
FBgn0030097	CG12115	Q8MS97	CG12115	-	-	TN
FBgn0032364	CG4970	Q2MGK5	CG4970	-	-	TN
FBgn0037341	CG12746	Q8IGV3	CG12746	-	-	TN
FBgn0024991	CG2694	A4V3W7	CG2694	-	-	TN
FBgn0029932	CG4607	Q8MRA1	CG4607	-	-	TN
FBgn0003980	CG9046	P13238	Vm26Ab	Vitelline membrane 26Ab	-	TN
FBgn0028691	CG10230	Q7KMP8	Rpn9	Regulatory particle non-ATPase 9	-	TN
FBgn0039192	CG17784	Q9VC84	CG17784	-	-	TN
FBgn0261631	CG42714	M9MS08	CG42714	-	-	TN
FBgn0032582	CG13258	M9ND90	CG13258	-	-	TN
FBgn0039765	CG9688	Q9VA81	mRpS18C	mitochondrial ribosomal protein S18C	-	TN
FBgn0051646	CG31646	Q9VMN6	DIP-theta	Dpr-interacting protein theta	-	TN
FBgn0037124	CG14568	Q9VNZ0	CG14568	-	-	TN
FBgn0029722	CG7024	Q9W4H4	CG7024	-	-	TN
FBgn0036839	CG18136	Q9VVV8	SmydA-2	SET and MYND domain containing, arthropod-specific, member 2	-	TN
FBgn0003416	CG4200	Q24284	sl	small wing	-	TN
FBgn0261046	CG31190	A8JR35	Dscam3	Down syndrome cell adhesion molecule 3	-	TN
FBgn0030974	CG7358	Q9VWN4	Flacc	Fl(2)d-associated complex component	-	TN
FBgn0036696	CG14057	E1JI31	Pop5	POP5 ribonuclease P/MRP subunit	-	TN
FBgn0032074	CG9494	Q9VLH1	Tsp29Fa	Tetraspanin 29Fa	-	TN
FBgn0260970	CG42593	Q9W3M3	Ubr3	Ubr3 ubiquitin ligase	-	TN
FBgn0038381	CG3303	Q9VF14	EndoU	Endoribonuclease U-specific	-	TN
FBgn0032850	CG10723	Q9V3B5	Kua	Kua	-	TN
FBgn0050076	CG30076	A1Z9R9	CG30076	-	-	TN
FBgn0037860	CG6629	Q9VGT9	SdhCL	Succinate dehydrogenase, subunit C-like	-	TN
FBgn0035909	CG6822	Q9V3A8	ergic53	ergic53	-	TN
FBgn0036805	CG4108	Q95SH2	Chmp1	Charged multivesicular body protein 1	-	TN
FBgn0053710	CG33710	Q4ABJ9	CG33710	-	-	TN
FBgn0014133	CG1822	M9PGW8	bif	bifocal	-	TN
FBgn0035431	CG14968	Q9VZR5	CG14968	-	-	TN
FBgn0039453	CG6403	Q8SZ55	CG6403	-	-	TN
FBgn0033468	CG1418	A1Z823	CG1418	-	-	TN
FBgn0027054	CG8725	Q9V345	CSN4	COP9 signalosome subunit 4	-	TN
FBgn0022097	CG8186	Q9V7D2	Vha36-1	Vacuolar H[+] ATPase 36kD subunit 1	-	TN
FBgn0016675	CG9976	Q94881	Lectin-galC1	Galactose-specific C-type lectin	-	TN
FBgn0035207	CG9153	E8NHA2	Herc4	HECT and RLD domain containing E3 ubiquitin ligase 4	-	TN
FBgn0027507	CG1344	A1Z6G6	CG1344	-	-	TN
FBgn0260429	CG42524	E1JH75	CG42524	-	-	TN
FBgn0039925	CG17461	Q9V4A1	Kif3C	Kinesin family member 3C	-	TN
FBgn0034827	CG12192	Q8IHF4	Klp59D	Kinesin-like protein at 59D	-	TN
FBgn0029885	CG3224	Q9W3Y0	CG3224	-	-	TN
FBgn0003254	CG7230	A0A0B4KFC4	rib	ribbon	-	TN
FBgn0032197	CG5694	Q8MQQ6	ova	ovaries absent	-	TN
FBgn0003964	CG4380	P20153	usp	ultraspiracle	-	TN
FBgn0263004	CG43312	M9NFN8	CG43312	-	-	TN
FBgn0042102	CG18745	Q9I7L0	CG18745	-	-	TN
FBgn0011020	CG10061	Q9VI72	Sas-4	Spindle assembly abnormal 4	-	TN
FBgn0262123	CG41265	A0A0B7P7M6	l(2)41Ab	lethal (2) 41Ab	-	TN
FBgn0036998	CG5969	Q9VPE4	CG5969	-	-	TN
FBgn0264427	CG43845	A0A1Z1CH10	CG43845	-	-	TN
FBgn0038448	CG12783	A0A0B4KHM5	CG12783	-	-	TN
FBgn0261994	CG42812	Q9VC82	CG42812	-	-	TN
FBgn0040060	CG6457	Q7JYN3	yip7	yippee interacting protein 7	-	TN
FBgn0004842	CG5811	P25931	RYa-R	RYamide receptor	-	TN
FBgn0261567	CG42681	M9MRU4	CG42681	-	-	TN
FBgn0051108	CG31108	Q9VBX5	TTLL5	Tubulin tyrosine ligase-like 5	-	TN
FBgn0015756	CG6141	P50882	RpL9	Ribosomal protein L9	-	TN
FBgn0030891	CG7098	M9PHZ1	Ada3	transcriptional Adaptor 3	-	TN
FBgn0004919	CG2679	Q06003	gol	goliath	-	TN
FBgn0033738	CG8830	Q7JQI1	DUBAI	Deubiquitinating apoptotic inhibitor	-	TN
FBgn0052298	CG32298	Q8IRF1	CG32298	-	-	TN
FBgn0002569	CG8694	P07191	Mal-A2	Maltase A2	-	TN
FBgn0013799	CG8567	Q24180	Deaf1	Deformed epidermal autoregulatory factor-1	-	TN
FBgn0086695	CG2669	Q9VNA8	hd	humpty dumpty	-	TN
FBgn0029849	CG3774	Q9W429	Efr	ER GDP-fucose transporter	-	TN
FBgn0026565	CG1315	O97069	Ass	Argininosuccinate synthase	-	TN
FBgn0038258	CG7362	Q8MT09	CG7362	-	-	TN
FBgn0033942	CG10112	Q7JZW0	Cpr51A	Cuticular protein 51A	-	TN
FBgn0036039	CG18177	Q95SX8	Naa60	N(alpha)-acetyltransferase 60	-	TN
FBgn0030161	CG15249	A8JUN7	CG15249	-	-	TN
FBgn0053971	CG33971	Q2MGM0	Ir62a	Ionotropic receptor 62a	-	TN
FBgn0036740	CG6259	Q9VVI9	Vps60	Vacuolar protein sorting 60	-	TN
FBgn0030614	CG9072	Q9VXY1	CG9072	-	-	TN
FBgn0250842	CG17575	A0A0B4JCT2	CG17575	-	-	TN
FBgn0037129	CG14565	Q9VNY5	CG14565	-	-	TN
FBgn0053054	CG33054	Q8IPU1	Targ1	Terminal ADP-ribose protein glycohydrolase 1	-	TN
FBgn0003366	CG18085	P13368	sev	sevenless	-	TN
FBgn0259918	CG42447	A8WH76	inaF-B	inaF-B	-	TN
FBgn0035323	CG13807	Q9W033	CG13807	-	-	TN
FBgn0036545	CG17035	B7Z059	GXIVsPLA2	GXIVsPLA2	-	TN
FBgn0261722	CG6151	Q95T12	fwe	flower	-	TN
FBgn0036928	CG7654	Q95RF6	Tom20	Translocase of outer membrane 20	-	TN
FBgn0033557	CG12325	Q5U0X8	CG12325	-	-	TN
FBgn0003943	CG11624	P0CG69	Ubi-p63E	Ubiquitin-63E	-	TN
FBgn0035343	CG16762	Q9W012	CG16762	-	-	TN
FBgn0024273	CG1520	Q86B74	WASp	WASp	-	TN
FBgn0035695	CG10226	M9PEB5	CG10226	-	-	TN
FBgn0031407	CG4270	Q7KU14	CG4270	-	-	TN
FBgn0031424	CG9887	Q86P76	VGlut	Vesicular glutamate transporter	-	TN
FBgn0051248	CG31248	Q9VI66	CG31248	-	-	TN
FBgn0028387	CG5229	M9NEW2	chm	chameau	-	TN
FBgn0086408	CG3622	Q8T3M5	stl	stall	-	TN
FBgn0038621	CG10864	Q9VE68	CG10864	-	-	TN
FBgn0052521	CG32521	M9PHP6	Mnr	Membrane-bound Notch regulator	-	TN
FBgn0034229	CG4847	A1ZAU4	CtsK2	Cathepsin K2	-	TN
FBgn0039102	CG16705	Q9VCJ8	SPE	Spatzle-Processing Enzyme	-	TN
FBgn0020910	CG4863	O16797	RpL3	Ribosomal protein L3	-	TN
FBgn0261608	CG5827	Q9VMU4	RpL37A	Ribosomal protein L37A	-	TN
FBgn0085263	CG34234	A0A1B2AKX6	CG34234	-	-	TN
FBgn0024182	CG1410	Q9VRH6	waw	waclaw	-	TN
FBgn0036503	CG13454	Q9VUP6	CG13454	-	-	TN
FBgn0028746	CG18508	O97172	CG18508	-	-	TN
FBgn0085424	CG34395	P31368	nub	nubbin	-	TN
FBgn0265538	CG44388	A0A384SYE0	CG44388	-	-	TN
FBgn0041625	CG32401	P82982	Or65a	Odorant receptor 65a	-	TN
FBgn0031697	CG14024	Q9VMS3	CG14024	-	-	TN
FBgn0032285	CG17108	Q9VKR8	CG17108	-	-	TN
FBgn0000307	CG5813	Q9NK54	chif	chiffon	-	TN
FBgn0033339	CG8266	A0A0B4LEY1	Sec31	Secretory 31	-	TN
FBgn0037526	CG10092	Q8SXK2	ArgRS-m	Arginyl-tRNA synthetase, mitochondrial	-	TN
FBgn0053230	CG33230	Q7KVB0	CG33230	-	-	TN
FBgn0035010	CG13579	A0A0B4KG01	CG13579	-	-	TN
FBgn0283432	CG46275	Q8IRZ3	SdicA	Sperm-specific dynein intermediate chain A	-	TN
FBgn0031945	CG7191	Q9VLX6	CG7191	-	-	TN
FBgn0000575	CG1007	P18491	emc	extra macrochaetae	-	TN
FBgn0031634	CG15627	E9NA96	Ir25a	Ionotropic receptor 25a	-	TN
FBgn0028704	CG18660	Q9U6A0	Nckx30C	Nckx30C	-	TN
FBgn0041231	CG7303	Q9VTN0	Gr68a	Gustatory receptor 68a	-	TN
FBgn0035845	CG13675	M9PEI0	CG13675	-	-	TN
FBgn0004888	CG1065	Q94522	Scsalpha1	Succinyl-coenzyme A synthetase alpha subunit 1	-	TN
FBgn0035965	CG14181	Q9VSU7	Use1	Unconventional SNARE in the ER 1	-	TN
FBgn0039286	CG11849	Q9VBW6	dan	distal antenna	-	TN
FBgn0035936	CG4999	Q9V3E5	Tsp66E	Tetraspanin 66E	-	TN
FBgn0265048	CG31150	Q9VF24	cv-d	crossveinless d	-	TN
FBgn0086768	CG2152	Q27869	Pcmt	Protein-L-isoaspartate (D-aspartate) O-methyltransferase	-	TN
FBgn0265187	CG44252	Q7KVJ6	Fatp2	Fatty acid transport protein 2	-	TN
FBgn0001225	CG4183	P02517	Hsp26	Heat shock protein 26	-	TN
FBgn0039147	CG10694	Q9VCD5	CG10694	-	-	TN
FBgn0027783	CG10212	Q7KK96	SMC2	Structural maintenance of chromosomes 2	-	TN
FBgn0024887	CG5649	O76926	kin17	kin17	-	TN
FBgn0261267	CG42615	E1JH12	CG42615	-	-	TN
FBgn0051717	CG31717	Q8T8T9	CG31717	-	-	TN
FBgn0265725	CG44532	X2JEK5	CG44532	-	-	TN
FBgn0030435	CG4645	Q9VYI1	CG4645	-	-	TN
FBgn0016054	CG2488	Q0E8P0	phr6-4	(6-4)-photolyase	-	TN
FBgn0038868	CG5862	Q9VDD1	Ddrgk1	DDRGK domain containing 1	-	TN
FBgn0265174	CG44239	Q9V7W1	PIG-V	Phosphatidylinositol glycan anchor biosynthesis class V	-	TN
FBgn0032470	CG5142	Q9VK41	Ttc30	Tetratricopeptide repeat domain 30	-	TN
FBgn0023479	CG4821	E1JI93	teq	Tequila	-	TN
FBgn0052580	CG32580	Q8IR22	Muc14A	Mucin 14A	-	TN
FBgn0020908	CG15848	O16157	Scp1	Sarcoplasmic calcium-binding protein 1	-	TN
FBgn0037114	CG7160	Q9VP00	Cpr78E	Cuticular protein 78E	-	TN
FBgn0038607	CG7669	Q9VE87	hmw	hemingway	-	TN
FBgn0004171	CG18396	Q24404	Mst98Cb	Male-specific RNA 98Cb	-	TN
FBgn0030309	CG1572	Q9VYX8	CG1572	-	-	TN
FBgn0052141	CG32141	Q8IQL2	saturn	saturn	-	TN
FBgn0031110	CG1670	Q9VR95	Obp19b	Odorant-binding protein 19b	-	TN
FBgn0020626	CG6708	O18397	Osbp	Oxysterol binding protein	-	TN
FBgn0263977	CG40451	Q7PLT4	Tim17b	Translocase of the inner mitochondrial membrane 17b	-	TN
FBgn0030244	CG2157	Q9VZ59	CG2157	-	-	TN
FBgn0037724	CG9434	Q95RN4	Fst	Frost	-	TN
FBgn0011701	CG31240	Q24477	repo	reversed polarity	-	TN
FBgn0035674	CG13295	Q9VRT6	CG13295	-	-	TN
FBgn0000346	CG1618	P46461	comt	comatose	-	TN
FBgn0039494	CG5896	Q9VB68	grass	Gram-positive Specific Serine protease	-	TN
FBgn0044029	-	P16320	NOF\ORF	NOF element ORF	-	TN
FBgn0041160	CG7554	Q9VUT8	comm2	comm2	-	TN
FBgn0063918	-	Q8MNR4	Max-element\gag-pol	gag-pol	-	TN
FBgn0264432	CG43850	Q6IHK5	CG43850	-	-	TN
FBgn0037985	CG14735	Q9VGD8	ssp5	short spindle 5	-	TN
FBgn0025336	CG4882	O77477	CG4882	-	-	TN
FBgn0002869	CG4312	P11956	MtnB	Metallothionein B	-	TN
FBgn0034728	CG6339	Q9W252	rad50	rad50	-	TN
FBgn0032754	CG10700	Q9VJ03	CG10700	-	-	TN
FBgn0000464	CG10443	P16621	Lar	Leukocyte-antigen-related-like	-	TN
FBgn0000251	CG1759	P09085	cad	caudal	-	TN
FBgn0265455	CG44355	G4LU19	CG44355	-	-	TN
FBgn0028408	CG1975	A0A0B4KFF6	Drep2	DNA fragmentation factor-related protein 2	-	TN
FBgn0033889	CG6701	A1Z9K0	CG6701	-	-	TN
FBgn0039304	CG10425	Q9VBU5	Kdsr	3-ketodihydrosphingosine reductase	-	TN
FBgn0035077	CG9083	Q7KVF3	CG9083	-	-	TN
FBgn0044324	CG10712	Q86BS3	Chro	Chromator	-	TN
FBgn0030587	CG9522	Q9VY11	CG9522	-	-	TN
FBgn0035233	CG7864	Q9W0D7	Pex10	Peroxin 10	-	TN
FBgn0016754	CG13598	A0A0B4K7E4	sba	six-banded	-	TN
FBgn0040102	CG2958	Q9VQX3	lectin-24Db	lectin-24Db	-	TN
FBgn0004644	CG4637	Q02936	hh	hedgehog	-	TN
FBgn0033798	CG15870	E2QCN8	CG15870	-	-	TN
FBgn0037230	CG9780	Q9VN01	Nepl11	Neprilysin-like 11	-	TN
FBgn0267042	CG45486	X2JLC4	CG45486	-	-	TN
FBgn0030952	CG12609	Q9VWR0	CG12609	-	-	TN
FBgn0041240	CG13441	Q9V969	Gr57a	Gustatory receptor 57a	-	TN
FBgn0087002	CG11064	Q9V496	apolpp	apolipophorin	-	TN
FBgn0053886	CG33886	P02283	His2B:CG33886	His2B:CG33886	-	TN
FBgn0031635	CG15626	Q9VR33	tank	tank	-	TN
FBgn0261995	CG42813	Q9VB64	CG42813	-	-	TN
FBgn0000629	CG6502	P42124	E(z)	Enhancer of zeste	-	TN
FBgn0034215	CG4802	Q9V813	Mtap	Methylthioadenosine phosphorylase	-	TN
FBgn0039820	CG15554	Q8SZA1	CG15554	-	-	TN
FBgn0033572	CG12943	Q4V5R4	polyph	polyphemus	-	TN
FBgn0014010	CG3664	Q9V3I2	Rab5	Rab5	-	TN
FBgn0085311	CG34282	Q9VE43	CG34282	-	-	TN
FBgn0267493	CG45769	D0EP94	Mst77Y-9	Male-specific transcript 77Y 9	-	TN
FBgn0032195	CG4908	Q9VL22	Bcs1	Bcs1 chaperone	-	TN
FBgn0022984	CG3584	O44434	qkr58E-3	quaking related 58E-3	-	TN
FBgn0262842	CG43206	M9NFG6	UQCR-6.4L	Ubiquinol-cytochrome c reductase 6.4 kDa subunit-like	-	TN
FBgn0028402	CG10582	E1JI58	Polr3E	RNA polymerase III subunit E	-	TN
FBgn0086372	CG2520	Q9VI75	lap	like-AP180	-	TN
FBgn0027287	CG33206	A0A4D6K5M0	Gmap	Golgi microtubule-associated protein	-	TN
FBgn0004419	CG4916	P23128	me31B	maternal expression at 31B	-	TN
FBgn0031188	CG14613	Q9VR55	CG14613	-	-	TN
FBgn0263911	CG7181	Q9VP19	COX8	Cytochrome c oxidase subunit 8	-	TN
FBgn0032094	CG12439	Q8T8Y6	CG12439	-	-	TN
FBgn0037707	CG16788	Q9VHC0	RnpS1	RNA-binding protein S1	-	TN
FBgn0051091	CG31091	Q8IMS3	CG31091	-	-	TN
FBgn0039040	CG13833	Q9VCS2	CG13833	-	-	TN
FBgn0036977	CG5665	M9NFL7	CG5665	-	-	TN
FBgn0037562	CG11671	Q9VHT9	Nazo	-	-	TN
FBgn0051146	CG31146	Q9VIC7	Nlg1	Neuroligin 1	-	TN
FBgn0011705	CG9552	O44252	rost	rolling stone	-	TN
FBgn0040942	CG12643	Q9W2W8	CG12643	-	-	TN
FBgn0013720	CG14779	O76899	pck	pickel	-	TN
FBgn0032660	CG15150	Q7JWS5	elfless	elfless	-	TN
FBgn0050285	CG30285	Q8MLV4	BaraC	Baramicin C	-	TN
FBgn0039436	CG6478	Q8SXS1	TwdlB	TweedleB	-	TN
FBgn0025109	CG18642	O76461	Bem46	Bem46	-	TN
FBgn0052391	CG32391	E1JI53	CG32391	-	-	TN
FBgn0000808	CG1505	O62589	gd	gastrulation-defective	-	TN
FBgn0029105	CG2987	A0A0C4DHD7	alpha-Catr	alpha-catenin related	-	TN
FBgn0288469	CG32226	Q9VWB0	Pex23	Peroxin 23	-	TN
FBgn0042711	CG33102	Q9NFT9	Hex-t1	Hexokinase testis 1	-	TN
FBgn0036301	CG4069	Q9VTZ7	CG4069	-	-	TN
FBgn0086450	CG2194	Q4TWT4	su(r)	suppressor of rudimentary	-	TN
FBgn0039075	CG4393	Q9VCM6	CG4393	-	-	TN
FBgn0032088	CG13102	Q8MT42	CG13102	-	-	TN
FBgn0026149	CG17252	O76857	BCL7-like	BCL7-like	-	TN
FBgn0033925	CG8617	Q7K4P0	CG8617	-	-	TN
FBgn0051119	CG31119	Q9VC26	HDAC11	Histone deacetylase 11	-	TN
FBgn0038715	CG7333	Q9VDW0	CG7333	-	-	TN
FBgn0036150	CG6185	Q9VTH3	Ir68a	Ionotropic receptor 68a	-	TN
FBgn0259239	CG42337	Q9VP73	CG42337	-	-	TN
FBgn0038334	CG6130	Q9VF68	h-cup	heineken-cup	-	TN
FBgn0050039	CG30039	Q8MKJ7	CG30039	-	-	TN
FBgn0053643	CG33643	Q4ABF8	CG33643	-	-	TN
FBgn0061209	CG17949	P02283	His2B:CG17949	His2B:CG17949	-	TN
FBgn0031540	CG3238	Q9VQR3	Pif1	Pif1 DNA helicase	-	TN
FBgn0052476	CG32476	Q8SYV9	mthl14	methuselah-like 14	-	TN
FBgn0039217	CG13627	A0A0B4LHL1	CG13627	-	-	TN
FBgn0053757	CG33757	A1Z7U8	CG33757	-	-	TN
FBgn0038938	CG7084	Q8IH51	CG7084	-	-	TN
FBgn0051869	CG31869	B7YZV0	CG31869	-	-	TN
FBgn0033366	CG8196	A0A0B4LEH6	Ance-4	Ance-4	-	TN
FBgn0031317	CG5118	Q9VPY3	Charon	Charon	-	TN
FBgn0051848	CG31848	Q8IP75	CG31848	-	-	TN
FBgn0034007	CG8102	A1Z9Z6	ND-51L2	NADH dehydrogenase (ubiquinone) 51 kDa subunit-like 2	-	TN
FBgn0032943	CG8666	Q9VID1	Tsp39D	Tetraspanin 39D	-	TN
FBgn0032066	CG9463	Q8SYY1	LManIII	Lysosomal alpha-mannosidase III	-	TN
FBgn0250788	CG5870	Q00963	beta-Spec	beta Spectrin	-	TN
FBgn0052681	CG32681	Q8IRL0	CG32681	-	-	TN
FBgn0035076	CG10142	Q95U59	Ance-5	Ance-5	-	TN
FBgn0030679	CG8206	Q9VXQ7	CG8206	-	-	TN
FBgn0262975	CG43286	P20482	cnc	cap-n-collar	-	FP
FBgn0033807	CG12251	E1JH55	AQP	aquaporin	-	FP
FBgn0262477	CG43067	A0A0B4K6N2	FoxP	Forkhead box P	-	FP
FBgn0032901	CG9339	Q9VIH7	sky	skywalker	-	FP
FBgn0039851	CG12063	Q960V7	mey	morpheyus	-	FP
FBgn0263974	CG43726	Q8MTA5	qin	qin	-	FP
FBgn0039882	CG11576	Q8SYL6	Rift	Riboflavin transporter	-	FP
FBgn0060296	CG15860	Q9W0Y6	pain	painless	-	FP
FBgn0035047	CG3691	Q9W123	Pof	Painting of fourth	-	FP
FBgn0000442	CG3324	Q03042	Pkg21D	Protein kinase, cGMP-dependent at 21D	-	FP
FBgn0023416	CG1506	O96306	Ac3	Adenylate cyclase 3	-	FP
FBgn0016694	CG17888	M9PBV3	Pdp1	PAR-domain protein 1	-	FP
FBgn0033447	CG1625	A1Z7Z9	dila	dilatory	-	FP
FBgn0265597	CG44424	Q9I7S4	rsh	radish	-	FP
FBgn0016126	CG1495	A4V110	CaMKI	Calcium/calmodulin-dependent protein kinase I	-	FP
FBgn0003861	CG7875	P19334	trp	transient receptor potential	-	FP
FBgn0011692	CG1258	O16048	pav	pavarotti	-	FP
Negative data 5
FBgn0011259	CG18405	Q24322	Sema1a	Semaphorin 1a	-	TN
FBgn0085423	CG34394	A8DYU1	GramD1B	GRAM domain containing 1B	-	TN
FBgn0031357	CG17642	Q9VQ35	mRpL48	mitochondrial ribosomal protein L48	-	TN
FBgn0035026	CG12252	Q8MQY2	Fcp1	TFIIF-interacting CTD phosphatase	-	TN
FBgn0032748	CG10492	Q95U09	CG10492	-	-	TN
FBgn0003330	CG5595	Q9VB08	Sce	Sex combs extra	-	TN
FBgn0034000	CG11808	Q7K1H5	CG11808	-	-	TN
FBgn0003175	CG4444	A0A0B4KFF4	px	plexus	-	TN
FBgn0085384	CG34355	A0A0B4K709	CG34355	-	-	TN
FBgn0040077	CG33748	P82890	primo-1	primo-1	-	TN
FBgn0010387	CG8627	P42281	Acbp2	Acyl-CoA binding protein 2	-	TN
FBgn0032217	CG4972	Q8MZ34	CG4972	-	-	TN
FBgn0038076	CG6802	Q9VG40	Cyp313a4	Cytochrome P450 313a4	-	TN
FBgn0038640	CG7706	E2QCZ5	CG7706	-	-	TN
FBgn0035057	CG3880	Q95TE0	CG3880	-	-	TN
FBgn0036831	CG6839	Q95TI9	CG6839	-	-	TN
FBgn0024364	CG11417	O46307	CG11417	-	-	TN
FBgn0034636	CG10440	D5SHR0	twz	tiwaz	-	TN
FBgn0039777	CG2229	Q9VA67	Jon99Fii	Jonah 99Fii	-	TN
FBgn0038584	CG7175	Q9VEB4	mTerf5	mitochondrial transcription termination factor 5	-	TN
FBgn0038039	CG5196	Q8SWX8	CG5196	-	-	TN
FBgn0260943	CG32169	Q9VVE5	Rbp6	RNA-binding protein 6	-	TN
FBgn0003896	CG10619	P92031	tup	tailup	-	TN
FBgn0029118	CG10622	Q9V470	ScsbetaG	Succinyl-coenzyme A synthetase beta subunit, GDP-forming	-	TN
FBgn0061512	-	Q8T5U5	frogger\polyprotein	frogger element polyprotein	-	TN
FBgn0266491	CG45090	C0HJH4	SclA	Sarcolamban A	-	TN
FBgn0262882	CG43237	C0PPJ8	CG43237	-	-	TN
FBgn0031059	CG14229	Q9VWD7	CG14229	-	-	TN
FBgn0039443	CG14242	Q9VBD3	TwdlS	TweedleS	-	TN
FBgn0046878	CG15582	Q9VNL1	Obp83cd	Odorant-binding protein 83cd	-	TN
FBgn0031372	CG7295	Q8MZD3	CG7295	-	-	TN
FBgn0027090	CG10506	Q9Y105	GlnRS	Glutaminyl-tRNA synthetase	-	TN
FBgn0031697	CG14024	Q9VMS3	CG14024	-	-	TN
FBgn0053752	CG33752	A1Z922	CG33752	-	-	TN
FBgn0052232	CG32232	Q8IRA1	t-Grip128	testis-specific gamma-tubulin ring protein 128	-	TN
FBgn0265487	CG33197	O16011	mbl	muscleblind	-	TN
FBgn0051205	CG31205	Q8IN51	CG31205	-	-	TN
FBgn0029965	CG15326	Q9W3P4	Ir7b	Ionotropic receptor 7b	-	TN
FBgn0026238	CG2944	A1Z6E0	gus	gustavus	-	TN
FBgn0263996	CG43739	M9PBF3	CG43739	-	-	TN
FBgn0016975	CG12473	Q24212	stnB	stoned B	-	TN
FBgn0036837	CG18135	M9PI96	CG18135	-	-	TN
FBgn0001325	CG3340	P07247	Kr	Kruppel	-	TN
FBgn0262559	CG7998	Q9VEB1	Mdh2	Malate dehydrogenase 2	-	TN
FBgn0030234	CG15211	Q9VZ71	CG15211	-	-	TN
FBgn0261872	CG33522	A0A023GQ04	scaf6	SR-related CTD associated factor 6	-	TN
FBgn0031737	CG11142	Q9VMM6	obst-E	obstructor-E	-	TN
FBgn0053814	CG33814	P84051	His2A:CG33814	His2A:CG33814	-	TN
FBgn0031229	CG3436	Q9VPL0	CG3436	-	-	TN
FBgn0265417	CG44329	X2JCP1	CG44329	-	-	TN
FBgn0030826	CG12995	Q9VX71	CG12995	-	-	TN
FBgn0052726	CG32726	Q8IRP5	CG32726	-	-	TN
FBgn0038016	CG10042	Q7KSN0	MBD-R2	MBD-R2	-	TN
FBgn0261841	CG42773	A0A0B4JCY7	pre-mod(mdg4)-AD	-	-	TN
FBgn0032244	CG5313	Q9VKW3	RfC3	Replication factor C subunit 3	-	TN
FBgn0031735	CG11029	Q9VMM8	CG11029	-	-	TN
FBgn0035985	CG3672	Q9VSY0	Cpr67B	Cuticular protein 67B	-	TN
FBgn0263841	CG43702	M9PFU9	CG43702	-	-	TN
FBgn0034180	CG15609	A1ZAN2	Ehbp1	Eps15 homology domain containing protein-binding protein 1	-	TN
FBgn0031718	CG14014	Q9VMP8	CG14014	-	-	TN
FBgn0259230	CG42295	B7YZU7	lectin-22C	lectin-22C	-	TN
FBgn0261986	CG5053	Q9VBP2	RASSF8	Ras association domain family member 8	-	TN
FBgn0261788	CG42734	A8JNM4	Ank2	Ankyrin 2	-	TN
FBgn0032705	CG10346	Q86LC4	Grip71	Grip71	-	TN
FBgn0036706	CG6485	Q9VVF0	ND-24L	NADH dehydrogenase (ubiquinone) 24 kDa subunit-like	-	TN
FBgn0262478	CG43068	Q6IGE2	CG43068	-	-	TN
FBgn0028533	CG7953	Q9V3P4	CG7953	-	-	TN
FBgn0027087	CG6335	M9PHI2	HisRS	Histidyl-tRNA synthetase	-	TN
FBgn0263510	CG6751	A1Z8D0	nclb	no child left behind	-	TN
FBgn0034854	CG3493	Q8T8Q5	Golgin245	Golgin-245	-	TN
FBgn0261673	CG8776	A0A0B4LEY2	nemy	no extended memory	-	TN
FBgn0033720	CG13160	A0A0B4KEL4	CG13160	-	-	TN
FBgn0031694	CG17970	Q9VMS8	Cyp4ac2	Cytochrome P450 4ac2	-	TN
FBgn0035795	CG16998	Q9VS86	CG16998	-	-	TN
FBgn0031432	CG9964	Q9VQD2	Cyp309a1	Cytochrome P450 309a1	-	TN
FBgn0011710	CG1403	P42207	Septin1	Septin 1	-	TN
FBgn0033258	CG8712	Q7JQU5	uno	univalents only	-	TN
FBgn0029848	CG3599	Q9W430	Btnd	Biotinidase	-	TN
FBgn0261380	CG42632	Q3YNF4	mRpL37	mitochondrial ribosomal protein L37	-	TN
FBgn0035542	CG11347	A8JNK7	TP53INP	Tumor protein p53 inducible nuclear protein	-	TN
FBgn0035379	CG9972	Q9VZX1	spz5	spatzle 5	-	TN
FBgn0000808	CG1505	O62589	gd	gastrulation-defective	-	TN
FBgn0037336	CG2519	Q7KTS3	CG2519	-	-	TN
FBgn0029006	CG4943	Q9V853	Smurf	SMAD specific E3 ubiquitin protein ligase	-	TN
FBgn0031214	CG11374	Q9VPI7	CG11374	-	-	TN
FBgn0284221	CG5661	Q7YU67	Sema5c	Semaphorin 5c	-	TN
FBgn0029840	CG4320	Q9W437	raptor	raptor	-	TN
FBgn0262583	CG43123	A0A0B4K830	CG43123	-	-	TN
FBgn0085312	CG34283	A8JR38	CG34283	-	-	TN
FBgn0020617	CG10052	Q9W2Q1	Rx	Retinal Homeobox	-	TN
FBgn0003134	CG6593	P48461	Pp1alpha-96A	Protein phosphatase 1alpha at 96A	-	TN
FBgn0031129	CG1324	Q9VRB7	CG1324	-	-	TN
FBgn0259817	CG42398	B8K3A5	SteXh:CG42398	SteXh:CG42398	-	TN
FBgn0045759	CG18647	Q9VS05	bin	biniou	-	TN
FBgn0285970	CG32500	Q8SY96	CG32500	-	-	TN
FBgn0034350	CG5189	Q9V8I2	Lamtor2	Late endosomal/lysosomal adaptor, MAPK and MTOR activator 2	-	TN
FBgn0005666	CG32019	D1YSG0	bt	bent	-	TN
FBgn0031020	CG12202	Q9VWI2	Naa15-16	N(alpha)-acetyltransferase 15/16	-	TN
FBgn0262359	CG43057	F0JAT6	CG43057	-	-	TN
FBgn0035528	CG15012	Q9VZE2	CG15012	-	-	TN
FBgn0003358	CG31039	P17207	Jon99Ci	Jonah 99Ci	-	TN
FBgn0037766	CG12806	A0A0B4KGN9	Teh1	tipE homolog 1	-	TN
FBgn0036329	CG11262	Q9VU30	CG11262	-	-	TN
FBgn0020418	-	Q24363	I-element\RTase	I element reverse transcriptase	-	TN
FBgn0039621	CG14518	Q9VAR2	CG14518	-	-	TN
FBgn0266492	CG45091	C0HJH3	SclB	Sarcolamban B	-	TN
FBgn0085410	CG34381	Q9VML9	TrissinR	Trissin receptor	-	TN
FBgn0024509	CG6773	Q9V3J4	Sec13	Secretory 13	-	TN
FBgn0030815	CG8945	Q9VX86	CG8945	-	-	TN
FBgn0010043	CG4371	Q9VG93	GstD7	Glutathione S transferase D7	-	TN
FBgn0035169	CG13890	Q8MR61	Dci	Dodecenoyl-CoA delta-isomerase	-	TN
FBgn0036176	CG7377	Q7KUG1	CG7377	-	-	TN
FBgn0083960	CG34124	Q0E8T7	CG34124	-	-	TN
FBgn0038811	CG4159	E1JIR1	Pus1	Pseudouridine synthase 1	-	TN
FBgn0038029	CG17639	B7Z0S9	GstD11	Glutathione S transferase D11	-	TN
FBgn0052379	CG32379	Q9VS65	CG32379	-	-	TN
FBgn0038981	CG5346	Q8MZG6	CG5346	-	-	TN
FBgn0051560	CG31560	Q9VNN8	CG31560	-	-	TN
FBgn0030500	CG9938	Q9VYB1	Ndc80	Ndc80	-	TN
FBgn0032658	CG5681	Q9VJB3	CG5681	-	-	TN
FBgn0087007	CG42230	Q15K23	bbg	big bang	-	TN
FBgn0010520	CG4539	Q9VL75	Bka	Bekka	-	TN
FBgn0031449	CG31689	M9PBX3	CG31689	-	-	TN
FBgn0033140	CG12836	A0A0B4LEE2	CG12836	-	-	TN
FBgn0032377	CG14937	Q9VKF2	CG14937	-	-	TN
FBgn0035199	CG9134	Q8IRH8	tfc	triforce	-	TN
FBgn0037781	CG12812	A0A0B4LH34	Fancl	Fancl	-	TN
FBgn0286939	CG46433	A0A6M3Q891	CG46433	-	-	TN
FBgn0010235	CG5433	P46824	Klc	Kinesin light chain	-	TN
FBgn0014395	CG14620	Q9VR52	tilB	touch insensitive larva B	-	TN
FBgn0033289	CG2121	B7YZU1	CG2121	-	-	TN
FBgn0032650	CG7094	Q8T8Y2	CG7094	-	-	TN
FBgn0266430	CG45060	X2JJ74	CG45060	-	-	TN
FBgn0031422	CG9870	Q9VQB8	PIG-Wa	Phosphatidylinositol glycan anchor biosynthesis class W a	-	TN
FBgn0003411	CG1641	Q9VZ09	sisA	sisterless A	-	TN
FBgn0040805	CG12355	A8JNT1	CG12355	-	-	TN
FBgn0286873	CG46395	A0A6M3Q7P3	CG46395	-	-	TN
FBgn0037203	CG11128	Q9VNP7	slif	slimfast	-	TN
FBgn0038479	CG17477	Q9VEN0	CG17477	-	-	TN
FBgn0032721	CG10602	A4V0U4	CG10602	-	-	TN
FBgn0004588	CG16931	Q27316	Eig71Ea	Ecdysone-induced gene 71Ea	-	TN
FBgn0004842	CG5811	P25931	RYa-R	RYamide receptor	-	TN
FBgn0052373	CG32373	Q8SYF5	CG32373	-	-	TN
FBgn0051017	CG31017	Q961I8	PH4alphaNE3	prolyl-4-hydroxylase-alpha NE3	-	TN
FBgn0035604	CG10633	Q9VRL4	Ir64a	Ionotropic receptor 64a	-	TN
FBgn0031504	CG15403	Q4V6K4	CG15403	-	-	TN
FBgn0050342	CG30342	Q7JVL3	Prp38	pre-mRNA processing factor 38	-	TN
FBgn0021776	CG12249	A0A0B4KHS3	mira	miranda	-	TN
FBgn0037409	CG15589	Q9VNM2	Osi24	Osiris 24	-	TN
FBgn0038136	CG8774	Q8IHC5	CG8774	-	-	TN
FBgn0034882	CG5398	Q9W1M4	Eglp1	Entomoglyceroporin 1	-	TN
FBgn0039155	CG6173	Q95SS0	Kal1	Kallmann syndrome 1	-	TN
FBgn0031610	CG15436	Q9VR05	Paris	Parkin Interacting Substrate	-	TN
FBgn0264540	CG43919	A0A0B4KF39	CG43919	-	-	TN
FBgn0039290	CG13654	A0A0B4LIM4	CG13654	-	-	TN
FBgn0040341	CG11664	Q9V3J7	CG11664	-	-	TN
FBgn0052602	CG32602	Q8IR52	Muc12Ea	Mucin 12Ea	-	TN
FBgn0037956	CG6959	Q8SZV5	CG6959	-	-	TN
FBgn0032117	CG4435	Q9VLC1	FucTB	alpha1,3-fucosyltransferase B	-	TN
FBgn0036695	CG7853	Q9VVD9	Papst2	PAPS transporter 2	-	TN
FBgn0053286	CG33286	Q7KTX4	CG33286	-	-	TN
FBgn0001285	CG8579	Q7JX43	Jon44E	Jonah 44E	-	TN
FBgn0032471	CG5122	Q8MSL6	CG5122	-	-	TN
FBgn0031763	CG13996	Q9VMJ2	CG13996	-	-	TN
FBgn0038819	CG5494	Q8SZM0	Cpr92F	Cuticular protein 92F	-	TN
FBgn0032449	CG17036	Q9VK64	CG17036	-	-	TN
FBgn0036858	CG14088	Q9VVX9	CG14088	-	-	TN
FBgn0028516	CG3994	Q8IP48	ZnT35C	Zinc transporter 35C	-	TN
FBgn0264832	CG44040	A0A0B4KH71	CG44040	-	-	TN
FBgn0033979	CG10243	P82711	Cyp6a19	Cytochrome P450 6a19	-	TN
FBgn0262889	CG43244	Q6IGL6	CG43244	-	-	TN
FBgn0040747	CG12853	A1Z9W8	CG12853	-	-	TN
FBgn0004087	CG14887	P17719	Dhfr	Dihydrofolate reductase	-	TN
FBgn0031861	CG17375	B5RJ86	CG17375	-	-	TN
FBgn0034520	CG13424	Q8MZ02	lms	lateral muscles scarcer	-	TN
FBgn0033453	CG1667	A0A0B4LFY9	Sting	Sting	-	TN
FBgn0036942	CG7328	Q9VW84	CG7328	-	-	TN
FBgn0051406	CG31406	Q8IHD1	CG31406	-	-	TN
FBgn0260858	CG1515	Q9W3M8	Ykt6	YKT6 v-SNARE	-	TN
FBgn0030877	CG7846	Q9VX09	Arp8	Actin-related protein 8	-	TN
FBgn0011785	CG31132	Q8SX63	BRWD3	BRWD3	-	TN
FBgn0040601	CG13643	A0A0B4KHG9	CG13643	-	-	TN
FBgn0067779	CG11371	Q961T5	dbr	debra	-	TN
FBgn0015351	CG14906	Q24112	Mettl4	Methyltransferase like 4	-	TN
FBgn0028999	CG13906	Q9V3B8	nerfin-1	nervous fingers 1	-	TN
FBgn0030768	CG9723	Q9VXD6	Nemp	Nuclear envelope integral membrane protein	-	TN
FBgn0038167	CG9374	Q8T9L5	Lkb1	Lkb1 kinase	-	TN
FBgn0287599	CG46468	A0A6H2EJ23	CG46468	-	-	TN
FBgn0037579	CG18193	Q9VHR9	COX7AL	Cytochrome c oxidase subunit 7A-like	-	TN
FBgn0266758	CG6643	A0A0B4K6F9	Esyt2	Extended synaptotagmin-like protein 2	-	TN
FBgn0069969	CG40498	A8Y4V5	CG40498	-	-	TN
FBgn0030695	CG8995	Q9VXN9	PGRP-LE	Peptidoglycan recognition protein LE	-	TN
FBgn0010340	CG9852	P81928	140up	upstream of RpII140	-	TN
FBgn0259146	CG42261	Q9VBJ3	fid	fire dancer	-	TN
FBgn0265011	CG34350	A1Z7M3	Np	Notopleural	-	TN
FBgn0004370	CG1817	P35992	Ptp10D	Protein tyrosine phosphatase 10D	-	TN
FBgn0036219	CG14127	Q9VTQ3	CCDC151	Coiled-coil domain containing protein 151	-	TN
FBgn0035695	CG10226	M9PEB5	CG10226	-	-	TN
FBgn0034286	CG33996	A0A0B4LFL9	dpr13	defective proboscis extension response 13	-	TN
FBgn0033459	CG12744	Q7JUR5	CG12744	-	-	TN
FBgn0029949	CG15035	Q9W3R1	CG15035	-	-	TN
FBgn0032223	CG5034	Q95TF1	GATAd	GATAd	-	TN
FBgn0016041	CG12157	Q9U4L6	Tom40	Translocase of outer membrane 40	-	TN
FBgn0267726	CG46059	A0A0S0WGU5	CG46059	-	-	TN
FBgn0037761	CG8534	Q9VH59	CG8534	-	-	TN
FBgn0010303	CG4353	Q23977	hep	hemipterous	-	TN
FBgn0024956	CG7614	Q7KPG8	Mat1	Menage a trois 1	-	TN
FBgn0032390	CG16969	Q9VKD6	dgt2	dim gamma-tubulin 2	-	TN
FBgn0039634	CG11874	Q9VAP8	alpha-Man-Ib	alpha-Mannosidase class I b	-	TN
FBgn0027583	CG7601	Q9Y140	CG7601	-	-	TN
FBgn0034224	CG6520	Q7JZ51	insb	insensible	-	TN
FBgn0034972	CG10339	Q9W1B3	CG10339	-	-	TN
FBgn0038590	CG12320	Q86P44	CG12320	-	-	TN
FBgn0085261	CG34232	A8DYB4	CG34232	-	-	TN
FBgn0037764	CG9459	Q4V3H4	CG9459	-	-	TN
FBgn0038221	CG3259	Q9VFL0	IFT54	Intraflagellar transport 54	-	TN
FBgn0051559	CG31559	Q9VNL4	CG31559	-	-	TN
FBgn0035558	CG11357	Q95SA8	CG11357	-	-	TN
FBgn0260390	CG42516	E1JH07	CG42516	-	-	TN
FBgn0004901	CG2867	Q27601	Prat	Phosphoribosylamidotransferase	-	TN
FBgn0263929	CG43162	A0A0B4K682	jvl	javelin-like	-	TN
FBgn0037731	CG18542	Q9I7K4	CG18542	-	-	TN
FBgn0050371	CG30371	A1Z7D2	CG30371	-	-	TN
FBgn0020248	CG33166	Q86P37	stet	stem cell tumor	-	TN
FBgn0035622	CG10590	Q9VRN1	TM9SF3	Transmembrane 9 superfamily protein member 3	-	TN
FBgn0038358	CG4525	Q9VF41	Ttc26	Tetratricopeptide repeat domain 26	-	TN
FBgn0262623	CG43147	M9NFS2	CG43147	-	-	TN
FBgn0035240	CG33791	E1JHW5	CG33791	-	-	TN
FBgn0029660	CG10801	M9PIY5	CG10801	-	-	TN
FBgn0028833	CG6092	Q8IGD0	Cmpk	Cytidine/uridine monophosphate kinase 1	-	TN
FBgn0263048	CG43343	E1JIT1	Gpdh3	Glycerol-3-phosphate dehydrogenase 3	-	TN
FBgn0053993	CG33993	Q6NR09	Egfrap	EGFR adaptor protein	-	TN
FBgn0067102	CG6437	Q9W297	GlcT	Glucosylceramide synthase	-	TN
FBgn0085325	CG34296	Q6IJ01	CG34296	-	-	TN
FBgn0260779	CG6007	Q9VE09	GatA	Glutamyl-tRNA amidotransferase, subunit A	-	TN
FBgn0000455	CG5663	Q9VG79	Dip-C	Dipeptidase C	-	TN
FBgn0004373	CG7004	A0A4D6K881	fwd	four wheel drive	-	TN
FBgn0030269	CG18292	M9PEA2	CDK2AP1	CDK2-associated protein 1	-	TN
FBgn0041194	CG10078	Q967S0	Prat2	Phosphoribosylamidotransferase 2	-	TN
FBgn0051418	CG31418	Q8T977	CG31418	-	-	TN
FBgn0039065	CG4449	Q9VCP1	Rad60	Rad60	-	TN
FBgn0052971	CG32971	Q86BK9	CG32971	-	-	TN
FBgn0051019	CG31019	A0A0B4KI64	CG31019	-	-	TN
FBgn0267429	CG45782	A0A0S0WGX2	lovit	loss of visual transmission	-	TN
FBgn0052708	CG32708	Q9W394	CG32708	-	-	TN
FBgn0030078	CG10970	Q9W3A0	CG10970	-	-	TN
FBgn0052633	CG32633	Q960J9	CG32633	-	-	TN
FBgn0039402	CG14542	Q8SXB1	Vps2	Vacuolar protein sorting 2	-	TN
FBgn0003117	CG3978	P52168	pnr	pannier	-	TN
FBgn0011692	CG1258	O16048	pav	pavarotti	-	FP
FBgn0011817	CG7892	A0A4D6K823	nmo	nemo	-	FP
FBgn0035047	CG3691	Q9W123	Pof	Painting of fourth	-	FP
FBgn0283521	CG12052	Q9V5M6	lola	longitudinals lacking	-	FP
FBgn0262582	CG43122	Q9U1H0	cic	capicua	-	FP
FBgn0035107	CG1216	Q0E8K5	mri	mrityu	-	FP
FBgn0038006	CG10094	Q9VGB4	Cyp313a2	Cytochrome P450 313a2	-	FP
FBgn0038140	CG8784	Q6WNX8	PK2-R1	Pyrokinin 2 receptor 1	-	FP
FBgn0002931	CG11450	Q7KH24	net	net	-	FP
FBgn0024187	CG8110	Q9GQF1	syd	sunday driver	-	FP
FBgn0024732	CG8357	A0A0B4KFQ3	Drep1	DNA fragmentation factor-related protein 1	-	FP
FBgn0005683	CG5354	Q9VKW2	pie	pineapple eye	-	FP
FBgn0028421	CG11759	A8JUR4	Kap3	Kinesin associated protein 3	-	FP
FBgn0264959	CG44128	Q9V9J3	Src42A	Src oncogene at 42A	-	FP
FBgn0014966	-	P10401	gypsy\pol	gypsy\polymerase	-	FP
FBgn0003651	CG11502	P16376	svp	seven up	-	FP
FBgn0013469	CG12296	M9PF84	klu	klumpfuss	-	FP
FBgn0051675	CG31675	Q8SXV2	CG31675	-	-	FP
FBgn0263974	CG43726	Q8MTA5	qin	qin	-	FP
Negative data 6
FBgn0051865	CG31865	Q8IGU1	Ada1-1	transcriptional Adaptor 1-1	-	TN
FBgn0039805	CG12045	Q9VA32	Cpr100A	Cuticular protein 100A	-	TN
FBgn0029868	CG3446	Q9W402	ND-B16.6	NADH dehydrogenase (ubiquinone) B16.6 subunit	-	TN
FBgn0262683	CG43153	M9NEZ8	CG43153	-	-	TN
FBgn0053339	CG33339	Q9VC85	CG33339	-	-	TN
FBgn0037179	CG14453	Q8MZ21	CG14453	-	-	TN
FBgn0051473	CG31473	Q8INR5	CG31473	-	-	TN
FBgn0035563	CG13716	Q9VZ99	CG13716	-	-	TN
FBgn0050432	CG30432	A1Z6K6	CG30432	-	-	TN
FBgn0087007	CG42230	Q15K23	bbg	big bang	-	TN
FBgn0034598	CG4266	A0A0B4LH25	Isha	Insulator su(Hw) mRNA adaptor	-	TN
FBgn0000576	CG2988	P18488	ems	empty spiracles	-	TN
FBgn0051404	CG31404	Q8IN72	CG31404	-	-	TN
FBgn0000257	CG12230	Q9Y1I2	car	carnation	-	TN
FBgn0051827	CG31827	Q7KT71	CG31827	-	-	TN
FBgn0027585	CG8740	A0A0B4LEW1	blo	bloated	-	TN
FBgn0036451	CG9425	Q8MR22	Helz	Helicase with zinc finger	-	TN
FBgn0046225	CG17230	Q7K4X4	CG17230	-	-	TN
FBgn0038767	CG4413	Q8SXZ3	trem	trade embargo	-	TN
FBgn0033971	CG10209	A0A0B4KEQ7	CG10209	-	-	TN
FBgn0031412	CG16995	Q9VQA7	CG16995	-	-	TN
FBgn0038454	CG10324	Q8SZD8	CG10324	-	-	TN
FBgn0002707	CG3697	Q24087	mei-9	meiotic 9	-	TN
FBgn0040355	CG3526	Q8IRV4	CG3526	-	-	TN
FBgn0036090	CG8009	Q8T0B1	Cnep1r2	CTD nuclear envelope phosphatase 1 regulatory subunit 2	-	TN
FBgn0267792	CG8643	E1JH10	rgr	regular	-	TN
FBgn0051522	CG31522	A0A0B4KF65	CG31522	-	-	TN
FBgn0052570	CG32570	Q8IR10	TwdlY	TweedleY	-	TN
FBgn0003204	CG1799	Q07152	ras	raspberry	-	TN
FBgn0266673	CG6159	Q9XTM1	Sec10	Secretory 10	-	TN
FBgn0261679	CG42726	Q8INE2	CG42726	-	-	TN
FBgn0053903	CG33903	P84040	His4:CG33903	His4:CG33903	-	TN
FBgn0044055	-	Q27293	HB\T	HB element transposase	-	TN
FBgn0036984	CG13248	Q9VPG2	CG13248	-	-	TN
FBgn0051721	CG31721	M9MRI4	Trim9	Tripartite motif containing 9	-	TN
FBgn0032285	CG17108	Q9VKR8	CG17108	-	-	TN
FBgn0043848	-	A2NU64	412\ORF2	412 element ORF2	-	TN
FBgn0034479	CG8654	Q7K3M6	CG8654	-	-	TN
FBgn0035243	CG13926	Q9W0C7	CG13926	-	-	TN
FBgn0260464	CG9288	Q9VFR1	CG9288	-	-	TN
FBgn0030005	CG2120	Q0IGR3	CG2120	-	-	TN
FBgn0005640	CG10579	M9PE01	Eip63E	Ecdysone-induced protein 63E	-	TN
FBgn0002566	CG18028	O76248	lt	light	-	TN
FBgn0011284	CG11276	P41042	RpS4	Ribosomal protein S4	-	TN
FBgn0085470	CG34441	Q9VLJ5	lmgB	lemming B	-	TN
FBgn0052572	CG32572	Q8MZG1	CG32572	-	-	TN
FBgn0050486	CG30486	A1Z959	CG30486	-	-	TN
FBgn0040968	CG14933	Q9VKE7	CG14933	-	-	TN
FBgn0037573	CG7483	Q9VHS8	CG7483	-	-	TN
FBgn0034540	CG11136	A1ZBX8	Lrt	Leucine-rich tendon-specific protein	-	TN
FBgn0053906	CG33906	P02283	His2B:CG33906	His2B:CG33906	-	TN
FBgn0000247	CG31037	Q8T9D9	ca	claret	-	TN
FBgn0015834	CG8882	O02195	eIF3i	eukaryotic translation initiation factor 3 subunit i	-	TN
FBgn0083985	CG34149	Q0KI27	CG34149	-	-	TN
FBgn0038217	CG14840	Q9VFL4	CG14840	-	-	TN
FBgn0259831	CG34309	A1A750	CG34309	-	-	TN
FBgn0033215	CG1942	Q7K1C2	Dgat2	Diacylglycerol O-acyltransferase 2	-	TN
FBgn0028381	CG14902	Q9NHF9	Decay	Death executioner caspase related to Apopain/Yama	-	TN
FBgn0015527	CG1685	O61345	peng	penguin	-	TN
FBgn0261516	-	O96509	Sdic	Sperm-specific dynein intermediate chain	-	TN
FBgn0261067	CG4279	Q9W2K2	LSm1	Like Sm 1	-	TN
FBgn0001994	CG7664	Q86PC0	crp	cropped	-	TN
FBgn0013681	CG34076	P18930	mt:ND3	mitochondrial NADH-ubiquinone oxidoreductase chain 3	-	TN
FBgn0039675	CG12048	A0A0B4KHH4	ppk21	pickpocket 21	-	TN
FBgn0053838	CG33838	P84051	His2A:CG33838	His2A:CG33838	-	TN
FBgn0052939	CG32939	Q9I7K4	CG32939	-	-	TN
FBgn0051439	CG31439	Q8IMS9	Muc96D	Mucin 96D	-	TN
FBgn0085320	CG34291	A8JRD6	CG34291	-	-	TN
FBgn0036273	CG10426	Q9VTW2	INPP5E	Inositol polyphosphate 5-phosphatase E	-	TN
FBgn0004237	CG12749	P48810	Hrb87F	Heterogeneous nuclear ribonucleoprotein at 87F	-	TN
FBgn0037956	CG6959	Q8SZV5	CG6959	-	-	TN
FBgn0037005	CG5078	Q9VPD8	CG5078	-	-	TN
FBgn0259973	CG42483	B4ZJA5	Sfp79B	Seminal fluid protein 79	-	TN
FBgn0034144	CG5089	Q8T0U2	CG5089	-	-	TN
FBgn0004172	CG17946	Q01642	Mst84Da	Male-specific RNA 84Da	-	TN
FBgn0011740	CG18802	Q24451	alpha-Man-IIa	alpha-Mannosidase class II a	-	TN
FBgn0050349	CG30349	A1Z7K2	CG30349	-	-	TN
FBgn0266539	CG45100	A0A0B4LGP2	CG45100	-	-	TN
FBgn0053700	CG33700	Q4ABI6	CG33700	-	-	TN
FBgn0050467	CG30467	Q7K4H1	CG30467	-	-	TN
FBgn0011606	CG8590	Q9XZ29	Klp3A	Kinesin-like protein at 3A	-	TN
FBgn0038269	CG7292	Q9VFF3	Rrp6	Rrp6	-	TN
FBgn0051371	CG31371	A0A0B4K805	CG31371	-	-	TN
FBgn0037916	CG5342	Q9VGL9	CG5342	-	-	TN
FBgn0036958	CG17233	M9NDW6	CG17233	-	-	TN
FBgn0031470	CG18557	Q9VQH8	CG18557	-	-	TN
FBgn0266050	CG44815	X2JD41	CG44815	-	-	TN
FBgn0259722	CG42376	B7Z107	CG42376	-	-	TN
FBgn0042110	CG18765	Q4V4D1	CG18765	-	-	TN
FBgn0000447	CG9741	P32748	Dhod	Dihydroorotate dehydrogenase	-	TN
FBgn0052214	CG32214	Q8IQU8	CG32214	-	-	TN
FBgn0260659	CG42542	E1JIL1	CG42542	-	-	TN
FBgn0250814	CG4169	Q9VV75	UQCR-C2	Ubiquinol-cytochrome c reductase core protein 2	-	TN
FBgn0029873	CG3918	Q5BI57	CG3918	-	-	TN
FBgn0039868	CG11563	Q8MZ24	CG11563	-	-	TN
FBgn0025583	CG18106	O77150	BomS2	Bomanin Short 2	-	TN
FBgn0053276	CG33276	Q7KU86	Urm1	Ubiquitin-related modifier 1	-	TN
FBgn0265608	CG44426	X2JGB2	CG44426	-	-	TN
FBgn0034660	CG4402	Q8IH65	Loxl2	Lysyl oxidase-like 2	-	TN
FBgn0036500	CG7275	Q9VUN7	CG7275	-	-	TN
FBgn0032025	CG7778	Q9VLN8	CG7778	-	-	TN
FBgn0010382	CG3938	P54733	CycE	Cyclin E	-	TN
FBgn0086451	CG10805	Q9VM75	l(2)k09022	lethal (2) k09022	-	TN
FBgn0039601	CG1523	Q9VAT2	CG1523	-	-	TN
FBgn0038240	CG14851	Q9VFI6	CG14851	-	-	TN
FBgn0033250	CG14762	D0Z756	CG14762	-	-	TN
FBgn0027597	CG17712	Q9Y153	CG17712	-	-	TN
FBgn0035334	CG8993	Q9W022	CG8993	-	-	TN
FBgn0029552	CG14631	Q9W5B8	CG14631	-	-	TN
FBgn0037546	CG7918	A0A0B4LGX5	mAChR-B	muscarinic Acetylcholine Receptor, B-type	-	TN
FBgn0265974	CG10117	Q9V730	ttv	tout-velu	-	TN
FBgn0054005	CG34005	Q6IG80	CG34005	-	-	TN
FBgn0052274	CG32274	Q2UY31	Drsl1	Drosomycin-like 1	-	TN
FBgn0034735	CG4610	Q9W245	CG4610	-	-	TN
FBgn0286828	CG7705	E2QCZ3	dind	diamond	-	TN
FBgn0036497	CG7815	Q9VUN3	Ran-like	Ran-like	-	TN
FBgn0053246	CG33246	Q7KV22	Ste:CG33246	Ste:CG33246	-	TN
FBgn0036607	CG13059	Q9VV31	CG13059	-	-	TN
FBgn0085288	CG34259	Q6ILZ2	Grl62c	Gustatory receptor-like 62c	-	TN
FBgn0039659	CG14506	A0A0B4KI17	CG14506	-	-	TN
FBgn0260770	CG42568	E1JGV4	CG42568	-	-	TN
FBgn0028992	CG5851	Q9U3W5	sds22	sds22	-	TN
FBgn0035476	CG12766	Q9VZK8	CG12766	-	-	TN
FBgn0066077	-	Q8IT55	Stalker4\ORF1	Stalker4 element ORF1	-	TN
FBgn0036124	CG7839	Q8MSS0	Noc1	Nucleolar complex protein 1	-	TN
FBgn0045469	CG31173	Q9VD74	Gr93c	Gustatory receptor 93c	-	TN
FBgn0032079	CG31886	A8DYY1	CG31886	-	-	TN
FBgn0015240	CG11783	Q24143	Hr96	Hormone receptor-like in 96	-	TN
FBgn0043053	-	Q9GP60	Ivk\pol	Ivk element pol	-	TN
FBgn0037242	CG9855	Q961R6	CG9855	-	-	TN
FBgn0260446	CG15274	Q9BML7	GABA-B-R1	metabotropic GABA-B receptor subtype 1	-	TN
FBgn0046222	CG1109	Q9VNG2	Wdr33	WD repeat domain 33	-	TN
FBgn0051126	CG31126	Q9VC53	CG31126	-	-	TN
FBgn0263846	CG43707	M9PB25	CG43707	-	-	TN
FBgn0034998	CG13577	A0A0B4LHJ1	CG13577	-	-	TN
FBgn0038795	CG4335	Q9VDM7	Tmlh	Trimethyllysine hydroxylase	-	TN
FBgn0031659	CG14043	Q9VMX1	CG14043	-	-	TN
FBgn0051609	CG31609	Q8IPF1	CG31609	-	-	TN
FBgn0030451	CG15717	Q9VYG8	CG15717	-	-	TN
FBgn0262030	CG42841	Q6ILZ3	CG42841	-	-	TN
FBgn0031457	CG3077	M9PBU4	Snx21	Sorting nexin 21	-	TN
FBgn0033627	CG13204	A1Z8K2	CG13204	-	-	TN
FBgn0040239	CG4867	Q9V3L0	bc10	bc10	-	TN
FBgn0033515	CG12900	A1Z882	Ir47a	Ionotropic receptor 47a	-	TN
FBgn0032869	CG17470	Q9VIL4	CG17470	-	-	TN
FBgn0053198	CG33198	Q86BE9	pen-2	presenilin enhancer	-	TN
FBgn0261839	CG42771	A0A0B4JDB3	pre-mod(mdg4)-Y	-	-	TN
FBgn0259704	CG42358	Q9VDZ4	Nsun5	Nop2/Sun-like domain containing protein 5	-	TN
FBgn0031800	CG9497	Q95TY9	CG9497	-	-	TN
FBgn0038723	CG6195	Q9VDV2	CG6195	-	-	TN
FBgn0035724	CG10064	Q8T4D0	CG10064	-	-	TN
FBgn0036334	CG11267	Q9VU35	CG11267	-	-	TN
FBgn0041242	CG12906	A1Z881	Gr47a	Gustatory receptor 47a	-	TN
FBgn0036206	CG5964	Q8MR73	twy	twitchy	-	TN
FBgn0050424	CG30424	A8DYP7	cGlr2	cGAS-like receptor 2	-	TN
FBgn0016672	CG3028	O76455	Ipp	Inositol polyphosphate 1-phosphatase	-	TN
FBgn0037637	CG9836	Q9VHK6	IscU	Iron-sulfur cluster assembly enzyme	-	TN
FBgn0037045	CG10584	Q9VP86	CG10584	-	-	TN
FBgn0003751	CG5619	Q24155	trk	trunk	-	TN
FBgn0261239	CG8676	Q05192	Hr39	Hormone receptor-like in 39	-	TN
FBgn0040098	CG17799	Q6GUW9	lectin-29Ca	lectin-29Ca	-	TN
FBgn0013674	CG34067	P00399	mt:CoI	mitochondrial Cytochrome c oxidase subunit I	-	TN
FBgn0031929	CG18585	Q8T0Q1	CG18585	-	-	TN
FBgn0026404	CG8091	Q9XYF4	Dronc	Death regulator Nedd2-like caspase	-	TN
FBgn0083968	CG34132	Q0E8V7	CG34132	-	-	TN
FBgn0039807	CG15546	Q9VA30	CG15546	-	-	TN
FBgn0030757	CG9902	Q8T9H7	CG9902	-	-	TN
FBgn0087035	CG7439	Q9VUQ5	AGO2	Argonaute 2	-	TN
FBgn0032891	CG9333	Q9VII8	Oseg5	Outer segment 5	-	TN
FBgn0002284	CG4097	P40304	Prosbeta6	Proteasome beta6 subunit	-	TN
FBgn0050421	CG30421	A0A0B4LGJ1	Usp15-31	Ubiquitin specific protease 15/31	-	TN
FBgn0035889	CG7163	Q6Q376	mkg-p	monkey king protein	-	TN
FBgn0263511	CG4136	Q5U1D9	Vsx1	Visual system homeobox 1	-	TN
FBgn0031590	CG3702	Q9VQX6	CG3702	-	-	TN
FBgn0085491	CG34462	A8JNN4	CG34462	-	-	TN
FBgn0051954	CG31954	Q8IQ10	CG31954	-	-	TN
FBgn0037478	CG2656	Q9VI70	CG2656	-	-	TN
FBgn0027873	CG1957	Q9V3D6	Cpsf100	Cleavage and polyadenylation specificity factor 100	-	TN
FBgn0029170	CG5812	Q9U1G9	TwdlT	TweedleT	-	TN
FBgn0037087	CG7519	M9PGB6	CG7519	-	-	TN
FBgn0039955	CG41099	A8Y582	CG41099	-	-	TN
FBgn0065035	CG33250	Q7KUZ2	AlkB	AlkB	-	TN
FBgn0045770	CG32063	Q961W5	S-Lap3	Sperm-Leucylaminopeptidase 3	-	TN
FBgn0036176	CG7377	Q7KUG1	CG7377	-	-	TN
FBgn0052425	CG32425	Q7YU90	CG32425	-	-	TN
FBgn0037488	CG14607	Q9VI81	CG14607	-	-	TN
FBgn0001276	CG13201	Q7KBL8	ix	intersex	-	TN
FBgn0062517	CG16984	Q9VZZ8	CG16984	-	-	TN
FBgn0003607	CG8409	P05205	Su(var)205	Suppressor of variegation 205	-	TN
FBgn0015831	CG1279	Q24199	Rtnl2	Rtnl2	-	TN
FBgn0024362	CG11412	Q95RC0	Naa30A	N(alpha)-acetyltransferase 30 A	-	TN
FBgn0052450	CG32450	Q8MRL1	CG32450	-	-	TN
FBgn0033139	CG12837	Q1EC46	Tsp42Er	Tetraspanin 42Er	-	TN
FBgn0260463	CG31332	A0A126GUR5	Unc-115b	Uncoordinated 115b	-	TN
FBgn0038007	CG10093	Q9VGB3	Cyp313a3	Cytochrome P450 313a3	-	TN
FBgn0053178	CG33178	Q8SY97	CG33178	-	-	TN
FBgn0004782	CG1252	O97059	Ccp84Ab	Ccp84Ab	-	TN
FBgn0028527	CG18507	M9PBB3	CG18507	-	-	TN
FBgn0033703	CG13170	A1Z8V3	CG13170	-	-	TN
FBgn0032791	CG18094	Q7K1T6	CG18094	-	-	TN
FBgn0037901	CG6744	Q9VGN7	Exd2	Exonuclease 3'-5' domain-containing 2	-	TN
FBgn0264298	CG43776	A0A0B4KFH2	CG43776	-	-	TN
FBgn0031231	CG11488	Q9VPL3	mRpL10	mitochondrial ribosomal protein L10	-	TN
FBgn0039739	CG15527	Q9VAB9	RpS28a	Ribosomal protein S28a	-	TN
FBgn0021800	CG3920	Q8MRQ2	Reph	Regulator of eph expression	-	TN
FBgn0050461	CG30461	A0A0B4LFL0	CG30461	-	-	TN
FBgn0051157	CG31157	A0A0B4KHB8	CG31157	-	-	TN
FBgn0002629	CG6099	P13095	E(spl)m4-BFM	Enhancer of split m4, Bearded family member	-	TN
FBgn0037624	CG8223	Q9I7K6	Nasp	Nuclear autoantigenic sperm protein	-	TN
FBgn0031057	CG14224	Q9VWD9	Ubqn	Ubiquilin	-	TN
FBgn0260479	CG31904	Q95TF4	CG31904	-	-	TN
FBgn0032967	CG1428	Q8T4B5	CG1428	-	-	TN
FBgn0027561	CG18659	A0A0B4JD05	CG18659	-	-	TN
FBgn0032456	CG6214	A0A0S0WIA2	MRP	Multidrug-Resistance like Protein 1	-	TN
FBgn0261816	CG42758	Q4V6C1	CG42758	-	-	TN
FBgn0027376	CG11908	Q9VBR7	rha	rha	-	TN
FBgn0022288	CG12792	Q8SYL1	l(2)09851	lethal (2) 09851	-	TN
FBgn0011236	CG5575	O77459	ken	ken and barbie	-	TN
FBgn0030437	CG4395	Q9VYH9	hec	hector	-	TN
FBgn0032956	CG1512	Q9V9R2	Cul2	Cullin 2	-	TN
FBgn0038239	CG14850	Q9VFI7	Jig	Jig	-	TN
FBgn0030074	CG12662	A0A4D6K2Q4	CG12662	-	-	TN
FBgn0003983	CG9271	Q06521	Vm34Ca	Vitelline membrane 34Ca	-	TN
FBgn0001148	CG3388	P09082	gsb	gooseberry	-	TN
FBgn0032382	CG14935	A0A4P1SA55	Mal-B2	Maltase B2	-	TN
FBgn0038478	CG5148	Q8T9G0	cal1	chromosome alignment defect 1	-	TN
FBgn0035619	CG10592	Q9VRM8	Alp10	Alkaline phosphatase 10	-	TN
FBgn0033438	CG1794	Q8MPP3	Mmp2	Matrix metalloproteinase 2	-	TN
FBgn0029689	CG6428	Q9W4N6	CG6428	-	-	TN
FBgn0039129	CG5338	Q7KS38	RpS19b	Ribosomal protein S19b	-	TN
FBgn0265046	CG44163	A0A0B4KGB5	CG44163	-	-	TN
FBgn0262485	CG43075	M9NF55	CG43075	-	-	TN
FBgn0030447	CG2200	Q9VYH3	CG2200	-	-	TN
FBgn0039596	CG10000	Q8MYY6	CG10000	-	-	TN
FBgn0038488	CG11896	A0A0B4KHA0	m-cup	mann-cup	-	TN
FBgn0029990	CG2233	Q9W3L4	CG2233	-	-	TN
FBgn0031378	CG15362	Q9VQ59	CG15362	-	-	TN
FBgn0260467	CG7071	Q8SXS0	CG7071	-	-	TN
FBgn0004903	CG6354	Q02926	Rb97D	Ribonuclear protein at 97D	-	TN
FBgn0026089	CG14817	O97419	CG14817	-	-	TN
FBgn0029942	CG2059	Q9W3R8	CG2059	-	-	TN
FBgn0259236	CG42334	Q2XY92	comm3	comm3	-	TN
FBgn0038619	CG7685	A0A0B4KHC7	CG7685	-	-	TN
FBgn0027598	CG31012	A0A0B4KHG1	cindr	CIN85 and CD2AP related	-	TN
FBgn0262544	CG43098	Q6ILV1	CG43098	-	-	TN
FBgn0035011	CG13589	Q9W166	CG13589	-	-	TN
FBgn0029851	CG14445	A8JUZ6	CG14445	-	-	TN
FBgn0031492	CG3542	Q9VQK5	Prp40	pre-mRNA processing factor 40	-	TN
FBgn0265597	CG44424	Q9I7S4	rsh	radish	-	FP
FBgn0036816	CG3979	Q9VVT2	Indy	I'm not dead yet	-	FP
FBgn0039851	CG12063	Q960V7	mey	morpheyus	-	FP
FBgn0012051	CG7563	Q11002	CalpA	Calpain-A	-	FP
FBgn0020279	CG8715	Q86S05	lig	lingerer	-	FP
FBgn0016126	CG1495	A4V110	CaMKI	Calcium/calmodulin-dependent protein kinase I	-	FP
FBgn0002962	CG5637	P25724	nanos	nanos	-	FP
FBgn0061476	CG18729	Q9VA00	Zwilch	Zwilch	-	FP
FBgn0023416	CG1506	O96306	Ac3	Adenylate cyclase 3	-	FP
FBgn0028421	CG11759	A8JUR4	Kap3	Kinesin associated protein 3	-	FP
FBgn0032897	CG9336	M9NEV7	bero	belly roll	-	FP
FBgn0011672	CG3671	P49283	Mvl	Malvolio	-	FP
FBgn0032901	CG9339	Q9VIH7	sky	skywalker	-	FP
FBgn0003261	CG10279	P19109	Rm62	Rm62	-	FP
FBgn0039007	CG4910	Q9VCW0	CCAP	Crustacean cardioactive peptide	-	FP
FBgn0033807	CG12251	E1JH55	AQP	aquaporin	-	FP
FBgn0010905	CG16757	H5V864	Spn	Spinophilin	-	FP
FBgn0259938	CG17100	Q9VGZ5	cwo	clockwork orange	-	FP
FBgn0051163	CG31163	A0A0B4K6C1	SKIP	Shal K[+] channel interacting protein	-	FP
FBgn0283509	CG3832	O01404	Phm	Peptidylglycine-alpha-hydroxylating monooxygenase	-	FP
Negative data 7
FBgn0261808	CG31299	A8JQX3	cu	curled	-	TN
FBgn0036677	CG13023	Q5BI82	CG13023	-	-	TN
FBgn0031872	CG9211	Q9VM64	ihog	interference hedgehog	-	TN
FBgn0039101	CG16710	Q9VCJ9	CG16710	-	-	TN
FBgn0032614	CG13284	D5SHN1	CG13284	-	-	TN
FBgn0284235	CG46319	A0A384TLR6	CG46319	-	-	TN
FBgn0031240	CG3345	Q9VPM3	CG3345	-	-	TN
FBgn0037562	CG11671	Q9VHT9	Nazo	-	-	TN
FBgn0033557	CG12325	Q5U0X8	CG12325	-	-	TN
FBgn0284227	CG46311	A0A1Z1CGY8	CG46311	-	-	TN
FBgn0010620	CG10939	Q7K5M6	CG10939	-	-	TN
FBgn0039180	CG5715	Q9VC98	CG5715	-	-	TN
FBgn0004556	CG9680	P26802	Dbp73D	Dead box protein 73D	-	TN
FBgn0031216	CG11376	Q9VPI9	Zir	Zizimin-related	-	TN
FBgn0028969	CG14813	Q7K7G0	deltaCOP	Coat Protein (coatomer) delta	-	TN
FBgn0010173	CG9633	Q24492	RPA1	Replication protein A1	-	TN
FBgn0032398	CG6766	Q8MQY6	CG6766	-	-	TN
FBgn0033117	CG3358	Q7JUN9	CG3358	-	-	TN
FBgn0032732	CG15168	Q9VJ25	EMC5	ER membrane protein complex subunit 5	-	TN
FBgn0083978	CG17672	Q7K171	CG17672	-	-	TN
FBgn0039200	CG13616	A0A0B4LHK6	CG13616	-	-	TN
FBgn0284436	CG8258	Q7K3J0	CCT8	Chaperonin containing TCP1 subunit 8	-	TN
FBgn0039104	CG10252	Q9VCJ6	CG10252	-	-	TN
FBgn0003274	CG4918	P05389	RpLP2	Ribosomal protein LP2	-	TN
FBgn0039421	CG6036	Q9VBF9	Nil	Nilkantha	-	TN
FBgn0052647	CG32647	Q9VYJ3	CG32647	-	-	TN
FBgn0030921	CG6290	Q9VWU7	CG6290	-	-	TN
FBgn0036804	CG13379	Q9VVR6	Sgf11	SAGA associated factor 11kDa	-	TN
FBgn0035428	CG14960	Q8SX45	CG14960	-	-	TN
FBgn0040068	CG7893	Q9NHV9	Vav	Vav guanine nucleotide exchange factor	-	TN
FBgn0266756	CG44012	A0A0B4K657	btsz	bitesize	-	TN
FBgn0288888	CG5441	A0A0B4LIQ1	tx	taxi	-	TN
FBgn0035601	CG10640	Q8IGH9	Uev1A	Ubiquitin-conjugating enzyme variant 1A	-	TN
FBgn0030724	CG9212	Q9VXK0	Nipsnap	Nipsnap	-	TN
FBgn0034066	CG8397	A1ZA83	EMC7	ER membrane protein complex subunit 7	-	TN
FBgn0030501	CG11177	Q9VYB0	BthD	BthD selenoprotein	-	TN
FBgn0288967	CG10793	Q8T446	CG10793	-	-	TN
FBgn0015770	CG1149	Q7JP25	MstProx	MstProx	-	TN
FBgn0010379	CG4006	Q8INB9	Akt	Akt kinase	-	TN
FBgn0261112	CG7828	Q9VTE9	APP-BP1	beta-Amyloid precursor protein binding protein 1	-	TN
FBgn0261113	CG17836	Q8I0S0	Xrp1	Xrp1	-	TN
FBgn0051804	CG31804	Q8INY9	CG31804	-	-	TN
FBgn0000256	CG3399	Q24120	capu	cappuccino	-	TN
FBgn0033446	CG1648	A1Z7Z4	CG1648	-	-	TN
FBgn0029935	CG4615	Q9W3S5	CG4615	-	-	TN
FBgn0263376	CG43428	A0A6M3Q7S6	CG43428	-	-	TN
FBgn0011659	CG11482	A0A0B4KEM3	Mlh1	Mlh1	-	TN
FBgn0029172	CG7923	Q9NFT2	Fad2	Fad2	-	TN
FBgn0261276	CG8479	A0A0B4LF33	Opa1	Optic atrophy 1	-	TN
FBgn0020412	CG6297	Q9V3I5	JIL-1	JIL-1 kinase	-	TN
FBgn0032407	CG5325	Q7JQK2	Pex19	Peroxin 19	-	TN
FBgn0003091	CG6622	P05130	Pkc53E	Protein C kinase 53E	-	TN
FBgn0261269	CG8561	A1Z9N6	conv	convoluted	-	TN
FBgn0051872	CG31872	Q9VKT1	CG31872	-	-	TN
FBgn0032491	CG16815	Q9VK15	CG16815	-	-	TN
FBgn0265178	CG44243	Q8SX78	Lipt1	Lipoyltransferase 1	-	TN
FBgn0039288	CG13653	Q9VBW4	CG13653	-	-	TN
FBgn0000455	CG5663	Q9VG79	Dip-C	Dipeptidase C	-	TN
FBgn0016715	CG3200	Q94915	Reg-2	Rhythmically expressed gene 2	-	TN
FBgn0031512	CG15404	Q9VQN1	CG15404	-	-	TN
FBgn0038099	CG7091	Q7JZE2	CG7091	-	-	TN
FBgn0023535	CG18104	O76895	arg	arginase	-	TN
FBgn0000547	CG12676	M9PCI6	ed	echinoid	-	TN
FBgn0259989	CG42486	E1JHG3	CG42486	-	-	TN
FBgn0038679	CG6040	Q95SC5	CG6040	-	-	TN
FBgn0030001	CG15335	Q86P22	cyr	cypher	-	TN
FBgn0033865	CG6220	A1Z9G9	CG6220	-	-	TN
FBgn0053840	CG33840	P02255	His1:CG33840	His1:CG33840	-	TN
FBgn0035522	CG1273	Q9VZE8	CG1273	-	-	TN
FBgn0029105	CG2987	A0A0C4DHD7	alpha-Catr	alpha-catenin related	-	TN
FBgn0030011	CG10763	Q9W3J1	Gbeta5	G protein beta subunit 5	-	TN
FBgn0052564	CG32564	Q8IR01	CG32564	-	-	TN
FBgn0042182	CG18749	Q8MSK0	CG18749	-	-	TN
FBgn0032143	CG4017	Q8IGC4	CG4017	-	-	TN
FBgn0026361	CG2916	Q7KLG8	Septin5	Septin 5	-	TN
FBgn0030251	CG2145	Q9VZ49	CG2145	-	-	TN
FBgn0038961	CG13850	Q9VD14	CG13850	-	-	TN
FBgn0039679	CG18287	Q9VAJ3	ppk19	pickpocket 19	-	TN
FBgn0017581	CG17342	Q94548	Lk6	Lk6 kinase	-	TN
FBgn0033203	CG2070	Q8MZG9	CG2070	-	-	TN
FBgn0285910	CG2934	Q9W4P5	VhaAC39-1	Vacuolar H[+] ATPase AC39 subunit 1	-	TN
FBgn0037513	CG3027	Q9VI04	pyd3	pyd3	-	TN
FBgn0003480	CG3325	O77135	spn-B	spindle B	-	TN
FBgn0051199	CG31199	Q9I7I3	CG31199	-	-	TN
FBgn0030536	CG11068	Q9VY68	CG11068	-	-	TN
FBgn0015298	CG4457	P49963	Srp19	Signal recognition particle 19	-	TN
FBgn0033340	CG13751	Q7K078	CG13751	-	-	TN
FBgn0038296	CG6752	Q8SZS1	Kpc1	Kip1 ubiquitination-promoting complex subunit 1	-	TN
FBgn0003941	CG2960	P18101	RpL40	Ribosomal protein L40	-	TN
FBgn0040890	CG14199	Q9VWH8	ksh	kish	-	TN
FBgn0250754	CG42232	B7Z0I8	CG42232	-	-	TN
FBgn0027513	CG8262	A0A0B4LFU9	ana2	anastral spindle 2	-	TN
FBgn0034706	CG11275	Q9W279	CG11275	-	-	TN
FBgn0035476	CG12766	Q9VZK8	CG12766	-	-	TN
FBgn0015584	CG8622	O46199	Acp53Ea	Accessory gland protein 53Ea	-	TN
FBgn0263387	CG43439	M9NFN9	CG43439	-	-	TN
FBgn0036299	CG10620	Q9VTZ5	Tsf2	Transferrin 2	-	TN
FBgn0003482	CG31069	Q8SZ30	spn-D	spindle D	-	TN
FBgn0259162	CG42267	Q9VRA9	RunxB	Runt related B	-	TN
FBgn0050324	CG30324	Q058Z8	CG30324	-	-	TN
FBgn0033578	CG13232	A1Z8E9	BBS4	Bardet-Biedl syndrome 4	-	TN
FBgn0038871	CG3337	Q9VDC8	CG3337	-	-	TN
FBgn0040717	CG15361	Q9VQ66	Nplp4	Neuropeptide-like precursor 4	-	TN
FBgn0039821	CG15556	Q8T4B2	Ktch	Ketchup	-	TN
FBgn0031740	CG7239	Q95S90	CG7239	-	-	TN
FBgn0005677	CG4952	Q24027	dac	dachshund	-	TN
FBgn0062413	CG3977	M9NE97	Ctr1A	Copper transporter 1A	-	TN
FBgn0016975	CG12473	Q24212	stnB	stoned B	-	TN
FBgn0265668	CG44475	Q6IHC8	CG44475	-	-	TN
FBgn0038948	CG5383	Q9VD28	JMJD6	Jumonji domain containing 6	-	TN
FBgn0032124	CG17855	Q9VLB2	CG17855	-	-	TN
FBgn0039379	CG5886	Q9VBL3	CG5886	-	-	TN
FBgn0025835	CG17707	A8JUS7	CG17707	-	-	TN
FBgn0003357	CG31362	C0HKF8	Jon99Ciii	Jonah 99Ciii	-	TN
FBgn0002284	CG4097	P40304	Prosbeta6	Proteasome beta6 subunit	-	TN
[truncated: 3,650 more rows]

## Sheet: Supplementary Data 2b
FlyBase	CG	UniProt	Symbol	Gene Name	PubMed	Type
Positive data
FBgn0000479	CG32498	Q9W4T4	dnc	dunce	19306211	TP
FBgn0000500	CG18090	P09040	Dsk	Drosulfakinin	23770020	TP
FBgn0000527	CG3331	Q9VDC6	e	ebony	17678856	TP
FBgn0000535	CG10952	Q02280	eag	ether a go-go	16272407	TP
FBgn0000635	CG3665	P34082	Fas2	Fasciclin 2	31356596	TP
FBgn0000721	CG10033	Q03043	for	foraging	8506349	TP
FBgn0002917	CG1517	A8JUW5	na	narrow abdomen	12498692	TP
FBgn0003068	CG2647	P07663	per	period	24086144	TP
FBgn0003116	CG3461	O18399	pn	prune	30881291	TP
FBgn0003301	CG9533	P32870	rut	rutabaga	29879123	TP
FBgn0003380	CG12348	P08510	Sh	Shaker	16763031	TP
FBgn0003386	CG2822	P17972	Shaw	Shaker cognate w	31612994	TP
FBgn0003950	CG1501	Q8MST7	unc	uncoordinated	8011334	TP
FBgn0004552	CG1171	P61855	Akh	Adipokinetic hormone	34329588	TP
FBgn0004573	CG12073	P20905	5-HT7	5-hydroxytryptamine (serotonin) receptor 7	36654863	TP
FBgn0004575	CG3985	Q24546	Syn	Synapsin	24772085	TP
FBgn0004652	CG14307	Q8IN81	fru	fruitless	23213244	TP
FBgn0010329	CG1543	Q86B61	Tbh	Tyramine β hydroxylase	14978721	TP
FBgn0010414	CG4545	P51905	SerT	Serotonin transporter	28665105	TP
FBgn0011582	CG9652	P41596	Dop1R1	Dopamine 1-like receptor 1	32101569	TP
FBgn0011656	CG1429	P40791	Mef2	Myocyte enhancer factor 2	22014527	TP
FBgn0011676	CG6713	Q27571	Nos	Nitric oxide synthase	32598344	TP
FBgn0011817	CG7892	A0A4D6K823	nmo	nemo	21514639	TP
FBgn0013759	CG6703	Q24210	CASK	CASK	21059886	TP
FBgn0014141	CG3937	Q9VEN1	cher	cheerio	21857973	TP
FBgn0014396	CG3234	P49021	tim	timeless	9891984	TP
FBgn0015269	CG8318	A0A0B4KHX4	Nf1	Neurofibromin 1	25962619	TP
FBgn0016694	CG17888	M9PBV3	Pdp1	PAR-domain protein 1	20348229	TP
FBgn0019985	CG11144	P91685	mGluR	metabotropic Glutamate Receptor	32210832	TP
FBgn0020278	CG5248	Q9VCX1	loco	locomotion defects	10079238	TP
FBgn0021738	CG32788	Q8IRT6	Crg-1	Circadianly Regulated Gene	9233804	TP
FBgn0023178	CG6496	O96690	Pdf	Pigment-dispersing factor	30696873	TP
FBgn0023416	CG1506	O96306	Ac3	Adenylate cyclase 3	22679392	TP
FBgn0024187	CG8110	Q9GQF1	syd	sunday driver	25522254	TP
FBgn0024963	CG7535	Q94900	GluClα	Glutamate-gated chloride channel subunit alpha	31535971	TP
FBgn0025692	CG3814	A0A0B4KEN6	Lfg	Lifeguard	28002605	TP
FBgn0025702	CG11489	M9MS50	Srpk79D	Serine-arginine protein kinase at 79D	19851455	TP
FBgn0025741	CG11081	H9XVP3	PlexA	Plexin A	26926907	TP
FBgn0025777	CG11324	M9PB54	homer	homer	11784787	TP
FBgn0026086	CG12598	Q9NII1	Adar	Adenosine deaminase acting on RNA	15920480	TP
FBgn0028734	CG6203	Q9NFU0	Fmr1	Fragile X messenger ribonucleoprotein 1	22087250	TP
FBgn0030600	CG32592	Q9NB71	hiw	highwire	12490252	TP
FBgn0031030	CG14217	Q0KHQ5	Tao	Tao	21248138	TP
FBgn0260499	CG33472	B5A5T4	qvr	quiver	18635795	TP
FBgn0033159	CG17800	A0A0B4K6Q9	Dscam1	Down syndrome cell adhesion molecule 1	29196216	TP
FBgn0033447	CG1625	A1Z7Z9	dila	dilatory	21750193	TP
FBgn0034136	CG8380	Q7K4Y6	DAT	Dopamine transporter	25962619	TP
FBgn0035331	CG8985	M9PEC0	MsR1	Myosuppressin receptor 1	23770020	TP
FBgn0036789	CG13702	A0A0S0WMT8	AstC-R2	Allatostatin C receptor 2	30554904	TP
FBgn0037408	CG1147	Q9VNM1	NPFR	Neuropeptide F receptor	23614491	TP
FBgn0037950	CG14723	E1JII9	HisCl1	Histamine-gated chloride channel subunit 1	24550306	TP
FBgn0038063	CG33976	Q4LBB9	Octβ2R	Octopamine β2 receptor	35982189	TP
FBgn0038693	CG5237	A0A0B4LHB4	unc79	uncoordinated 79	24223770	TP
FBgn0038826	CG17838	A0A0B4KGF9	Syp	Syncrip	33617535	TP
FBgn0039298	CG11853	Q9VBV3	to	takeout	17401125	TP
FBgn0039747	CG9753	A0A0B4KHE7	AdoR	Adenosine receptor	29627353	TP
FBgn0040395	CG3981	M9PGS9	Unc-76	Uncoordinated 76	12925768	TP
FBgn0051148	CG31148	Q9VCJ4	Gba1a	Glucocerebrosidase 1a	27019408	TP
FBgn0259246	CG42344	A0A0B4K6V0	brp	bruchpilot	19851455	TP
FBgn0259938	CG17100	Q9VGZ5	cwo	clockwork orange	22215611	TP
FBgn0260753	CG13758	Q9W4Y2	Pdfr	Pigment-dispersing factor receptor	27852781	TP
FBgn0262593	CG43128	P17970	Shab	Shaker cognate b	16763031	TP
FBgn0263111	CG43368	P91645	cac	cacophony	9504928	TP
FBgn0263116	CG15113	P28286	5-HT1B	5-hydroxytryptamine (serotonin) receptor 1B	22361394	TP
FBgn0264002	CG43745	M9PDT9	MsR2	Myosuppressin receptor 2	23770020	TP
FBgn0264087	CG43756	Q8IPH9	Slob	Slowpoke binding protein	12417656	TP
FBgn0265784	CG6103	Q9VWW0	CrebB	Cyclic-AMP response element binding protein B	10230797	TP
FBgn0267978	CG8376	P29673	ap	apterous	31011241	TP
FBgn0270928	CG32848	O17444	VAChT	Vesicular acetylcholine transporter	30204788	TP
FBgn0283712	CG1848	Q8IR79	LIMK1	LIM domain kinase 1	25093112	TP
FBgn0287873	CG15792	Q99323	zip	zipper	17826761	TP
FBgn0283468	CG3412	A0A0B4KHK1	slmb	supernumerary limbs	12432393	FN
FBgn0030352	CG15738	Q9VYS5	sicily	severe impairment of CI with lengthened youth	37364055	FN
FBgn0039691	CG1972	Q9VAH9	IntS11	Integrator 11	37054711	FN
FBgn0259241	CG42339	Q4V446	vex	vexed	36323700	FN
FBgn0004797	CG31991	Q8ST50	mdy	midway	35939345	FN
FBgn0260972	CG8057	A1Z7Q8	alc	alicorn	30819799	FN
FBgn0034476	CG8595	Q7KIN0	Toll-7	Toll-7	34543266	FN
FBgn0259986	CG33545	Q59E55	nab	nab	12508226	FN
FBgn0002525	CG6944	P08928	Lam	Lamin	18494863	FN
FBgn0051414	CG31414	Q8IMY3	Gba1b	Glucocerebrosidase 1b	27019408	FN
FBgn0261953	CG7807	M9PD85	TfAP-2	Transcription factor AP-2	24142897	FN
FBgn0026083	CG4857	E1JJD6	tyf	twenty-four	21331043	FN
FBgn0005632	CG1945	P55824	faf	fat facets	29109678	FN
FBgn0001124	CG8430	A1ZAA5	Got1	Glutamate oxaloacetate transaminase 1	32210832	FN
FBgn0025936	CG1511	D1YSF9	Eph	Eph receptor tyrosine kinase	35569721	FN
FBgn0026189	CG7740	P82295	promL	prominin-like	35993164	FN
FBgn0044048	CG33273	Q7KUD5	Ilp5	Insulin-like peptide 5	24690889	FN
FBgn0001128	CG9042	P13706	Gpdh1	Glycerol-3-phosphate dehydrogenase 1	16204217	FN
FBgn0051146	CG31146	Q9VIC7	Nlg1	Neuroligin 1	29504935	FN
FBgn0261617	CG15319	M9MS40	nej	nejire	17452464	FN
FBgn0000715	CG2346	P10552	FMRFa	FMRFamide	23770020	FN
FBgn0035023	CG13586	E1JGW3	ITP	Ion transport peptide	25031396	FN
FBgn0034012	CG16801	A1ZA01	Hr51	Hormone receptor 51	22658597	FN
FBgn0052423	CG32423	Q8MSV2	shep	alan shepard	24931409	FN
FBgn0003423	CG1417	Q04499	slgA	sluggish A	32339168	FN
FBgn0263200	CG9232	Q9VMA2	Galt	Galactose-1-phosphate uridylyltransferase	22736462	FN
FBgn0033842	CG5970	Q7K284	cbc	crowded by cid	35132432	FN
FBgn0033474	CG1407	A0A0B4KF56	CG1407	-	34345675	FN
FBgn0031604	CG15433	Q9VQZ6	Elp3	Elongator complex protein 3	20626565	FN
FBgn0038197	CG3143	Q95V55	foxo	forkhead box, sub-group O	24690889	FN
FBgn0030055	CG12772	Q8MYT8	Rubicon	Rubicon	34189208	FN
FBgn0004419	CG4916	P23128	me31B	maternal expression at 31B	28388438	FN
FBgn0000173	CG18319	P35128	ben	bendless	8182464	FN
FBgn0286786	CG3949	Q9U3Z7	hoip	hoi-polloi	33706102	FN
FBgn0011205	CG5725	D8FT20	fbl	fumble	24058333	FN
FBgn0038872	CG5874	Q86NP2	Nelf-A	Negative elongation factor A	35037356	FN
FBgn0037218	CG1107	A0A0B4KF57	aux	auxilin	37428930	FN
FBgn0041605	CG32490	Q8IPM8	cpx	complexin	30057203	FN
FBgn0001308	CG7765	P17210	Khc	Kinesin heavy chain	27512046	FN
FBgn0041100	CG10523	Q7KTX7	park	parkin	27430166	FN
FBgn0005558	CG1464	O18381	ey	eyeless	11153010	FN
FBgn0086370	CG6072	Q9XZL8	sra	sarah	29724861	FN
FBgn0036340	CG11274	Q6AWQ1	Srrm1	Serine-arginine repetitive matrix 1	28801530	FN
FBgn0035934	CG5751	Q7Z020	TrpA1	Transient receptor potential cation channel A1	37102578	FN
FBgn0287186	CG17594	A8Y525	scro	scarecrow	31950355	FN
FBgn0010109	CG8704	Q26263	dpn	deadpan	1525829	FN
FBgn0259168	CG42273	P49657	mnb	minibrain	35928283	FN
FBgn0032744	CG15173	Q8SYD0	Ttc19	Tetratricopeptide repeat domain 19	21278747	FN
FBgn0003429	CG10693	Q03720	slo	slowpoke	12417656	FN
FBgn0026402	CG8980	Q9V7W9	NiPp1	Nuclear inhibitor of Protein phosphatase 1	17575052	FN
FBgn0004895	CG1132	Q02360	FoxL1	Forkhead box L1	33706102	FN
FBgn0001297	CG33956	P21525	kay	kayak	20686706	FN
FBgn0038839	CG10830	Q9VDH3	Ktl	Kctd12-like	24830553	FN
FBgn0036046	CG8167	Q9VT51	Ilp2	Insulin-like peptide 2	24690889	FN
FBgn0037116	CG7158	Q9VNZ8	Als2	Amyotrophic lateral sclerosis 2	33683284	FN
FBgn0027109	CG10342	Q9VET0	NPF	neuropeptide F	23614491	FN
FBgn0264357	CG17299	A1A703	SNF4Aγ	SNF4/AMP-activated protein kinase gamma subunit	30819799	FN
FBgn0288846	CG2708	Q960B1	unc-45	uncoordinated 45	34256704	FN
FBgn0011640	CG8597	Q94901	lark	lark	22653887	FN
FBgn0001258	CG10160	Q95028	ldh	Lactate dehydrogenase	32484787	FN
FBgn0032336	CG14919	Q95NV8	AstC	Allatostatin C	30554904	FN
FBgn0029870	CG3869	Q7YU24	Marf	Mitochondrial assembly regulatory factor	34830014	FN
FBgn0004574	CG15811	Q07327	Rop	Ras opposite	26190976	FN
FBgn0039254	CG13645	A0A0B4KHH7	Nmnat	Nicotinamide mononucleotide adenylyltransferase	34495320	FN
FBgn0052649	CG32649	Q9VYI6	Coq8	Coenzyme Q8	35139868	FN
FBgn0000273	CG4379	P12370	Pka-C1	Protein kinase, cAMP-dependent, catalytic subunit 1	9315649	FN
FBgn0038453	CG10326	Q9VES1	Arl6IP1	ADP-ribosylation factor-like 6 interacting protein 1	35346366	FN
FBgn0010051	CG1063	P29993	Itpr	Inositol 1,4,5,-trisphosphate receptor	29879123	FN
FBgn0086693	CG4536	Q9W3W0	iav	inactive	26028119	FN
FBgn0023076	CG7391	O61735	Clk	Clock	9630223	FN
FBgn0017566	CG2286	Q94511	ND-75	NADH dehydrogenase (ubiquinone) 75 kDa subunit	37399212	FN
FBgn0011260	CG4700	Q24323	Sema2a	Semaphorin 2a	8269517	FN
FBgn0050446	CG30446	A1Z6N4	Tdc2	Tyrosine decarboxylase 2	17638385	FN
FBgn0265605	CG8418	Q7JMZ0	Ric	Ras-related protein interacting with calmodulin	34471250	FN
FBgn0036746	CG6064	M9PFU2	Crtc	CREB-regulated transcription coactivator	27577611	FN
FBgn0039696	CG7837	Q9VAH2	Rnb	R and B	28592698	FN
FBgn0001145	CG1743	P20478	Gs2	Glutamine synthetase 2	32210832	FN
FBgn0038972	CG7054	Q9VD02	CG7054	-	35396341	FN
FBgn0003656	CG2212	Q9U969	sws	swiss cheese	34361042	FN
FBgn0259099	CG42247	Q9VUI3	DCX-EMAP	Doublecortin-domain-containing echinoderm-microtubule-associated protein	20975667	FN
FBgn0033313	CG8639	A1Z7G7	Cirl	Calcium-independent receptor for α-latrotoxin	25962619	FN
FBgn0039536	CG18437	Q9VB11	unc80	uncoordinated 80	24223770	FN
FBgn0262738	CG3620	P13217	norpA	no receptor potential A	16111941	FN
FBgn0261673	CG8776	A0A0B4LEY2	nemy	no extended memory	12149133	FN
FBgn0002921	CG5670	P13607	Atpα	Na pump α subunit	11691629	FN
FBgn0033932	CG8422	A1Z9Q8	Dh44-R1	Diuretic hormone 44 receptor 1	28669757	FN
FBgn0011802	CG6539	Q9V3C4	Gem3	Gemin 3	24391840	FN
FBgn0016061	CG12510	A0A0B4K6K0	side	sidestep	34149366	FN
FBgn0267791	CG13425	A1ZBW0	HnRNP-K	Heterogeneous nuclear ribonucleoprotein K	36254605	FN
FBgn0003132	CG9156	Q05547	Pp1-13C	Protein phosphatase 1 at 13C	17575052	FN
FBgn0011708	CG4214	Q24509	Syx5	Syntaxin 5	26190976	FN
FBgn0036414	CG5842	M9PI57	nan	nanchung	26028119	FN
FBgn0034331	CG15067	A1ZB61	BomBc2	Bomanin Bicipital 2	34543266	FN
FBgn0034246	CG6493	A0A0B4LFK8	Dcr-2	Dicer-2	21165178	FN
FBgn0029891	CG4523	Q0KHV6	Pink1	PTEN-induced putative kinase 1	28435104	FN
FBgn0026439	CG3747	A0A6H2EIE0	Eaat1	Excitatory amino acid transporter 1	29357349	FN
FBgn0038053	CG18549	Q9VG64	CG18549	-	34821824	FN
FBgn0263392	CG2083	M9NEY8	Tet	Ten-Eleven Translocation (TET) family protein	35396259	FN
FBgn0030228	CG1826	Q9W2S3	BTBD9	BTB (POZ) domain containing 9	22658601	FN
FBgn0266572	CG3923	O46055	ebo	ellipsoid body open	7965387	FN
FBgn0003525	CG1395	P20483	stg	string	36601903	FN
FBgn0053554	CG33554	Q8I8U7	Nipped-A	Nipped-A	31538360	FN
FBgn0030092	CG8971	Q9W385	fh	frataxin	20460268	FN
FBgn0020306	CG9696	Q9NDJ2	dom	domino	31658266	FN
FBgn0039141	CG5977	Q8I0P1	spas	spastin	15562320	FN
FBgn0027594	CG2086	Q9W0A0	drpr	draper	12765609	FN
FBgn0264006	CG43749	B7Z048	dysc	dyschronic	22532808	FN
FBgn0023441	CG8205	Q9BJZ5	fus	fusilli	21881207	FN
FBgn0032593	CG5996	Q9VJJ7	Trpγ	Transient receptor potential cation channel γ	26028119	FN
FBgn0024734	CG4993	O61722	PRL-1	PRL-1 phosphatase	33157022	FN
FBgn0000259	CG15224	P08182	CkIIβ	Casein kinase II β subunit	2030465	FN
FBgn0004889	CG6235	P36872	tws	twins	14980226	FN
FBgn0013762	CG8203	P48609	Cdk5	Cyclin-dependent kinase 5	19263480	FN
FBgn0004242	CG3139	P21521	Syt1	Synaptotagmin 1	7971978	FN
FBgn0030954	CG32540	Q7M3J6	CCKLR-17D3	Cholecystokinin-like receptor at 17D3	23770020	FN
FBgn0034708	CG5625	Q7KVL7	Vps35	Vacuolar protein sorting 35	35536503	FN
FBgn0015286	CG2849	P48555	Rala	Ras-like protein A	27161526	FN
FBgn0038980	CG6919	Q9VCZ3	Octβ1R	Octopamine β1 receptor	35982189	FN
FBgn0035542	CG11347	A8JNK7	TP53INP	Tumor protein p53 inducible nuclear protein	33966044	FN
FBgn0013433	CG4846	Q5BIA5	beat-Ia	beaten path Ia	34149366	FN
FBgn0035586	CG10671	Q9VRJ2	Fitm	Fat storage inducing transmembrane protein	28067622	FN
FBgn0027492	CG5643	A0A6F7R657	wdb	widerborst	14980226	FN
FBgn0259231	CG42301	A8JUP8	CCKLR-17D1	Cholecystokinin-like receptor at 17D1	23770020	FN
FBgn0024846	CG7393	O61443	p38b	p38b MAP kinase	25403440	FN
FBgn0023169	CG3051	O18645	AMPKα	AMP-activated protein kinase α subunit	30819799	FN
FBgn0263397	CG8585	A1Z9N7	Ih	Ih channel	28286469	FN
FBgn0031883	CG11266	Q9VM49	Caper	Caper	37435576	FN
FBgn0260938	CG9056	Q9VXM5	tay	tay bridge	18446784	FN
FBgn0036053	CG6718	Q7KUD4	iPLA2-VIA	calcium-independent phospholipase A2 VIA	34506510	FN
FBgn0016076	CG14029	O18660	vri	vrille	29103936	FN
FBgn0030364	CG15735	Q9VYR0	Lsm12a	LSM12 homolog a	28388438	FN
FBgn0001624	CG1725	P31007	dlg1	discs large 1	18171947	FN
FBgn0003371	CG2621	P18431	sgg	shaggy	32915460	FN
FBgn0031456	CG2848	Q9VQG0	Tnpo-SR	Transportin-Serine/Arginine rich	33683284	FN
FBgn0010399	CG2902	Q24418	Nmdar1	NMDA receptor 1	29029290	FN
FBgn0031611	CG17840	Q9VR06	FIG4	FIG4 phosphoinositide 5-phosphatase	29742619	FN
FBgn0011604	CG8625	Q24368	Iswi	Imitation SWI	33980485	FN
FBgn0262737	CG7437	A0A0S0WH03	mub	mushroom-body expressed	33841513	FN
FBgn0052113	CG32113	Q9VU08	Vps13D	Vacuolar protein sorting 13D	37457002	FN
FBgn0030358	CG10362	Q9VYR9	Pdzd8	PDZ domain containing 8	35831024	FN
FBgn0053558	CG33558	A0A0B4JCQ4	mim	missing-in-metastasis	36067766	FN
FBgn0005564	CG9262	P17971	Shal	Shaker cognate l	31612994	FN
FBgn0034802	CG3800	Q8T8R1	CNBP	CCHC-type zinc finger nucleic acid binding protein	34517941	FN
FBgn0030913	CG6123	Q9VWW2	kairos	kairos	33274675	FN
FBgn0038381	CG3303	Q9VF14	EndoU	Endoribonuclease U-specific	28139767	FN
FBgn0037976	CG14734	Q9VGE8	Tk	Tachykinin	20543124	FN
FBgn0011232	CG3766	Q9VLC0	scat	scattered	34712272	FN
FBgn0031888	CG13780	Q9VM43	Pvf2	PDGF- and VEGF-related factor 2	34705495	FN
FBgn0015379	CG17051	P54353	dod	dodo	25998391	FN
FBgn0039003	CG4917	Q8IMZ9	wfs1	wolfram syndrome 1	29357349	FN
FBgn0000546	CG1765	P34021	EcR	Ecdysone receptor	12610309	FN
FBgn0261243	CG1009	Q8IRH0	Psa	Puromycin sensitive aminopeptidase	16522637	FN
FBgn0010488	CG3845	A1Z968	NAT1	NAT1	22904033	FN
FBgn0263986	CG6969	Q9VCW2	cd	cardinal	36293213	FN
FBgn0002413	CG2048	O76324	dco	discs overgrown	11084344	FN
FBgn0011826	CG9842	Q27889	Pp2B-14D	Protein phosphatase 2B at 14D	29724861	FN
FBgn0085387	CG34358	P33085	shakB	shaking B	2127576	FN
FBgn0285954	CG3606	Q27294	caz	cabeza	21881207	FN
FBgn0004244	CG10537	P25123	Rdl	Resistant to dieldrin	34015397	FN
FBgn0035049	CG4859	A0A0B4JCU7	Mmp1	Matrix metalloproteinase 1	25356918	FN
FBgn0086912	CG11604	Q9VPM5	mbm	mushroom body miniature	10454382	FN
FBgn0262636	CG2052	H9XVN7	dati	datilografo	25291190	FN
FBgn0041188	CG5166	Q8SWR8	Atx2	Ataxin-2	23687047	FN
FBgn0265193	CG44246	Q2PE13	Atf-2	Activating transcription factor-2	18694958	FN
FBgn0004103	CG5650	P12982	Pp1-87B	Protein phosphatase 1 at 87B	8382739	FN
FBgn0005626	CG10118	P18459	ple	pale	12036114	FN
FBgn0036728	CG7580	Q9VVH5	UQCR-Q	Ubiquinol-cytochrome c reductase ubiquinone-binding protein	34551295	FN
FBgn0036641	CG16725	Q9VV74	Smn	survival motor neuron	12783845	FN
FBgn0003996	CG2759	P10090	w	white	32964643	FN
FBgn0035236	CG12004	A1A714	Tmep	Transmembrane endosomal protein	35107803	FN
FBgn0027491	CG5387	Q9V3H5	Cdk5α	Cdk5 activator-like protein	17368005	FN
FBgn0283499	CG18402	P09208	InR	Insulin-like receptor	34998032	FN
FBgn0053988	CG33988	Q9I7V0	Mid1	Mid1	26276633	FN
FBgn0000459	CG9908	P23792	disco	disconnected	1740100	FN
FBgn0004227	CG4211	Q04047	nonA	no on or off transient A	30057203	FN
FBgn0034962	CG3167	Q7JRE4	MAN1	MAN1	31230212	FN
FBgn0038199	CG14358	Q4V4I9	CCHa1	CCHamide-1	36786215	FN
FBgn0015765	CG5475	O62618	p38a	p38a MAP kinase	25403440	FN
FBgn0039930	CG11077	Q9V492	Mpv17	Mitochondrial inner membrane protein MPV17	36587049	FN
FBgn0044323	CG7392	D3DML3	Cka	Connector of kinase to AP-1	25981041	FN
FBgn0039802	CG1349	Q9VA37	dj-1β	dj-1β	16203113	FN
FBgn0013756	CG8274	A1Z8P9	Mgtor	Megator	29791839	FN
FBgn0262656	CG10798	Q9W4S7	Myc	Myc	31722196	FN
FBgn0261588	CG42698	A0A0B4JD55	pdm3	pou domain motif 3	32202500	FN
FBgn0263257	CG43395	A0A499NPJ3	Cngl	Cyclic nucleotide-gated ion channel-like	35530504	FN
FBgn0051030	CG31030	Q0KHY8	VhaAC45RP	VhaAC45-related protein	36224000	FN
FBgn0004177	CG7109	P23696	mts	microtubule star	14980226	FN
FBgn0015544	CG13570	Q86PC1	spag	spaghetti	25951229	FN
FBgn0038504	CG5407	Q9VEK6	Sur-8	Sur-8	31710605	FN
FBgn0027538	CG8536	Q7KN92	β4GalNAcTA	β1,4-N-acetylgalactosaminyltransferase A	15563714	FN
FBgn0023094	CG8727	O61734	cyc	cycle	22581798	FN
FBgn0004841	CG6515	P30974	TkR86C	Tachykinin-like receptor at 86C	34099879	FN
FBgn0002940	CG4550	P06002	ninaE	neither inactivation nor afterpotential E	16111941	FN
FBgn0261787	CG2478	Q9VIL0	brun	brunelleschi	32046534	FN
FBgn0038402	CG5952	A0A0B4LH77	Fer2	48 related 2	35301315	FN
FBgn0025680	CG3772	O77059	cry	cryptochrome	34449576	FN
FBgn0261276	CG8479	A0A0B4LF33	Opa1	Optic atrophy 1	34830014	FN
FBgn0041210	CG1770	M9NEF2	HDAC4	Histone deacetylase 4	25271152	FN
FBgn0033096	CG9428	Q7JZR2	Zip42C.1	Zinc/iron regulated transporter-related protein 42C.1	22570624	FN
FBgn0022382	CG15862	P81900	Pka-R2	Protein kinase, cAMP-dependent, regulatory subunit type 2	10781603	FN
FBgn0085436	CG34407	A0A0B4LEZ3	Not1	Not1	28388438	FN
FBgn0284252	CG4589	P91927	Letm1	Leucine zipper and EF-hand containing transmembrane protein 1	35545046	FN
FBgn0265598	CG44425	M9PHX4	Bx	Beadex	31426557	FN
FBgn0020251	CG8339	Q9V3L1	sfl	sulfateless	29408731	FN
FBgn0015282	CG5289	P48601	Rpt2	Regulatory particle triple-A ATPase 2	32715147	FN
FBgn0004666	CG7771	P05709	sim	single-minded	12221007	FN
FBgn0027066	CG3265	A1Z6P3	Eb1	Eb1	15591130	FN
FBgn0062442	CG1458	Q9VAM6	Cisd2	CDGSH iron sulfur domain 2	37626046	FN
FBgn0039140	CG5410	Q8IMX7	Miro	Mitochondrial Rho	37590319	FN
FBgn0037875	CG6672	Q9VGS1	ZnT86D	Zinc transporter 86D	36233134	FN
FBgn0035385	CG2114	Q9VZW5	FMRFaR	FMRFamide Receptor	23770020	FN
FBgn0264672	CG9867	Q9VQB7	Eogt	Eogt	35500025	FN
Negative data 1
FBgn0039007	CG4910	Q9VCW0	CCAP	Crustacean cardioactive peptide	-	TN
FBgn0260750	CG31873	Q95SC2	Mulk	Multi-substrate lipid kinase	-	TN
FBgn0259242	CG42340	A0A6H2EDG1	CG42340	-	-	TN
FBgn0037313	CG1161	Q9VNA4	CG1161	-	-	TN
FBgn0038586	CG7168	Q9VEB2	CG7168	-	-	TN
FBgn0005411	CG9998	Q24562	U2af50	U2 small nuclear riboprotein auxiliary factor 50	-	TN
FBgn0032066	CG9463	Q8SYY1	LManIII	Lysosomal alpha-mannosidase III	-	TN
FBgn0025394	CG32810	O76889	inc	insomniac	-	TN
FBgn0053244	CG33244	Q7KV12	Ste:CG33244	Ste:CG33244	-	TN
FBgn0263206	CG43376	M9NCU2	CG43376	-	-	TN
FBgn0033542	CG12309	Q8MS78	CAH13	Carbonic anhydrase 13	-	TN
FBgn0001269	CG17835	P05527	inv	invected	-	TN
FBgn0037624	CG8223	Q9I7K6	Nasp	Nuclear autoantigenic sperm protein	-	TN
FBgn0053506	CG33506	A1Z9W2	CG33506	-	-	TN
FBgn0032020	CG7787	Q9VLP3	strat	stratum	-	TN
FBgn0030240	CG2202	Q95RW9	CG2202	-	-	TN
FBgn0052557	CG32557	Q9VX11	Mco4	Multicopper oxidase 4	-	TN
FBgn0050503	CG30503	Q7JX94	CG30503	-	-	TN
FBgn0035518	CG15011	Q9VZF2	CG15011	-	-	TN
FBgn0038766	CG4854	Q9VDQ5	CG4854	-	-	TN
FBgn0031463	CG15400	Q9VQH1	G6P	Glucose-6-Phosphatase	-	TN
FBgn0263873	CG43720	Q9VIQ9	sick	sickie	-	TN
FBgn0052095	CG32095	Q95U65	CG32095	-	-	TN
FBgn0034501	CG13868	A1ZBT2	CG13868	-	-	TN
FBgn0020417	-	Q24362	I-element\gag	I element gag	-	TN
FBgn0030676	CG12379	Q9VXR1	CG12379	-	-	TN
FBgn0284236	CG46320	A0A1L4AAF3	CG46320	-	-	TN
FBgn0040063	CG13549	Q0E8X9	yip3	yippee interacting protein 3	-	TN
FBgn0264711	CG43980	M9PFY3	CG43980	-	-	TN
FBgn0038404	CG8925	Q4V579	CG8925	-	-	TN
FBgn0033236	CG14764	H0RN96	CG14764	-	-	TN
FBgn0032256	CG6187	M9MRH0	RluA-2	RluA pseudouridine synthase 2	-	TN
FBgn0050085	CG30085	Q9XZ34	Rif1	Rap1 interacting factor 1	-	TN
FBgn0037796	CG12814	A0A0B4KFK4	CG12814	-	-	TN
FBgn0003557	CG4244	Q9Y0H4	Su(dx)	Suppressor of deltex	-	TN
FBgn0031495	CG17257	Q9VQK9	GABPI	beta4GalNAcTB pilot	-	TN
FBgn0044020	CG8998	Q7JWH5	Roc2	Regulator of cullins 2	-	TN
FBgn0262816	CG43187	A0A0B4K816	CG43187	-	-	TN
FBgn0031848	CG11329	Q9VMA0	Nse1	Non-SMC element 1	-	TN
FBgn0029995	CG2256	Q9W3K8	CG2256	-	-	TN
FBgn0037992	CG4702	A0A0B4K6G0	CG4702	-	-	TN
FBgn0031760	CG9093	M9NCS1	Tsp26A	Tetraspanin 26A	-	TN
FBgn0044328	CG32052	Q8IQD3	CG32052	-	-	TN
FBgn0033273	CG2183	Q7K5K0	Gasz	Gasz	-	TN
FBgn0031975	CG7356	Q8IPH0	Tg	Transglutaminase	-	TN
FBgn0025643	CG3588	M9PGW5	CG3588	-	-	TN
FBgn0036410	CG8100	Q8MSN6	CG8100	-	-	TN
FBgn0041237	CG13491	Q9W2B2	Gr58c	Gustatory receptor 58c	-	TN
FBgn0261839	CG42771	A0A0B4JDB3	pre-mod(mdg4)-Y	-	-	TN
FBgn0038161	CG9269	Q9VFT9	CG9269	-	-	TN
FBgn0035720	CG10077	Q7KU78	CG10077	-	-	TN
FBgn0000723	CG8874	P18106	FER	FER tyrosine kinase	-	TN
FBgn0022987	CG4816	A0A0B4KFT9	qkr54B	quaking related 54B	-	TN
FBgn0035763	CG8602	Q9VS47	mrva	minerva	-	TN
FBgn0039870	CG1896	Q9V9U6	CG1896	-	-	TN
FBgn0265623	CG3905	P25172	Su(z)2	Suppressor of zeste 2	-	TN
FBgn0267976	CG40042	Q8MRW1	Tim23	Translocase of inner mitochondrial membrane 23	-	TN
FBgn0040098	CG17799	Q6GUW9	lectin-29Ca	lectin-29Ca	-	TN
FBgn0040064	CG4600	Q9NIU5	yip2	yippee interacting protein 2	-	TN
FBgn0037531	CG10445	A0A0B4LGT5	CG10445	-	-	TN
FBgn0039771	CG15538	Q9VA75	Osi23	Osiris 23	-	TN
FBgn0030438	CG15721	Q9VYH8	CG15721	-	-	TN
FBgn0040352	CG14416	Q9V459	CG14416	-	-	TN
FBgn0033597	CG9079	A1Z8H1	Cpr47Ea	Cuticular protein 47Ea	-	TN
FBgn0015396	CG4029	Q9XTP7	jumu	jumeau	-	TN
FBgn0035971	CG4477	Q8T4B1	CG4477	-	-	TN
FBgn0043841	CG31764	M9PFQ2	vir-1	virus-induced RNA 1	-	TN
FBgn0051633	CG31633	Q9VMA6	CG31633	-	-	TN
FBgn0039908	CG11533	Q8IMC6	Asator	Asator	-	TN
FBgn0000241	CG17632	P12428	bw	brown	-	TN
FBgn0023495	CG8823	O46108	Lip3	Lipase 3	-	TN
FBgn0027529	CG8920	D5AEP3	tapas	tapas	-	TN
FBgn0034936	CG2970	Q8T3K9	Stoml2	Stomatin like 2	-	TN
FBgn0053099	CG33099	Q86B83	CG33099	-	-	TN
FBgn0039006	CG12800	Q9VCW1	Cyp6d4	Cytochrome P450 6d4	-	TN
FBgn0040607	CG14244	Q9VBC3	CG14244	-	-	TN
FBgn0038681	CG6042	Q9VE00	Cyp12a4	Cytochrome P450 12a4	-	TN
FBgn0036259	CG9760	M9PFD5	CG9760	-	-	TN
FBgn0038942	CG13862	Q9VD34	CG13862	-	-	TN
FBgn0053191	CG33191	Q961W9	CG33191	-	-	TN
FBgn0037374	CG10978	Q7K1V5	jagn	jagunal	-	TN
FBgn0039796	CG12069	Q9VA47	CG12069	-	-	TN
FBgn0085240	CG34211	A8DY46	CG34211	-	-	TN
FBgn0023517	CG14816	O46084	Pgam5	Phosphoglycerate mutase 5	-	TN
FBgn0037958	CG6962	Q9VGH0	CG6962	-	-	TN
FBgn0036212	CG11597	Q95TV5	CG11597	-	-	TN
FBgn0038903	CG13418	Q9VD81	Polr1H	RNA polymerase I subunit H	-	TN
FBgn0038981	CG5346	Q8MZG6	CG5346	-	-	TN
FBgn0004867	CG5920	P31009	RpS2	Ribosomal protein S2	-	TN
FBgn0033717	CG8839	Q7K2E1	CG8839	-	-	TN
FBgn0037837	CG14693	A0A0B4KGS5	CG14693	-	-	TN
FBgn0038815	CG5466	Q95T13	CG5466	-	-	TN
FBgn0037236	CG9772	Q7YZ95	Skp2	S-phase kinase-associated protein 2	-	TN
FBgn0003162	CG9441	P48596	Pu	Punch	-	TN
FBgn0015754	CG8440	Q7KNS3	Lis-1	Lissencephaly-1	-	TN
FBgn0039486	CG6074	Q9VB76	CAH9	Carbonic anhydrase 9	-	TN
FBgn0267366	CG5017	Q9VAZ1	mil	milkah	-	TN
FBgn0024188	CG12352	Q9NHD5	san	separation anxiety	-	TN
FBgn0014076	CG16874	Q9VKI3	Vm32E	Vitelline membrane 32E	-	TN
FBgn0034272	CG14487	A1ZAY9	Ir54a	Ionotropic receptor 54a	-	TN
FBgn0033648	CG13195	A1Z8N9	Ir48b	Ionotropic receptor 48b	-	TN
FBgn0035807	CG7492	Q9VS98	CG7492	-	-	TN
FBgn0063499	CG17522	Q4V6J1	GstE10	Glutathione S transferase E10	-	TN
FBgn0039205	CG13623	Q9VC65	CG13623	-	-	TN
FBgn0031702	CG14021	Q7K3S3	fusl	fuseless	-	TN
FBgn0034199	CG15917	A1ZAQ9	Gbp1	Growth-blocking peptide 1	-	TN
FBgn0034948	CG3825	Q9W1E4	PPP1R15	Protein phosphatase 1 regulatory subunit 15	-	TN
FBgn0030224	CG12637	Q9W2S6	CG12637	-	-	TN
FBgn0052847	CG32847	Q8IQM1	CG32847	-	-	TN
FBgn0288686	CG3401	A0A0B4LGH1	betaTub60D	beta-Tubulin at 60D	-	TN
FBgn0037891	CG5214	Q9VGQ1	CG5214	-	-	TN
FBgn0038984	CG5315	Q9VCY8	AdipoR	Adiponectin receptor	-	TN
FBgn0030998	CG14195	Q9VWK4	CG14195	-	-	TN
FBgn0044352	-	Q967T2	Quasimodo\pol	Quasimodo element pol	-	TN
FBgn0037059	CG10510	Q95U04	CG10510	-	-	TN
FBgn0053965	CG33965	Q2MGL9	CG33965	-	-	TN
FBgn0036766	CG5506	Q9VVM2	CG5506	-	-	TN
FBgn0029958	CG12151	Q9W3Q1	Pdp	Pyruvate dehydrogenase phosphatase	-	TN
FBgn0031770	CG13995	Q9VMI4	CG13995	-	-	TN
FBgn0034360	CG10927	Q7K157	CG10927	-	-	TN
FBgn0287724	CG42403	M9ND67	Ca-beta	Ca2+-channel-protein-beta-subunit	-	TN
FBgn0033777	CG17574	A0A0B4K6Z5	CG17574	-	-	TN
FBgn0039257	CG13648	D0UGE6	tnc	tenectin	-	TN
FBgn0033017	CG10465	Q7JZ62	CG10465	-	-	TN
FBgn0086368	CG12311	Q9W5D4	tw	twisted	-	TN
FBgn0061469	CG6190	Q9VTH1	Ube3a	Ubiquitin protein ligase E3A	-	TN
FBgn0054028	CG34028	Q6III4	CG34028	-	-	TN
FBgn0030037	CG12125	Q9W3F7	Miga	Mitoguardin	-	TN
FBgn0028526	CG15293	Q9V3Y7	CG15293	-	-	TN
FBgn0035998	CG3437	Q8SXJ3	CG3437	-	-	TN
FBgn0030511	CG11158	Q9I7S2	CG11158	-	-	TN
FBgn0003714	CG7925	P10735	tko	technical knockout	-	TN
FBgn0010551	CG15081	A8DYI6	Phb2	Prohibitin 2	-	TN
FBgn0031936	CG13794	Q9VLY4	CG13794	-	-	TN
FBgn0032214	CG4968	Q9VL00	CG4968	-	-	TN
FBgn0032889	CG9331	Q7KT11	CG9331	-	-	TN
FBgn0052069	CG32069	Q9VTE1	CG32069	-	-	TN
FBgn0038700	CG3734	Q8SXS7	CG3734	-	-	TN
FBgn0026238	CG2944	A1Z6E0	gus	gustavus	-	TN
FBgn0030136	CG2998	Q9W334	RpS28b	Ribosomal protein S28b	-	TN
FBgn0033836	CG18278	Q5BIL9	CG18278	-	-	TN
FBgn0037117	CG11248	Q9VNZ7	CG11248	-	-	TN
FBgn0040989	CG5693	Q9VJB2	CG5693	-	-	TN
FBgn0030340	CG15740	Q8MT66	CG15740	-	-	TN
FBgn0039505	CG5934	Q9VB51	CG5934	-	-	TN
FBgn0026315	CG6644	Q9VGS9	Ugt35A1	UDP-glycosyltransferase family 35 member A1	-	TN
FBgn0250874	CG2713	Q9W4V8	ttm50	tiny tim 50	-	TN
FBgn0259717	CG42371	B7YZZ0	CG42371	-	-	TN
FBgn0051072	CG31072	A0A0B4KH68	Lerp	lysosomal enzyme receptor protein	-	TN
FBgn0037923	CG6813	E1JII8	CG6813	-	-	TN
FBgn0052816	CG32816	B7Z110	CG32816	-	-	TN
FBgn0039551	CG5540	Q9VAZ3	Or98a	Odorant receptor 98a	-	TN
FBgn0011279	CG10436	P54191	Obp69a	Odorant-binding protein 69a	-	TN
FBgn0026634	CG6177	Q9VF78	Cog2	Component of oligomeric golgi complex 2	-	TN
FBgn0032228	CG5367	Q9VKY4	CtsL4	Cathepsin L4	-	TN
FBgn0004378	CG9191	P46863	Klp61F	Kinesin-like protein at 61F	-	TN
FBgn0034289	CG10910	A1ZB18	CG10910	-	-	TN
FBgn0086442	CG17492	Q9VJ14	mib2	mind bomb 2	-	TN
FBgn0040551	CG11686	Q9VFX9	CG11686	-	-	TN
FBgn0033132	CG12143	Q7K3Z2	Tsp42Ej	Tetraspanin 42Ej	-	TN
FBgn0004101	CG3411	Q24535	bs	blistered	-	TN
FBgn0032651	CG5545	Q9VJC1	Oli	Olig family	-	TN
FBgn0031190	CG12576	Q8IQ25	CG12576	-	-	TN
FBgn0262810	CG43181	M9NGF1	CG43181	-	-	TN
FBgn0288470	CG3689	Q0E8G6	Cpsf5	Cleavage and polyadenylation specific factor 5	-	TN
FBgn0054030	CG34030	Q6ILN6	CG34030	-	-	TN
FBgn0035452	CG10359	B7Z0B2	CG10359	-	-	TN
FBgn0004228	CG7936	P23487	mex1	midgut expression 1	-	TN
FBgn0010612	CG6105	Q9VKM3	ATPsynG	ATP synthase, subunit G	-	TN
FBgn0034924	CG17658	Q8SYY5	CG17658	-	-	TN
FBgn0264707	CG43976	A0A6J3SKB4	RhoGEF3	Rho guanine nucleotide exchange factor 3	-	TN
FBgn0037460	CG15178	Q4V5H8	sowi	solwind	-	TN
FBgn0052564	CG32564	Q8IR01	CG32564	-	-	TN
FBgn0033845	CG17064	Q7K3L1	mars	mars	-	TN
FBgn0035073	CG16896	Q8T9B7	CG16896	-	-	TN
FBgn0002431	CG9484	P51592	hyd	hyperplastic discs	-	TN
FBgn0000246	CG17604	Q8MQK7	c(3)G	crossover suppressor on 3 of Gowen	-	TN
FBgn0261477	CG5186	A1ZB86	slim	scruin like at the midline	-	TN
FBgn0034791	CG3501	Q9W1Y1	EMC8-9	ER membrane protein complex subunit 8/9	-	TN
FBgn0050269	CG30269	Q9W217	CG30269	-	-	TN
FBgn0003169	CG7904	A0A0B4KG59	put	punt	-	TN
FBgn0034745	CG4329	Q5U0T8	tous	testes of unusual size	-	TN
FBgn0039601	CG1523	Q9VAT2	CG1523	-	-	TN
FBgn0261041	CG12295	A0A0B4K7P4	stj	straightjacket	-	TN
FBgn0260745	CG3359	D3DMM4	mfas	midline fasciclin	-	TN
FBgn0037057	CG10512	Q8IPT9	CG10512	-	-	TN
FBgn0022774	CG8782	Q9VW26	Oat	Ornithine aminotransferase precursor	-	TN
FBgn0085331	CG34302	A2VEV0	CG34302	-	-	TN
FBgn0288833	CG15220	Q9VYW3	RPA3	Replication protein A3	-	TN
FBgn0036592	CG13049	Q8SWS3	CG13049	-	-	TN
FBgn0031520	CG8837	Q9VQN9	CG8837	-	-	TN
FBgn0015025	CG6215	Q24161	CkIIalpha-i1	CKII-alpha subunit interactor-1	-	TN
FBgn0039647	CG14509	A0A0B4KHA7	jus	julius seizure	-	TN
FBgn0004924	CG6146	P30189	Top1	Topoisomerase 1	-	TN
FBgn0032390	CG16969	Q9VKD6	dgt2	dim gamma-tubulin 2	-	TN
FBgn0030929	CG15043	Q9VWT7	CG15043	-	-	TN
FBgn0025469	CG8717	Q7JVE7	slv	saliva	-	TN
FBgn0051374	CG31374	A0A0B4K633	sals	sarcomere length short	-	TN
FBgn0003044	CG5109	Q24459	Pcl	Polycomblike	-	TN
FBgn0045486	CG31744	Q9VJF2	Gr36b	Gustatory receptor 36b	-	TN
FBgn0004512	CG3879	Q00449	Mdr49	Multi drug resistance 49	-	TN
FBgn0033846	CG6061	A1Z9E2	mip120	Myb-interacting protein 120	-	TN
FBgn0259738	CG42392	B7YZI3	CG42392	-	-	TN
FBgn0087002	CG11064	Q9V496	apolpp	apolipophorin	-	TN
FBgn0243586	CG5480	Q9VBD0	Tb	Tubby	-	TN
FBgn0264309	CG43784	X2JEG9	CG43784	-	-	TN
FBgn0031803	CG9501	Q86LG8	ppk14	pickpocket 14	-	TN
FBgn0061484	-	Q8T5U2	rover\env	rover element env	-	TN
FBgn0262001	CG42819	M9MRF0	CG42819	-	-	TN
FBgn0052672	CG32672	Q9W2S2	Atg8a	Autophagy-related 8a	-	TN
FBgn0041174	CG13221	Q9V3C1	Vhl	von Hippel-Lindau	-	TN
FBgn0039576	CG17856	Q9VAW7	UQCR-14L	Ubiquinol-cytochrome c reductase 14 kDa subunit-like	-	TN
FBgn0033754	CG8816	Q7JYV7	Ak6	Adenylate kinase 6	-	TN
FBgn0266409	CG45049	A0A0B4LHK8	CG45049	-	-	TN
FBgn0037926	CG10535	Q9VGK7	Elp1	Elongator complex protein 1	-	TN
FBgn0025390	CG14796	M9MS86	Mur2B	Mucin related 2B	-	TN
FBgn0037922	CG14711	Q9VGL2	CG14711	-	-	TN
FBgn0050461	CG30461	A0A0B4LFL0	CG30461	-	-	TN
FBgn0260026	CG42494	E1JIB5	CG42494	-	-	TN
FBgn0085485	CG34456	Q9VSW3	CG34456	-	-	TN
FBgn0050025	CG30025	A1Z8J8	CG30025	-	-	TN
FBgn0024330	CG9473	Q8MSX2	MED6	Mediator complex subunit 6	-	TN
FBgn0038967	CG13847	A0A0B4KH58	CG13847	-	-	TN
FBgn0035138	CG13884	Q8T974	CG13884	-	-	TN
FBgn0026314	CG6649	Q9VGT0	Ugt35B1	UDP-glycosyltransferase family 35 member B1	-	TN
FBgn0039733	CG11504	Q7K4R2	CG11504	-	-	TN
FBgn0053170	CG33170	Q29QY7	CG33170	-	-	TN
FBgn0261113	CG17836	Q8I0S0	Xrp1	Xrp1	-	TN
FBgn0000316	CG2945	P39205	cin	cinnamon	-	TN
FBgn0033587	CG13218	A1Z8G1	CG13218	-	-	TN
FBgn0264855	CG4260	P91926	AP-2alpha	Adaptor Protein complex 2, alpha subunit	-	TN
FBgn0037487	CG14608	Q9VI80	thw	thawb	-	TN
FBgn0036450	CG13472	Q9VUH8	Tdrd3	Tudor domain containing 3	-	TN
FBgn0052544	CG32544	Q8IQX3	CG32544	-	-	TN
FBgn0027359	CG1728	Q9Y1A3	Tim8	Tim8	-	TN
FBgn0052230	CG32230	Q8SYJ2	ND-MLRQ	NADH dehydrogenase (ubiquinone) MLRQ subunit	-	TN
FBgn0263082	CG43350	M9PCH1	CG43350	-	-	TN
FBgn0040281	CG1200	Q9W0K0	Aplip1	APPL-interacting protein 1	-	TN
FBgn0003388	CG13478	Q9VUF8	shd	shade	-	TN
FBgn0014903	CG14630	Q9NF72	CG14630	-	-	TN
FBgn0014464	CG33962	A0A6F7S5S7	Cp7Fa	Chorion protein a at 7F	-	TN
FBgn0038190	CG9926	Q95SB8	CG9926	-	-	TN
FBgn0050359	CG30359	A0A0B4LEU9	Mal-A5	Maltase A5	-	TN
FBgn0053499	CG33499	B5RJJ8	Sdic4	Sperm-specific dynein intermediate chain 4	-	TN
FBgn0052249	CG32249	Q8IRB2	CG32249	-	-	TN
FBgn0035965	CG14181	Q9VSU7	Use1	Unconventional SNARE in the ER 1	-	TN
FBgn0030869	CG8146	M9PHY7	Socs16D	Suppressor of Cytokine Signaling at 16D	-	TN
FBgn0069354	CG17137	Q9VKP2	Porin2	Porin2	-	TN
FBgn0262817	CG43188	B8A407	CG43188	-	-	TN
FBgn0031607	CG15440	Q8SXG7	Secp43	tRNA Selenocysteine associated protein	-	TN
FBgn0259239	CG42337	Q9VP73	CG42337	-	-	TN
FBgn0036688	CG7729	Q9VVD2	Fit2	Fermitin 2	-	TN
FBgn0266443	CG45073	A0A0B4LHV7	CG45073	-	-	TN
FBgn0035318	CG9018	Q8SX50	CG9018	-	-	TN
FBgn0032034	CG17295	Q9VLM6	Rcd4	Reduction in Cnn dots 4	-	TN
FBgn0032929	CG9241	Q9VIE6	Mcm10	Minichromosome maintenance 10	-	TN
FBgn0030569	CG9411	Q9VY31	CG9411	-	-	TN
FBgn0030514	CG9941	Q86NN7	Mrgn1	Mahogunin ring finger 1	-	TN
FBgn0033934	CG17385	Q4V6X9	CG17385	-	-	TN
FBgn0259730	CG42384	C0HJX4	tal-1A	tarsal-less 1A	-	TN
FBgn0067312	CG33320	Q7KT13	CheB38a	Chemosensory protein B 38a	-	TN
FBgn0010583	CG3727	Q24218	dock	dreadlocks	-	FP
FBgn0010225	CG1106	Q07171	Gel	Gelsolin	-	FP
FBgn0024732	CG8357	A0A0B4KFQ3	Drep1	DNA fragmentation factor-related protein 1	-	FP
FBgn0000384	CG17678	P25157	cta	concertina	-	FP
FBgn0031652	CG8873	Q0E8T8	jet	jetlag	-	FP
FBgn0015801	CG2928	Q94913	Reg-5	Rhythmically expressed gene 5	-	FP
FBgn0052105	CG32105	M9PCA3	Lmx1a	LIM homeobox transcription factor 1 alpha	-	FP
FBgn0023388	CG1099	M9ND00	Dap160	Dynamin associated protein 160	-	FP
FBgn0020503	CG5020	Q9VJE5	CLIP-190	Cytoplasmic linker protein 190	-	FP
FBgn0016975	CG12473	Q24212	stnB	stoned B	-	FP
FBgn0011202	CG1768	P48608	dia	diaphanous	-	FP
FBgn0051813	CG31813	Q8IP68	nur	nemuri	-	FP
FBgn0261289	CG14531	Q9VAT5	CheB98a	Chemosensory protein A 98a	-	FP
FBgn0036368	CG10738	C7LAF5	CG10738	-	-	FP
FBgn0037617	CG8145	Q8MSE5	nom	numerous disordered muscles	-	FP
FBgn0044826	CG14895	A0A0B4KGS4	Pak3	Pak3	-	FP
FBgn0004875	CG10847	Q8MSX1	enc	encore	-	FP
FBgn0261811	CG11940	M9MSQ5	pico	pico	-	FP
FBgn0000422	CG10697	P05031	Ddc	Dopa decarboxylase	-	FP
FBgn0011603	CG15444	Q9VR07	ine	inebriated	-	FP
FBgn0011225	CG5695	Q01989	jar	jaguar	-	FP
FBgn0032210	CG5603	Q8IPC3	CYLD	Cylindromatosis	-	FP
Negative data 2
FBgn0011787	CG5012	Q2XYH0	mRpL12	mitochondrial ribosomal protein L12	-	TN
FBgn0036382	CG13737	Q9VU96	CG13737	-	-	TN
FBgn0031580	CG15423	Q9VQW5	CG15423	-	-	TN
FBgn0032170	CG4658	Q9VL57	CG4658	-	-	TN
FBgn0035649	CG10483	A0A4D6K4X7	PXo	P[[i]]-sensitive XPR1 orthologue	-	TN
FBgn0038787	CG4360	Q29R02	CG4360	-	-	TN
FBgn0046332	CG31003	P83101	gskt	gasket	-	TN
FBgn0066293	CG33351	A1Z6S1	CheB42b	Chemosensory protein B 42b	-	TN
FBgn0085362	CG34333	A8JUV4	Vml	Vitelline membrane-like	-	TN
FBgn0003089	CG9614	Q86BJ3	pip	pipe	-	TN
FBgn0038448	CG12783	A0A0B4KHM5	CG12783	-	-	TN
FBgn0015903	CG5393	A0A0B4KGD0	apt	apontic	-	TN
FBgn0015300	CG13591	Q24536	Ssl	Suppressor of Stellate-like	-	TN
FBgn0031971	CG7224	Q9VLU6	Sirup	Starvation-upregulated protein	-	TN
FBgn0026059	CG31045	A0A0B4JCY5	Mhcl	Myosin heavy chain-like	-	TN
FBgn0036697	CG7725	Q9VVE2	rogdi	rogdi	-	TN
FBgn0040262	CG13270	Q9VJI0	Ugt37C2	UDP-glycosyltransferase family 37 member C2	-	TN
FBgn0038452	CG14905	Q9VES4	Ccdc114	Coiled-coil domain containing protein 114	-	TN
FBgn0011573	CG12019	Q24276	Cdc37	Cell division cycle 37	-	TN
FBgn0031607	CG15440	Q8SXG7	Secp43	tRNA Selenocysteine associated protein	-	TN
FBgn0040093	CG1656	A1Z7Z6	lectin-46Ca	lectin-46Ca	-	TN
FBgn0040959	CG17814	Q9VLL8	Peritrophin-15a	Peritrophin-15a	-	TN
FBgn0033979	CG10243	P82711	Cyp6a19	Cytochrome P450 6a19	-	TN
FBgn0287213	CG46443	A0A6M3QAV0	CG46443	-	-	TN
FBgn0050404	CG30404	Q961C9	Tango11	Transport and Golgi organization 11	-	TN
FBgn0040832	CG8012	Q9VSF8	CG8012	-	-	TN
FBgn0038397	CG10185	Q9VEZ2	CG10185	-	-	TN
FBgn0033241	CG2915	Q0E9F9	CG2915	-	-	TN
FBgn0010282	CG10281	Q05913	TfIIFalpha	Transcription factor IIFalpha	-	TN
FBgn0038579	CG14313	Q9VEC0	CG14313	-	-	TN
FBgn0032553	CG4480	Q9VJR3	CG4480	-	-	TN
FBgn0030945	CG6632	Q8MR26	Ing3	Inhibitor of growth family, member 3	-	TN
FBgn0039639	CG14512	Q9VAP1	Alg13	Alg13 UDP-N-acetylglucosaminyltransferase subunit	-	TN
FBgn0051907	CG31907	Q8IPI4	Mst27D	Male specific transcript 27D	-	TN
FBgn0052305	CG32305	Q8IRF5	CG32305	-	-	TN
FBgn0035481	CG12605	Q29R14	CG12605	-	-	TN
FBgn0040496	CG17104	Q9VKS4	CG17104	-	-	TN
FBgn0052023	CG32023	Q4V6M5	CG32023	-	-	TN
FBgn0261838	CG42770	A0A0B4JCZ1	pre-mod(mdg4)-Z	-	-	TN
FBgn0066307	-	Q8IT53	Bari2\ORF	Bari2 element ORF	-	TN
FBgn0028870	CG4691	Q9V3K5	CG4691	-	-	TN
FBgn0036398	CG9007	Q8T0K2	upSET	upSET	-	TN
FBgn0036597	CG4962	Q9VV21	CG4962	-	-	TN
FBgn0261633	CG42716	M9MS11	CG42716	-	-	TN
FBgn0259714	CG42368	A4IJ70	DIP-epsilon	Dpr-interacting protein epsilon	-	TN
FBgn0038160	CG9759	Q9VFU1	CG9759	-	-	TN
FBgn0259738	CG42392	B7YZI3	CG42392	-	-	TN
FBgn0030456	CG4332	Q9VYG3	CG4332	-	-	TN
FBgn0001196	-	P84051	His2A	Histone H2A	-	TN
FBgn0053290	CG33290	Q7KTW1	CG33290	-	-	TN
FBgn0030985	CG15883	Q8MQY5	Obp18a	Odorant-binding protein 18a	-	TN
FBgn0032971	CG6691	Q9V9P3	ttm3	tiny tim 3	-	TN
FBgn0036537	CG18081	Q9VUU7	CG18081	-	-	TN
FBgn0036015	CG3088	Q9VT15	CG3088	-	-	TN
FBgn0040348	CG3703	Q9NF74	CG3703	-	-	TN
FBgn0034598	CG4266	A0A0B4LH25	Isha	Insulator su(Hw) mRNA adaptor	-	TN
FBgn0034403	CG18190	A1ZBF1	CG18190	-	-	TN
FBgn0037135	CG7414	Q9VNX8	eIF2A	eukaryotic translation initiation factor 2A	-	TN
FBgn0033423	CG1809	Q7K3X8	Alp6	Alkaline phosphatase 6	-	TN
FBgn0037834	CG6554	Q9VGW7	Art1	Arginine methyltransferase 1	-	TN
FBgn0053881	CG33881	P84040	His4:CG33881	His4:CG33881	-	TN
FBgn0033748	CG8821	A1Z913	vis	vismay	-	TN
FBgn0051909	CG31909	Q14WC8	CG31909	-	-	TN
FBgn0261113	CG17836	Q8I0S0	Xrp1	Xrp1	-	TN
FBgn0013732	CG3273	Q6NQZ5	sced	scrambled	-	TN
FBgn0037012	CG4786	Q8SXY5	Rcd2	Reduction in Cnn dots 2	-	TN
FBgn0038385	CG4221	Q9VF10	Fbxl7	F-box and leucine-rich repeat protein 7	-	TN
FBgn0031759	CG9088	Q9VMJ7	Kdm5	Lysine demethylase 5	-	TN
FBgn0044011	CG1859	Q8SYY7	Spn43Ad	Serpin 43Ad	-	TN
FBgn0039584	CG14064	Q9VAV8	beat-VI	beaten path VI	-	TN
FBgn0026411	CG11354	M9PJE4	Lim1	LIM homeobox 1	-	TN
FBgn0031298	CG4428	M9PBM3	Atg4a	Autophagy-related 4a	-	TN
FBgn0046704	CG11199	M9PC73	Liprin-alpha	Liprin-alpha	-	TN
FBgn0032625	CG15136	Q9VJF5	CG15136	-	-	TN
FBgn0051016	CG31016	Q9VA52	CG31016	-	-	TN
FBgn0050413	CG30413	Q8MLS3	CG30413	-	-	TN
FBgn0036939	CG7365	Q9VW80	CG7365	-	-	TN
FBgn0028707	CG10692	Q3YNB4	Mt2	Methyltransferase 2	-	TN
FBgn0052693	CG32693	Q8IRL8	Gr9a	Gustatory receptor 9a	-	TN
FBgn0031643	CG3008	Q9VR42	CG3008	-	-	TN
FBgn0035644	CG10489	Q9VRQ7	PolE2	DNA polymerase epsilon subunit 2	-	TN
FBgn0030722	CG12395	Q9VXK2	CG12395	-	-	TN
FBgn0031233	CG11490	Q9VPL5	Tbc1d15-17	TBC1 domain family member 15/17	-	TN
FBgn0004620	CG6992	Q24351	GluRIIA	Glutamate receptor IIA	-	TN
FBgn0031631	CG3225	Q9VR29	CG3225	-	-	TN
FBgn0031219	CG13694	Q9VPJ6	CG13694	-	-	TN
FBgn0010352	CG11661	A8JNU6	Ogdh	Oxoglutarate dehydrogenase	-	TN
FBgn0024330	CG9473	Q8MSX2	MED6	Mediator complex subunit 6	-	TN
FBgn0261682	CG42729	Q2PDY6	CG42729	-	-	TN
FBgn0003464	CG1391	P27398	sol	small optic lobes	-	TN
FBgn0038993	CG13843	Q9VCX6	CG13843	-	-	TN
FBgn0034755	CG3746	Q9W225	CG3746	-	-	TN
FBgn0035989	CG3967	Q9VSY4	Atat	alpha-tubulin acetylase	-	TN
FBgn0033696	CG8859	Q9V675	Cyp6g2	Cytochrome P450 6g2	-	TN
FBgn0040929	CG12659	Q9W3D4	CG12659	-	-	TN
FBgn0038832	CG15695	Q8SY05	CG15695	-	-	TN
FBgn0052713	CG32713	Q8IRN3	CG32713	-	-	TN
FBgn0051802	CG31802	Q8T415	CG31802	-	-	TN
FBgn0284249	CG15845	P05552	Adf1	Adh transcription factor 1	-	TN
FBgn0022344	CG10340	O16050	CG10340	-	-	TN
FBgn0028542	CG33115	Q9VJU8	NimB4	Nimrod B4	-	TN
FBgn0030638	CG11655	Q9VXV4	CG11655	-	-	TN
FBgn0261954	CG4399	O46048	east	enhanced adult sensory threshold	-	TN
FBgn0053111	CG33111	A0A0B4KGQ7	CG33111	-	-	TN
FBgn0023175	CG1519	Q9V5C6	Prosalpha7	Proteasome alpha7 subunit	-	TN
FBgn0261509	CG14351	A0A4D6K0X3	haf	hattifattener	-	TN
FBgn0016672	CG3028	O76455	Ipp	Inositol polyphosphate 1-phosphatase	-	TN
FBgn0039868	CG11563	Q8MZ24	CG11563	-	-	TN
FBgn0031929	CG18585	Q8T0Q1	CG18585	-	-	TN
FBgn0036180	CG6091	E1JIE7	Duba	Deubiquitinating enzyme A	-	TN
FBgn0284256	CG10302	Q95NR4	bsf	bicoid stability factor	-	TN
FBgn0261788	CG42734	A8JNM4	Ank2	Ankyrin 2	-	TN
FBgn0033578	CG13232	A1Z8E9	BBS4	Bardet-Biedl syndrome 4	-	TN
FBgn0037500	CG17944	Q9VI98	CG17944	-	-	TN
FBgn0032407	CG5325	Q7JQK2	Pex19	Peroxin 19	-	TN
FBgn0265003	CG44154	A0A0B4KEE4	koi	klaroid	-	TN
FBgn0017482	CG3425	Q9W265	T3dh	Type III alcohol dehydrogenase	-	TN
FBgn0038881	CG16791	A0A0B4LHH8	aus	argus	-	TN
FBgn0086778	CG32538	E1JJR2	nAChRalpha7	nicotinic Acetylcholine Receptor alpha7	-	TN
FBgn0037581	CG7352	E1JJ90	CG7352	-	-	TN
FBgn0053144	CG33144	Q7JR34	CG33144	-	-	TN
FBgn0034144	CG5089	Q8T0U2	CG5089	-	-	TN
FBgn0262839	CG43203	A0A0B4K7I1	CG43203	-	-	TN
FBgn0034804	CG3831	A0A0B4KFG3	GrlHz	Gustatory receptor-like Holozoa	-	TN
FBgn0029649	CG4116	M9PIW5	CG4116	-	-	TN
FBgn0037667	CG16734	Q9VHG8	CG16734	-	-	TN
FBgn0036179	CG7368	Q9VTK6	CG7368	-	-	TN
FBgn0263314	CG43400	M9NEX2	CG43400	-	-	TN
FBgn0085466	CG34437	A8JRF0	CG34437	-	-	TN
FBgn0035917	CG6416	E1JI73	Zasp66	Z band alternatively spliced PDZ-motif protein 66	-	TN
FBgn0030420	CG12717	Q9VYJ5	pira	pirate	-	TN
FBgn0053511	CG33511	Q59DY3	CG33511	-	-	TN
FBgn0027556	CG4928	Q9Y115	CG4928	-	-	TN
FBgn0267709	CG46042	A0A6H2EG72	CG46042	-	-	TN
FBgn0260941	CG42318	A2VEY9	app	approximated	-	TN
FBgn0038858	CG5793	Q8T8S4	CG5793	-	-	TN
FBgn0051463	CG31463	Q8MS34	CG31463	-	-	TN
FBgn0036501	CG7272	Q9VUN8	CG7272	-	-	TN
FBgn0037931	CG18476	Q8SZT7	CG18476	-	-	TN
FBgn0003720	CG1378	P18102	tll	tailless	-	TN
FBgn0053849	CG33849	P02255	His1:CG33849	His1:CG33849	-	TN
FBgn0029947	CG1999	Q95SL8	CG1999	-	-	TN
FBgn0037852	CG6608	Q7K0L7	Tpc1	Thiamine pyrophosphate carrier protein 1	-	TN
FBgn0035430	CG12009	M9NDG5	CG12009	-	-	TN
FBgn0031357	CG17642	Q9VQ35	mRpL48	mitochondrial ribosomal protein L48	-	TN
FBgn0034210	CG6568	A0A0B4LGS5	Camp	Cathelicidin-like antimicrobial protein	-	TN
FBgn0027380	-	O96740	Idefix\pol	Idefix element pol	-	TN
FBgn0037151	CG7130	Q9VNW0	CG7130	-	-	TN
FBgn0015010	CG9538	O44425	Ag5r	Antigen 5-related	-	TN
FBgn0034978	CG3257	Q95T47	CG3257	-	-	TN
FBgn0034784	CG9826	Q9W1Z0	CG9826	-	-	TN
FBgn0030830	CG5172	Q7KUW8	CG5172	-	-	TN
FBgn0002887	CG10890	Q4U2H8	mus201	mutagen-sensitive 201	-	TN
FBgn0032249	CG5337	Q8SY79	TBC1D16	TBC1 domain family member 16	-	TN
FBgn0036155	CG6163	Q9VTH8	CG6163	-	-	TN
FBgn0031990	CG8552	M9MRD9	PAPLA1	Phosphatidic Acid Phospholipase A1	-	TN
FBgn0035370	CG1240	Q9VZY0	Non2	Novel nucleolar protein 2	-	TN
FBgn0001187	CG8094	Q7JYW9	Hex-C	Hexokinase C	-	TN
FBgn0051410	CG31410	Q9VH33	Npc2e	Niemann-Pick type C-2e	-	TN
FBgn0058470	CG40470	Q7PLV6	CG40470	-	-	TN
FBgn0046878	CG15582	Q9VNL1	Obp83cd	Odorant-binding protein 83cd	-	TN
FBgn0045770	CG32063	Q961W5	S-Lap3	Sperm-Leucylaminopeptidase 3	-	TN
FBgn0283437	CG42639	Q7K2W6	PPO1	Prophenoloxidase 1	-	TN
FBgn0033989	CG7639	Q9V784	CG7639	-	-	TN
FBgn0035028	CG3522	Q9W145	Start1	Start1	-	TN
FBgn0051189	CG31189	Q9VDF8	CG31189	-	-	TN
FBgn0001087	CG10986	P54362	g	garnet	-	TN
FBgn0024272	-	O46113	ZAM\env	ZAM element env	-	TN
FBgn0038958	CG13857	Q9VD17	CG13857	-	-	TN
FBgn0038123	CG8508	Q7K2T8	CG8508	-	-	TN
FBgn0030844	CG8527	A8JV41	ppk23	pickpocket 23	-	TN
FBgn0040382	CG5273	Q9NF32	CG5273	-	-	TN
FBgn0259951	CG42461	B9EQU3	Sfp24Ba	Seminal fluid protein 24Ba	-	TN
FBgn0039200	CG13616	A0A0B4LHK6	CG13616	-	-	TN
FBgn0033019	CG10395	A1Z6E8	CG10395	-	-	TN
FBgn0024558	CG31289	Q8IN02	Dph5	Diphthamide methyltransferase	-	TN
FBgn0039722	CG15520	Q9NIP6	Capa	Capability	-	TN
FBgn0034443	CG10460	A1ZBK7	cer	crammer	-	TN
FBgn0038528	CG14326	Q8SZ32	CG14326	-	-	TN
FBgn0024997	CG2681	O76862	CG2681	-	-	TN
FBgn0038106	CG7488	Q9VG07	CG7488	-	-	TN
FBgn0260455	CG10332	Q9W1M5	CG10332	-	-	TN
FBgn0044823	CG14672	Q9VNE7	Spec2	Spec2	-	TN
FBgn0040666	CG12848	Q9W114	CG12848	-	-	TN
FBgn0267336	CG34360	A0A0B4KFN3	Glut4EF	Glucose transporter 4 enhancer factor	-	TN
FBgn0264291	CG12265	Q9VEM2	Det	Deterin	-	TN
FBgn0015582	CG12390	Q9V3T9	dare	defective in the avoidance of repellents	-	TN
FBgn0085188	CG34159	Q9VL29	CG34159	-	-	TN
FBgn0035166	CG13902	M9PDS1	JMJD5	Jumonji domain containing 5	-	TN
FBgn0044441	-	Q967S6	HMS-Beagle\pol	HMS-Beagle element pol	-	TN
FBgn0039159	CG13608	Q9VCC3	mRpS24	mitochondrial ribosomal protein S24	-	TN
FBgn0035496	CG14990	Q8SXD9	CG14990	-	-	TN
FBgn0046301	CG7148	Q9VNX7	CG7148	-	-	TN
FBgn0035593	CG4603	Q9VRJ9	Yod1	Yod1 deubiquitinase	-	TN
FBgn0031171	CG1801	Q9VRG5	CG1801	-	-	TN
FBgn0250908	CG42242	Q95UH6	beat-VII	beaten path VII	-	TN
FBgn0037665	CG16733	Q9VHH0	St2	Sulfotransferase 2	-	TN
FBgn0028515	CG4930	Q9V3V9	EndoGI	Endonuclease G inhibitor	-	TN
FBgn0038804	CG10877	Q9VDL4	CG10877	-	-	TN
FBgn0029719	CG15473	Q9W4I1	CG15473	-	-	TN
FBgn0000352	CG1708	O16844	cos	costa	-	TN
FBgn0036899	CG8780	Q9VW27	tey	teyrha-meyrha	-	TN
FBgn0003279	CG5502	P09180	RpL4	Ribosomal protein L4	-	TN
FBgn0051776	CG31776	Q8IA43	CG31776	-	-	TN
FBgn0040357	CG14624	Q9NF34	CG14624	-	-	TN
FBgn0003676	CG5374	P12613	CCT1	Chaperonin containing TCP1 subunit 1	-	TN
FBgn0028744	CG5033	Q7K0Y1	CG5033	-	-	TN
FBgn0035677	CG13293	M9PEA7	CG13293	-	-	TN
FBgn0050272	CG30272	Q8MMD6	MFS1	Major Facilitator Superfamily Transporter 1	-	TN
FBgn0030278	CG15200	Q9VZ17	CG15200	-	-	TN
FBgn0004643	CG9900	Q9W4X9	Zw10	Zeste-white 10	-	TN
FBgn0037165	CG11437	Q9VNU0	CG11437	-	-	TN
FBgn0013813	CG1842	A0A0B4KI48	Dhc98D	Dynein heavy chain at 89D	-	TN
FBgn0033588	CG13228	A1Z8G2	CG13228	-	-	TN
FBgn0015320	CG6720	P52485	Ubc2	Ubiquitin conjugating enzyme 2	-	TN
FBgn0052350	CG32350	Q8SX81	Vps11	Vacuolar protein sorting 11	-	TN
FBgn0033499	CG12914	A0A0B4LF40	CG12914	-	-	TN
FBgn0039218	CG13628	Q9VC49	Polr2L	RNA polymerase II, I and III subunit L	-	TN
FBgn0033608	CG13220	Q6NP72	CG13220	-	-	TN
FBgn0036618	CG12255	Q9VV45	Cpr72Eb	Cuticular protein 72Eb	-	TN
FBgn0052198	CG32198	Q8IQS8	CG32198	-	-	TN
FBgn0020235	CG7610	O01666	ATPsyngamma	ATP synthase, gamma subunit	-	TN
FBgn0024320	CG5722	Q7YU59	Npc1a	Niemann-Pick type C-1a	-	TN
FBgn0037191	CG14448	Q9VNR1	CG14448	-	-	TN
FBgn0086695	CG2669	Q9VNA8	hd	humpty dumpty	-	TN
FBgn0030245	CG1637	Q9VZ56	CG1637	-	-	TN
FBgn0031375	CG31670	Q9VQ56	erm	earmuff	-	TN
FBgn0039088	CG10164	Q9VCL2	CG10164	-	-	TN
FBgn0029710	CG3568	Q9W4J9	CG3568	-	-	TN
FBgn0036221	CG11588	Q9VTQ5	CG11588	-	-	TN
FBgn0031992	CG8498	Q9VLS4	Acbp1	Acyl-CoA binding protein 1	-	TN
FBgn0033199	CG17985	Q7K4J7	CG17985	-	-	TN
FBgn0040828	CG13306	Q9VSP7	CG13306	-	-	TN
FBgn0010241	CG8523	Q24393	Mdr50	Multi drug resistance 50	-	TN
FBgn0053798	CG33798	A1Z977	CG33798	-	-	TN
FBgn0038631	CG7695	Q9VE57	CG7695	-	-	TN
FBgn0035423	CG17737	Q9VZS3	eIF1	eukaryotic translation initiation factor 1	-	TN
FBgn0031021	CG12203	Q9VWI0	ND-18	NADH dehydrogenase (ubiquinone) 18 kDa subunit	-	TN
FBgn0261279	CG42250	Q8IN05	lqfR	liquid facets-Related	-	TN
FBgn0037147	CG7140	Q8T8Z3	CG7140	-	-	TN
FBgn0010591	CG8946	Q9V7Y2	Sply	Sphingosine-1-phosphate lyase	-	TN
FBgn0037409	CG15589	Q9VNM2	Osi24	Osiris 24	-	TN
FBgn0040022	CG40351	Q5LJZ2	Set1	SET domain containing 1	-	TN
FBgn0038202	CG12402	A0A0B4KHI0	CG12402	-	-	TN
FBgn0250732	CG33546	Q6NP69	gfzf	GST-containing FLYWCH zinc-finger protein	-	TN
FBgn0039650	CG11900	Q9VAM9	Mesh1	Metazoan SpoT homolog-1	-	TN
FBgn0034894	CG4091	Q7KVH9	sigmar	salivary glands marred	-	TN
FBgn0011725	CG31137	Q7K112	twin	twin	-	TN
FBgn0004880	CG1130	Q24140	scrt	scratch	-	TN
FBgn0025833	CG8910	A1ZAL4	CG8910	-	-	TN
FBgn0024315	CG8098	Q9V7S5	Picot	Picot	-	TN
FBgn0053051	CG33051	Q86BI8	Polr3G	RNA polymerase III subunit G	-	TN
FBgn0052053	CG32053	Q5BIF4	CG32053	-	-	TN
FBgn0030434	CG4400	Q9VYI2	Brms1	BRMS1 transcriptional repressor	-	TN
FBgn0034546	CG13442	A1ZBY4	CG13442	-	-	TN
FBgn0024698	CG10110	Q9V726	Cpsf160	Cleavage and polyadenylation specificity factor 160	-	TN
FBgn0002914	CG9045	P04197	Myb	Myb oncogene-like	-	TN
FBgn0031622	CG3251	Q9VR20	CG3251	-	-	TN
FBgn0038438	CG14899	Q9VEU2	Der-2	Derlin-2	-	TN
FBgn0000320	CG9554	Q05201	eya	eyes absent	-	TN
FBgn0011224	CG31000	A0A0B4K6P4	heph	hephaestus	-	TN
FBgn0003710	CG1232	P48613	tipE	temperature-induced paralytic E	-	TN
FBgn0004507	CG7254	Q9XTL9	Glyp	Glycogen phosphorylase	-	TN
FBgn0027453	CG6627	Q9VKN8	Dnz1	DNZDHHC/NEW1 zinc finger protein 11	-	FP
FBgn0010583	CG3727	Q24218	dock	dreadlocks	-	FP
FBgn0037653	CG11982	Q9VHI7	Iru	Iruka	-	FP
FBgn0029761	CG10706	Q7KVW5	SK	small conductance calcium-activated potassium channel	-	FP
FBgn0264607	CG18069	Q00168	CaMKII	Calcium/calmodulin-dependent protein kinase II	-	FP
FBgn0250789	CG1977	P13395	alpha-Spec	alpha Spectrin	-	FP
FBgn0263995	CG43738	Q01617	cpo	couch potato	-	FP
FBgn0000150	CG2210	P08879	awd	abnormal wing discs	-	FP
FBgn0021776	CG12249	A0A0B4KHS3	mira	miranda	-	FP
FBgn0000253	CG8472	P62152	Cam	Calmodulin	-	FP
FBgn0000489	CG6117	P16912	Pka-C3	Protein kinase, cAMP-dependent, catalytic subunit 3	-	FP
FBgn0011202	CG1768	P48608	dia	diaphanous	-	FP
FBgn0032210	CG5603	Q8IPC3	CYLD	Cylindromatosis	-	FP
FBgn0038237	CG8279	Q9VFI9	Pde6	Phosphodiesterase 6	-	FP
FBgn0016054	CG2488	Q0E8P0	phr6-4	(6-4)-photolyase	-	FP
FBgn0266711	CG9291	Q7JWD6	EloC	Elongin C	-	FP
FBgn0004374	CG10718	O16866	neb	nebbish	-	FP
FBgn0002924	CG7831	P20480	ncd	non-claret disjunctional	-	FP
FBgn0023388	CG1099	M9ND00	Dap160	Dynamin associated protein 160	-	FP
FBgn0027575	CG6706	A0A0B4LHR4	GABA-B-R2	metabotropic GABA-B receptor subtype 2	-	FP
Negative data 3
FBgn0011771	CG5837	P55162	Hem	HEM-protein	-	TN
FBgn0284236	CG46320	A0A1L4AAF3	CG46320	-	-	TN
FBgn0031263	CG2789	Q9VPR1	Tspo	Translocator protein	-	TN
FBgn0027621	CG3400	Q0KHQ6	Pfrx	6-phosphofructo-2-kinase	-	TN
FBgn0031109	CG11748	Q9VR94	Obp19a	Odorant-binding protein 19a	-	TN
FBgn0034330	CG18107	Q8SYA4	BomS4	Bomanin Short 4	-	TN
FBgn0037798	CG12817	Q0KI91	CG12817	-	-	TN
FBgn0053795	CG33795	Q4ABJ4	CG33795	-	-	TN
FBgn0011204	CG12086	Q95RU0	cue	cueball	-	TN
FBgn0052119	CG32119	Q8IQJ8	CG32119	-	-	TN
FBgn0000826	CG11420	O46308	png	pan gu	-	TN
FBgn0038680	CG11821	Q9VE01	Cyp12a5	Cytochrome P450 12a5	-	TN
FBgn0261952	CG11582	Q9VZE5	srw	shrew	-	TN
FBgn0031194	CG17598	Q9VR62	CG17598	-	-	TN
FBgn0033900	CG8257	Q7K3P0	CysRS-m	Cysteinyl-tRNA synthetase, mitochondrial	-	TN
FBgn0283508	CG43164	A0A0B4JCT4	nw	narrow	-	TN
FBgn0032843	CG10730	Q8MS96	CG10730	-	-	TN
FBgn0003326	CG17579	P21520	sca	scabrous	-	TN
FBgn0040343	CG3713	Q8MSI6	CG3713	-	-	TN
FBgn0263596	CG43618	A0A0B4K6C0	CG43618	-	-	TN
FBgn0037578	CG9601	Q8MZ20	PNKP	Polynucleotide kinase 3'-phosphatase	-	TN
FBgn0002938	CG5125	P10676	ninaC	neither inactivation nor afterpotential C	-	TN
FBgn0031882	CG9100	Q9VM50	Rab30	Rab30	-	TN
FBgn0035524	CG11583	Q9VZE6	CG11583	-	-	TN
FBgn0263774	CG43691	A0A0B4LGD0	CG43691	-	-	TN
FBgn0033679	CG8888	Q7K3N4	CG8888	-	-	TN
FBgn0284421	CG18803	O02194	Psn	Presenilin	-	TN
FBgn0033081	CG3183	Q7JX41	geminin	geminin	-	TN
FBgn0035825	CG8111	Q9VSB9	Tmem43	Transmembrane protein 43	-	TN
FBgn0263235	CG16997	Q9VKA8	Phae2	Phaedra 2	-	TN
FBgn0053891	CG33891	P84040	His4:CG33891	His4:CG33891	-	TN
FBgn0031988	CG8668	Q9VLS8	CG8668	-	-	TN
FBgn0032554	CG15278	M9NDP9	CG15278	-	-	TN
FBgn0051800	CG31800	Q8INX1	CG31800	-	-	TN
FBgn0051643	CG31643	Q960W0	CG31643	-	-	TN
FBgn0034073	CG8414	A1ZA92	CG8414	-	-	TN
FBgn0004590	CG7608	Q24073	Eig71Ec	Ecdysone-induced gene 71Ec	-	TN
FBgn0031216	CG11376	Q9VPI9	Zir	Zizimin-related	-	TN
FBgn0032971	CG6691	Q9V9P3	ttm3	tiny tim 3	-	TN
FBgn0262007	CG42825	Q961K4	Srg2	Sting-regulated gene 2	-	TN
FBgn0033614	CG13208	A1Z8I9	Obp47b	Odorant-binding protein 47b	-	TN
FBgn0035384	CG2113	M9PH37	CG2113	-	-	TN
FBgn0004087	CG14887	P17719	Dhfr	Dihydrofolate reductase	-	TN
FBgn0039065	CG4449	Q9VCP1	Rad60	Rad60	-	TN
FBgn0020261	CG3291	E1JJR3	pcm	pacman	-	TN
FBgn0039500	CG5984	Q9VB59	CG5984	-	-	TN
FBgn0044353	-	Q967T3	Quasimodo\gag	Quasimodo element gag	-	TN
FBgn0032997	CG17486	Q5LJP9	CG17486	-	-	TN
FBgn0052945	CG32945	Q86BB7	CG32945	-	-	TN
FBgn0030749	CG9968	Q9VXG4	AnxB11	Annexin B11	-	TN
FBgn0052638	CG32638	Q8IR72	CG32638	-	-	TN
FBgn0002842	CG11308	Q9VP40	sa	spermatocyte arrest	-	TN
FBgn0037933	CG14716	Q9VGJ9	Ho	Heme oxygenase	-	TN
FBgn0026592	CG1079	Q9VZL8	Fie	Fire exit	-	TN
FBgn0262721	CG43165	M9NDD9	CG43165	-	-	TN
FBgn0037186	CG11241	A8E6R2	CG11241	-	-	TN
FBgn0261993	CG42811	A0A0B4JD04	CG42811	-	-	TN
FBgn0039459	CG5491	Q9VBB3	IntS12	Integrator 12	-	TN
FBgn0044344	-	Q967T4	springer\env	springer element env	-	TN
FBgn0050392	CG30392	Q8MLW4	CG30392	-	-	TN
FBgn0035690	CG10274	A8JNL9	CG10274	-	-	TN
FBgn0034433	CG9834	A8DYJ0	EndoB	Endophilin B	-	TN
FBgn0031623	CG15632	Q5UEC2	Taf12L	TBP-associated factor 30kD subunit alpha-2	-	TN
FBgn0034826	CG13544	Q9W1U2	CG13544	-	-	TN
FBgn0031758	CG18340	M9NDG1	Ucp4B	Uncoupling protein 4B	-	TN
FBgn0032197	CG5694	Q8MQQ6	ova	ovaries absent	-	TN
FBgn0267795	CG32138	Q9VUC6	Frl	Formin-like	-	TN
FBgn0038157	CG12538	Q9VFU4	CG12538	-	-	TN
FBgn0003714	CG7925	P10735	tko	technical knockout	-	TN
FBgn0036099	CG11811	Q9VTB3	CG11811	-	-	TN
FBgn0038236	CG3360	Q9VFJ0	Cyp313a1	Cytochrome P450 313a1	-	TN
FBgn0260944	CG17136	Q02427	Rbp1	RNA-binding protein 1	-	TN
FBgn0033524	CG18377	Q9V5L3	Cyp49a1	Cytochrome P450 49a1	-	TN
FBgn0038436	CG14886	Q9VEU5	Gyc89Db	Guanylyl cyclase at 89Db	-	TN
FBgn0029768	CG16752	Q8SWR3	SPR	Sex peptide receptor	-	TN
FBgn0037981	CG3169	Q8I8U9	Spt3	Spt3	-	TN
FBgn0033936	CG17386	A1Z9R1	Achl	Achilles	-	TN
FBgn0085311	CG34282	Q9VE43	CG34282	-	-	TN
FBgn0032082	CG18088	Q8MS30	CG18088	-	-	TN
FBgn0262686	CG43156	M9NDU9	CG43156	-	-	TN
FBgn0045063	CG8824	Q8WSF3	fdl	fused lobes	-	TN
FBgn0004431	CG9120	P37161	LysX	Lysozyme X	-	TN
FBgn0035477	CG14982	Q8T919	CG14982	-	-	TN
FBgn0261401	CG42642	Q9VVL2	Ir75c	Ionotropic receptor 75c	-	TN
FBgn0039585	CG1894	Q9VAV6	CG1894	-	-	TN
FBgn0032449	CG17036	Q9VK64	CG17036	-	-	TN
FBgn0035170	CG12191	Q9W0L9	dpr20	defective proboscis extension response 20	-	TN
FBgn0024189	CG33141	A0A0B4LEH1	sns	sticks and stones	-	TN
FBgn0004387	CG5658	Q9VB25	Klp98A	Kinesin-like protein at 98A	-	TN
FBgn0033072	CG17994	A1Z6K9	CG17994	-	-	TN
FBgn0032414	CG17211	Q9VKA7	CG17211	-	-	TN
FBgn0250910	CG42244	Q4LBB6	Octbeta3R	Octopamine beta3 receptor	-	TN
FBgn0030864	CG8173	Q9VX24	CG8173	-	-	TN
FBgn0033667	CG13183	A1Z8Q9	reb	rebuf	-	TN
FBgn0003607	CG8409	P05205	Su(var)205	Suppressor of variegation 205	-	TN
FBgn0004378	CG9191	P46863	Klp61F	Kinesin-like protein at 61F	-	TN
FBgn0016794	CG1044	Q9VZZ9	dos	daughter of sevenless	-	TN
FBgn0037244	CG14647	B9A0N7	CG14647	-	-	TN
FBgn0038146	CG9799	Q960D6	CG9799	-	-	TN
FBgn0033555	CG12324	Q7KR04	RpS15Ab	Ribosomal protein S15Ab	-	TN
FBgn0087007	CG42230	Q15K23	bbg	big bang	-	TN
FBgn0030570	CG12540	Q9VY30	CG12540	-	-	TN
FBgn0052718	CG32718	M9PGX4	CG32718	-	-	TN
FBgn0034002	CG8079	A0A0B4LFE2	CG8079	-	-	TN
FBgn0085444	CG34415	A8DYH1	mute	muscle wasted	-	TN
FBgn0262529	CG43083	M9NFW5	CG43083	-	-	TN
FBgn0039438	CG6452	Q9VBD8	TwdlO	TweedleO	-	TN
FBgn0052036	CG32036	Q9VT02	CG32036	-	-	TN
FBgn0033982	CG17453	Q9V776	Cyp317a1	Cytochrome P450 317a1	-	TN
FBgn0033494	CG33135	A0A0B4KEH2	KCNQ	KCNQ potassium channel	-	TN
FBgn0263647	CG43638	M9PFD1	CG43638	-	-	TN
FBgn0033108	CG15236	Q0E9N0	CG15236	-	-	TN
FBgn0037360	CG2182	Q9VNG1	CG2182	-	-	TN
FBgn0036538	CG15715	Q8SYZ3	CG15715	-	-	TN
FBgn0032076	CG9510	Q5U189	Argl	Argininosuccinate lyase	-	TN
FBgn0036421	CG13481	Q9VUE3	CG13481	-	-	TN
FBgn0050487	CG30487	Q6NN84	CG30487	-	-	TN
FBgn0001233	CG1242	P02828	Hsp83	Heat shock protein 83	-	TN
FBgn0266432	CG45062	A0A0B4LG94	CG45062	-	-	TN
FBgn0037296	CG12161	Q8T915	Prosbeta2R2	Proteasome beta2 subunit-related 2	-	TN
FBgn0037623	CG9801	Q0KIA2	CG9801	-	-	TN
FBgn0036317	CG10948	Q8IQH4	CG10948	-	-	TN
FBgn0266053	CG5208	Q7KK29	Patr-1	Protein associated with topo II related - 1	-	TN
FBgn0031995	CG8475	Q9VLS1	CG8475	-	-	TN
FBgn0031609	CG15443	Q9VR04	CG15443	-	-	TN
FBgn0263026	CG43321	M9NEV9	CG43321	-	-	TN
FBgn0037365	CG2104	Q9VNG7	CG2104	-	-	TN
FBgn0032613	CG13283	Q9VJH0	Nepl9	Neprilysin-like 9	-	TN
FBgn0053160	CG33160	Q9VZS9	CG33160	-	-	TN
FBgn0032026	CG7627	Q8T9B4	CG7627	-	-	TN
FBgn0028916	CG33090	Q7KT91	CG33090	-	-	TN
FBgn0016031	CG10645	Q9VRK8	lama	lamina ancestor	-	TN
FBgn0032101	CG9586	M9PD03	CG9586	-	-	TN
FBgn0030000	CG2260	Q9W3K3	CG2260	-	-	TN
FBgn0038894	CG15497	Q9VD91	Jhbp16	Juvenile hormone binding protein 16	-	TN
FBgn0037633	CG9839	Q9VHL1	CG9839	-	-	TN
FBgn0014870	CG8912	A1ZAK7	Psi	P-element somatic inhibitor	-	TN
FBgn0031395	CG10874	E4NKL4	CG10874	-	-	TN
FBgn0052112	CG32112	Q86P67	CG32112	-	-	TN
FBgn0022359	CG4649	O96299	Sodh2	Sorbitol dehydrogenase 2	-	TN
FBgn0011244	CG2830	Q9VPS5	Hsp60B	Heat shock protein 60B	-	TN
FBgn0052570	CG32570	Q8IR10	TwdlY	TweedleY	-	TN
FBgn0038250	CG3505	Q8SX54	CG3505	-	-	TN
FBgn0033259	CG11210	Q6NP91	Tmem63	Transmembrane protein 63	-	TN
FBgn0037141	CG7143	Q9VNX1	PolH	DNA polymerase eta	-	TN
FBgn0037354	CG12171	Q9VNF3	CG12171	-	-	TN
FBgn0032312	CG14071	Q9VKN5	CG14071	-	-	TN
FBgn0266364	CG45012	X2J7Z6	CG45012	-	-	TN
FBgn0039347	CG5071	A0A0B4K7U6	CG5071	-	-	TN
FBgn0001206	CG1619	Q7YU57	Hmr	Hybrid male rescue	-	TN
FBgn0035142	CG17090	A0A6M3Q6U2	Hipk	Homeodomain interacting protein kinase	-	TN
FBgn0085452	CG34423	E1JGT3	CG34423	-	-	TN
FBgn0034617	CG9754	Q9W2H9	Panx	Panoramix	-	TN
FBgn0035393	CG16753	Q9VZV8	CG16753	-	-	TN
FBgn0033265	CG8710	A1Z7A8	coil	coilin	-	TN
FBgn0030243	CG2186	A0A6H2EEJ8	CG2186	-	-	TN
FBgn0022153	CG3054	Q7KU45	l(2)k05819	lethal (2) k05819	-	TN
FBgn0034091	CG8448	A8DYF7	mrj	mrj	-	TN
FBgn0030556	CG1810	Q9NCW9	mRNA-cap	mRNA-capping-enzyme	-	TN
FBgn0085237	CG34208	A8DYL9	CG34208	-	-	TN
FBgn0034379	CG15073	A0A0B4LG07	CG15073	-	-	TN
FBgn0034537	CG11132	Q7K3D8	DMAP1	DNA methyltransferase 1 associated protein 1	-	TN
FBgn0029720	CG3009	E1JJG5	CG3009	-	-	TN
FBgn0025808	CG7825	O96532	Rad17	Rad17	-	TN
FBgn0286567	CG17569	Q8IG85	gry	gryzun	-	TN
FBgn0030789	CG9606	Q8T4A9	Rrp45	Rrp45	-	TN
FBgn0032925	CG9246	Q9VIF0	Noc2	Nucleolar complex protein 2	-	TN
FBgn0031201	CG12446	Q9VR70	CG12446	-	-	TN
FBgn0038886	CG6475	Q9VDA5	Ugt49B2	UDP-glycosyltransferase family 49 member B2	-	TN
FBgn0030859	CG12990	Q9VX29	CG12990	-	-	TN
FBgn0032422	CG6579	Q9VK99	atilla	atilla	-	TN
FBgn0029669	CG13021	Q7JYP1	CG13021	-	-	TN
FBgn0037671	CG8444	Q9VHG4	ATP6AP2	ATPase H+ transporting accessory protein 2	-	TN
FBgn0262143	CG42869	A0A0B4JCY9	CG42869	-	-	TN
FBgn0062978	CG31808	F9VMG5	CG31808	-	-	TN
FBgn0033961	CG12859	Q6IDF5	ND-B15	NADH dehydrogenase (ubiquinone) B15 subunit	-	TN
FBgn0083975	CG34139	A0A6H2EDS1	Nlg4	Neuroligin 4	-	TN
FBgn0039080	CG17382	Q9VCM0	Ir94h	Ionotropic receptor 94h	-	TN
FBgn0000463	CG3619	P10041	Delta	Delta	-	TN
FBgn0017590	CG6669	P91670	klg	klingon	-	TN
FBgn0031961	CG7102	Q8MSF4	CG7102	-	-	TN
FBgn0039462	CG14252	Q9VBA2	CG14252	-	-	TN
FBgn0037849	CG4596	Q9VGV1	CG4596	-	-	TN
FBgn0259150	CG42265	B7Z0W9	OtopLc	Otopetrin-like c	-	TN
FBgn0036352	CG14110	Q8SXH1	CG14110	-	-	TN
FBgn0026751	CG4208	Q9UB07	XRCC1	XRCC1	-	TN
FBgn0020255	CG1404	Q9VZ23	Ran	Ran	-	TN
FBgn0003512	CG17958	P07664	Sry-delta	Serendipity delta	-	TN
FBgn0261385	CG2092	Q9V4P1	scra	scraps	-	TN
FBgn0046689	CG31421	P83104	Takl1	Tak1-like 1	-	TN
FBgn0036816	CG3979	Q9VVT2	Indy	I'm not dead yet	-	TN
FBgn0035147	CG12030	Q9W0P5	Gale	UDP-galactose 4'-epimerase	-	TN
FBgn0030795	CG4805	Q86LG1	ppk28	pickpocket 28	-	TN
FBgn0010356	CG7704	P49846	Taf5	TBP-associated factor 5	-	TN
FBgn0038547	CG17803	Q9VEF4	CG17803	-	-	TN
FBgn0265256	CG44270	D4G7F4	CG44270	-	-	TN
FBgn0083167	CG15304	Q9W2U8	Neb-cGP	Neb-cGP	-	TN
FBgn0051313	CG31313	A0A0B4KHI6	CG31313	-	-	TN
FBgn0030073	CG10962	Q8IRN0	CG10962	-	-	TN
FBgn0264490	CG18389	A0A0B4KHV1	Eip93F	Ecdysone-induced protein 93F	-	TN
FBgn0015585	CG10852	O46200	Acp63F	Accessory gland protein 63F	-	TN
FBgn0085217	CG34188	Q6IGD9	CG34188	-	-	TN
FBgn0051013	CG31013	Q9VA50	CG31013	-	-	TN
FBgn0033995	CG8090	Q3ZAN1	GPHR	Golgi pH Regulator	-	TN
FBgn0036240	CG6928	M9PC87	CG6928	-	-	TN
FBgn0053548	CG33548	P83501	SmydA-8	SET and MYND domain containing, arthropod-specific, member 8	-	TN
FBgn0036499	CG7276	Q7KUM9	CG7276	-	-	TN
FBgn0036624	CG4877	Q9VV52	RAF2	RING-associated factor 2	-	TN
FBgn0001196	-	P84051	His2A	Histone H2A	-	TN
FBgn0039628	CG11841	Q8IH38	CG11841	-	-	TN
FBgn0035152	CG3386	Q8MRU4	CG3386	-	-	TN
FBgn0037027	CG3680	M9PG20	HIPP1	HP1 and insulator partner protein 1	-	TN
FBgn0262810	CG43181	M9NGF1	CG43181	-	-	TN
FBgn0005619	CG3454	Q05733	Hdc	Histidine decarboxylase	-	TN
FBgn0037860	CG6629	Q9VGT9	SdhCL	Succinate dehydrogenase, subunit C-like	-	TN
FBgn0052699	CG32699	Q0KHU5	LPCAT	Lysophosphatidylcholine acyltransferase	-	TN
FBgn0037504	CG1142	Q8STI6	CG1142	-	-	TN
FBgn0027932	CG13388	Q9VLL3	Akap200	A kinase anchor protein 200	-	TN
FBgn0033326	CG14743	A1Z7I2	CG14743	-	-	TN
FBgn0033731	CG8515	A1Z8Z7	Cpr49Ah	Cuticular protein 49Ah	-	TN
FBgn0042182	CG18749	Q8MSK0	CG18749	-	-	TN
FBgn0032196	CG5708	Q9VL21	CG5708	-	-	TN
FBgn0002909	CG8601	Q9VS48	mus312	mutagen-sensitive 312	-	TN
FBgn0031309	CG5041	Q8SZ89	Tfb4	Transcription factor B4	-	TN
FBgn0053879	CG33879	P84040	His4:CG33879	His4:CG33879	-	TN
FBgn0038586	CG7168	Q9VEB2	CG7168	-	-	TN
FBgn0002926	CG10129	P98159	ndl	nudel	-	TN
FBgn0034276	CG6385	A1ZAZ2	Sardh	Sarcosine dehydrogenase	-	TN
FBgn0040763	CG18336	A1Z8I5	CG18336	-	-	TN
FBgn0035711	CG8519	D5A7K3	CG8519	-	-	TN
FBgn0033610	CG18335	Q7JRP4	CG18335	-	-	TN
FBgn0051368	CG31368	Q7KSN8	CG31368	-	-	TN
FBgn0037941	CG12594	Q9VGJ0	CG12594	-	-	TN
FBgn0037122	CG14570	Q9VNZ2	CG14570	-	-	TN
FBgn0039722	CG15520	Q9NIP6	Capa	Capability	-	TN
FBgn0262610	CG43136	M9NEW7	CG43136	-	-	TN
FBgn0031168	CG1722	Q9VRG1	CG1722	-	-	TN
FBgn0037044	CG10585	Q9VP87	Pdss2	Decaprenyl diphosphate synthase subunit 2	-	TN
FBgn0264561	CG33214	M9PIG4	Glg1	Golgi complex-localized glycoprotein 1	-	TN
FBgn0030873	CG15814	Q8IQZ5	CG15814	-	-	TN
FBgn0034567	CG15651	Q8SZA3	CG15651	-	-	TN
FBgn0034807	CG9897	Q9W1W5	CG9897	-	-	TN
FBgn0051706	CG31706	Q8T0P4	CG31706	-	-	TN
FBgn0267651	CG45989	A0A126GV05	pre-mod(mdg4)-O	-	-	TN
FBgn0030103	CG12665	Q9W372	Obp8a	Odorant-binding protein 8a	-	TN
FBgn0011282	CG1176	P54194	Obp84a	Odorant-binding protein 84a	-	TN
FBgn0050362	CG30362	Q7JVN4	boly	borrelly	-	TN
FBgn0038073	CG14395	A0A0B4KFQ7	CG14395	-	-	TN
FBgn0022984	CG3584	O44434	qkr58E-3	quaking related 58E-3	-	TN
FBgn0054012	CG34012	Q6ILD8	CG34012	-	-	TN
FBgn0000307	CG5813	Q9NK54	chif	chiffon	-	TN
FBgn0053109	CG33109	Q9VFL9	CG33109	-	-	TN
FBgn0030202	CG12640	Q9W2V1	CG12640	-	-	TN
FBgn0031360	CG31937	Q95TP5	CG31937	-	-	TN
FBgn0034933	CG3735	Q960T7	CG3735	-	-	TN
FBgn0050443	CG30443	Q4V6Y6	Opbp	Optix-binding protein	-	TN
FBgn0264954	CG44123	A0A4D6K5G3	fd3F	forkhead domain 3F	-	TN
FBgn0039428	CG14237	Q9VBE8	CG14237	-	-	TN
FBgn0061512	-	Q8T5U5	frogger\polyprotein	frogger element polyprotein	-	TN
FBgn0030086	CG7033	Q9W392	CCT2	Chaperonin containing TCP1 subunit 2	-	TN
FBgn0037092	CG7540	H9A9K2	M6	M6	-	FP
FBgn0052062	CG32062	A0A4D6K632	Rbfox1	RNA-binding Fox protein 1	-	FP
FBgn0039626	CG1420	Q9VAQ7	Slu7	Slu7	-	FP
FBgn0025740	CG17245	Q9V4A7	PlexB	Plexin B	-	FP
FBgn0250789	CG1977	P13395	alpha-Spec	alpha Spectrin	-	FP
FBgn0026255	CG8681	Q0E8N6	clumsy	clumsy	-	FP
FBgn0010240	CG17336	Q08832	Lcch3	Ligand-gated chloride channel homolog 3	-	FP
FBgn0287768	CG3758	P25932	esg	escargot	-	FP
FBgn0004110	CG7895	P22711	tin	tinman	-	FP
FBgn0016054	CG2488	Q0E8P0	phr6-4	(6-4)-photolyase	-	FP
FBgn0011672	CG3671	P49283	Mvl	Malvolio	-	FP
FBgn0085434	CG34405	Q9W0Y8	NaCP60E	Na channel protein 60E	-	FP
FBgn0011202	CG1768	P48608	dia	diaphanous	-	FP
FBgn0011603	CG15444	Q9VR07	ine	inebriated	-	FP
FBgn0025776	CG11551	O96620	ind	intermediate neuroblasts defective	-	FP
FBgn0083950	CG34114	E1JII4	side-VI	sidestep VI	-	FP
FBgn0267001	CG42338	Q9VYN8	Ten-a	Tenascin accessory	-	FP
FBgn0262823	CG43194	A0A0B4K753	hemo	hemotin	-	FP
FBgn0265194	CG44240	A8DYE2	Trpm	Transient receptor potential cation channel, subfamily M	-	FP
FBgn0025809	CG8962	Q9VXP4	Paf-AHalpha	Platelet-activating factor acetylhydrolase alpha	-	FP
FBgn0030412	CG17762	A4V4D2	Tomosyn	Tomosyn	-	FP
FBgn0260463	CG31332	A0A126GUR5	Unc-115b	Uncoordinated 115b	-	FP
FBgn0283451	CG11491	Q24206	br	broad	-	FP
Negative data 4
FBgn0010382	CG3938	P54733	CycE	Cyclin E	-	TN
FBgn0036162	CG6140	Q9VTI5	Fum3	Fumarase 3	-	TN
FBgn0011737	CG4488	P54350	Wee1	Wee1 kinase	-	TN
FBgn0287594	CG46463	A0A6M3Q6F3	CG46463	-	-	TN
FBgn0040080	CG5692	Q9NFR7	pins	partner of inscuteable	-	TN
FBgn0038902	CG6800	Q9VD82	CG6800	-	-	TN
FBgn0264000	CG43743	A0A0S0WIE7	GluRIB	Glutamate receptor IB	-	TN
FBgn0031974	CG12560	Q9VLU3	CG12560	-	-	TN
FBgn0260997	CG42598	D2A6L3	CG42598	-	-	TN
FBgn0261987	CG7660	Q9VEG6	Pxt	Peroxinectin-like	-	TN
FBgn0051220	CG31220	Q8IN70	CG31220	-	-	TN
FBgn0052206	CG32206	Q6NR14	CG32206	-	-	TN
FBgn0031289	CG13950	Q9VPU6	CG13950	-	-	TN
FBgn0260874	CG42584	A8JNV9	Ir76a	Ionotropic receptor 76a	-	TN
FBgn0052174	CG32174	Q9VVG6	Coq4	Coenzyme Q4	-	TN
FBgn0037915	CG6790	Q7K2X3	CG6790	-	-	TN
FBgn0000038	CG11348	P04755	nAChRbeta1	nicotinic Acetylcholine Receptor beta1	-	TN
FBgn0032424	CG17010	Q9VK96	CG17010	-	-	TN
FBgn0259731	CG42385	C0HJX5	tal-2A	tarsal-less 2A	-	TN
FBgn0029811	CG4052	Q9W471	Cpr5C	Cuticular protein 5C	-	TN
FBgn0020639	CG10533	P92194	Lcp65Af	Lcp65Af	-	TN
FBgn0286872	CG46394	A0A6M3Q6L9	CG46394	-	-	TN
FBgn0260429	CG42524	E1JH75	CG42524	-	-	TN
FBgn0266261	CG44956	A0A0B4LH27	Sgsf	Salivary gland-derived secreted factor	-	TN
FBgn0050414	CG30414	C5WLM7	CG30414	-	-	TN
FBgn0250850	CG30149	Q86BY9	rig	rigor mortis	-	TN
FBgn0035610	CG10626	Q8SZE8	Lkr	Leucokinin receptor	-	TN
FBgn0050151	CG30151	A1ZBU6	CG30151	-	-	TN
FBgn0261587	CG42697	A0A0B4JCU6	CG42697	-	-	TN
FBgn0039562	CG5520	Q9VAY2	Gp93	Glycoprotein 93	-	TN
FBgn0038986	CG5278	Q9VCY6	sit	stuck in traffic	-	TN
FBgn0039437	CG6447	Q8I0N3	TwdlL	TweedleL	-	TN
FBgn0017578	CG9648	P91664	Max	Max	-	TN
FBgn0010741	CG6302	Q9VTE5	Pfdn2	Prefoldin 2	-	TN
FBgn0034785	CG3649	Q9W1Y9	CG3649	-	-	TN
FBgn0040512	CG3948	Q8IQP1	zetaCOP	Coat Protein (coatomer) zeta	-	TN
FBgn0032586	CG4599	M9PDJ9	Tpr2	Tetratricopeptide repeat protein 2	-	TN
FBgn0033521	CG12896	A1Z893	CG12896	-	-	TN
FBgn0046886	CG31060	Q8IMN6	Gr98c	Gustatory receptor 98c	-	TN
FBgn0266363	CG45011	X2JA66	CG45011	-	-	TN
FBgn0033275	CG14756	Q7JRA5	CG14756	-	-	TN
FBgn0259740	CG42394	Q6IKC0	CG42394	-	-	TN
FBgn0039019	CG6990	Q9VCU6	HP1c	Heterochromatin Protein 1c	-	TN
FBgn0030840	CG12993	Q9VX50	p-cup	presidents-cup	-	TN
FBgn0030326	CG2444	Q9VYV6	CG2444	-	-	TN
FBgn0086904	CG8759	Q94518	Nacalpha	Nascent polypeptide associated complex protein alpha subunit	-	TN
FBgn0001330	CG3228	O46072	kz	kurz	-	TN
FBgn0019972	CG7788	O01382	Drice	Death related ICE-like caspase	-	TN
FBgn0010397	CG10119	Q03427	LamC	Lamin C	-	TN
FBgn0050493	CG30493	Q8MKN0	Coq9	Coenzyme Q9	-	TN
FBgn0034031	CG12963	A0A0B4K743	CG12963	-	-	TN
FBgn0037811	CG12592	Q9VGZ8	CG12592	-	-	TN
FBgn0002573	CG32120	Q9N658	sens	senseless	-	TN
FBgn0023520	CG3857	O46080	CG3857	-	-	TN
FBgn0020653	CG2151	P91938	Trxr1	Thioredoxin reductase 1	-	TN
FBgn0034506	CG13870	A1ZBT8	CG13870	-	-	TN
FBgn0034710	CG3292	Q9W275	Alp7	Alkaline phosphatase 7	-	TN
FBgn0025645	CG3598	O76872	CG3598	-	-	TN
FBgn0031403	CG15387	A8DYT6	CG15387	-	-	TN
FBgn0002121	CG2671	P08111	l(2)gl	lethal (2) giant larvae	-	TN
FBgn0028684	CG10370	Q9V3V6	Rpt5	Regulatory particle triple-A ATPase 5	-	TN
FBgn0261461	CG42274	Q00IM9	RhoGAP18B	Rho GTPase activating protein at 18B	-	TN
FBgn0045476	CG32258	P83296	Gr64e	Gustatory receptor 64e	-	TN
FBgn0034075	CG8421	A0A0B4J402	Asph	Aspartyl beta-hydroxylase	-	TN
FBgn0039329	CG10669	Q8T3Y6	CG10669	-	-	TN
FBgn0035689	CG7376	Q8IG89	CG7376	-	-	TN
FBgn0037591	CG17911	Q9VHQ6	Or85c	Odorant receptor 85c	-	TN
FBgn0004057	CG12529	P12646	Zw	Zwischenferment	-	TN
FBgn0263846	CG43707	M9PB25	CG43707	-	-	TN
FBgn0033587	CG13218	A1Z8G1	CG13218	-	-	TN
FBgn0040601	CG13643	A0A0B4KHG9	CG13643	-	-	TN
FBgn0016701	CG4921	Q7KY04	Rab4	Rab4	-	TN
FBgn0040674	CG9445	A1Z6Q2	CG9445	-	-	TN
FBgn0037758	CG9467	A0A6H2EFP4	CG9467	-	-	TN
FBgn0031052	CG14215	Q9VWE6	Elys	-	-	TN
FBgn0286929	CG46426	A0A6H2EHD4	CG46426	-	-	TN
FBgn0263320	CG43401	D6W4P9	CG43401	-	-	TN
FBgn0036780	CG7330	Q9VVN9	CG7330	-	-	TN
FBgn0262787	CG43168	D6W4S3	CG43168	-	-	TN
FBgn0038773	CG10887	Q9VDP7	CG10887	-	-	TN
FBgn0015477	CG8014	A0A0B4LFW6	Rme-8	Receptor mediated endocytosis 8	-	TN
FBgn0036336	CG11268	Q9VU37	Icmt	Isoprenylcysteine carboxyl methyltransferase	-	TN
FBgn0005779	CG8822	Q7JPT9	PpD6	Protein phosphatase D6	-	TN
FBgn0038511	CG5873	Q8MT50	cysu	Curly Su	-	TN
FBgn0262484	CG43074	M9NDZ8	CG43074	-	-	TN
FBgn0262839	CG43203	A0A0B4K7I1	CG43203	-	-	TN
FBgn0053126	CG33126	M9PBN2	NLaz	Neural Lazarillo	-	TN
FBgn0039620	CG1443	Q8MS59	wat	waterproof	-	TN
FBgn0031771	CG9140	Q8SXT0	ND-51	NADH dehydrogenase (ubiquinone) 51 kDa subunit	-	TN
FBgn0030584	CG14407	Q8SXQ5	Grx5	Glutaredoxin 5	-	TN
FBgn0037172	CG6914	Q9VNT3	ND-B14.5AL	NADH dehydrogenase (ubiquinone) B14.5 A subunit-like	-	TN
FBgn0053723	CG33723	Q4ABG8	CG33723	-	-	TN
FBgn0085240	CG34211	A8DY46	CG34211	-	-	TN
FBgn0041180	CG10363	M9PD73	Tep4	Thioester-containing protein 4	-	TN
FBgn0262358	CG43056	M9ND23	CG43056	-	-	TN
FBgn0017579	CG6253	P55841	RpL14	Ribosomal protein L14	-	TN
FBgn0260027	CG42495	A2VER2	CG42495	-	-	TN
FBgn0038819	CG5494	Q8SZM0	Cpr92F	Cuticular protein 92F	-	TN
FBgn0013685	CG34089	P18933	mt:ND6	mitochondrial NADH-ubiquinone oxidoreductase chain 6	-	TN
FBgn0085204	CG34175	A1A6N9	CG34175	-	-	TN
FBgn0250871	CG2467	Q9VYS2	pot	papillote	-	TN
FBgn0031240	CG3345	Q9VPM3	CG3345	-	-	TN
FBgn0033212	CG1399	A0A0B4KEE7	LRR	Leucine-rich repeat	-	TN
FBgn0034797	CG12781	A0A0B4K7Z1	nahoda	nahoda	-	TN
FBgn0027504	CG8878	Q7KMI3	bsd	back seat driver	-	TN
FBgn0022338	CG5452	Q9XZT6	dnk	deoxyribonucleoside kinase	-	TN
FBgn0036124	CG7839	Q8MSS0	Noc1	Nucleolar complex protein 1	-	TN
FBgn0266445	CG45075	X2J761	CG45075	-	-	TN
FBgn0036483	CG12316	Q9VUL6	CG12316	-	-	TN
FBgn0037420	CG15597	Q9VNN3	CG15597	-	-	TN
FBgn0038675	CG6013	Q9VE08	CG6013	-	-	TN
FBgn0033431	CG1827	Q8MR45	CG1827	-	-	TN
FBgn0025830	CG5859	A1ZAK1	IntS8	Integrator 8	-	TN
FBgn0036964	CG6480	Q9VWA8	FRG1	FSHD region gene 1	-	TN
FBgn0031682	CG5828	Q8MRA2	CG5828	-	-	TN
FBgn0003009	CG3134	Q24434	ord	orientation disruptor	-	TN
FBgn0260940	CG6637	Q9VD72	lsn	larsen	-	TN
FBgn0031442	CG17301	Q8T8U1	Prosbeta4R1	Proteasome beta4 subunit-related 1	-	TN
FBgn0039932	CG11093	D1YSG4	fuss	fussel	-	TN
FBgn0033365	CG8170	A1Z7M7	CG8170	-	-	TN
FBgn0027539	CG5807	Q9VC35	lili	lilipod	-	TN
FBgn0261842	CG42774	A0A0B4JDE2	pre-mod(mdg4)-AE	-	-	TN
FBgn0034579	CG9353	Q8T9B2	mRpL54	mitochondrial ribosomal protein L54	-	TN
FBgn0266111	CG13162	A1Z8X3	ana3	anastral spindle 3	-	TN
FBgn0031707	CG14020	M9PB43	CG14020	-	-	TN
FBgn0013755	CG7960	Q24039	Bro	Brother	-	TN
FBgn0030663	CG8117	Q9VXS6	CG8117	-	-	TN
FBgn0262575	CG43115	F7VJU4	CG43115	-	-	TN
FBgn0265298	CG5442	Q7KTD2	SC35	SR family splicing factor SC35	-	TN
FBgn0030597	CG9504	Q9VY01	Eo	Ecdysone oxidase	-	TN
FBgn0032439	CG17031	Q8IFW5	Ref2	RNA and export factor binding protein 2	-	TN
FBgn0032131	CG3841	Q86NU1	CG3841	-	-	TN
FBgn0031808	CG9507	Q8IGB8	Nepl5	Neprilysin-like 5	-	TN
FBgn0033631	CG9027	Q7JR71	Sod3	Superoxide dismutase 3	-	TN
FBgn0005411	CG9998	Q24562	U2af50	U2 small nuclear riboprotein auxiliary factor 50	-	TN
FBgn0031893	CG4495	A2VEI2	MICU1	Mitochondrial calcium uptake 1	-	TN
FBgn0004556	CG9680	P26802	Dbp73D	Dead box protein 73D	-	TN
FBgn0031516	CG9663	Q8MRL3	CG9663	-	-	TN
FBgn0051118	CG31118	Q9VC31	RabX4	RabX4	-	TN
FBgn0052643	CG32643	Q8IR73	CG32643	-	-	TN
FBgn0032688	CG15160	Q8MQN9	CG15160	-	-	TN
FBgn0010531	CG17753	A1Z850	Ccs	Copper chaperone for superoxide dismutase	-	TN
FBgn0085638	CG41378	A0A0C4DHM7	CG41378	-	-	TN
FBgn0035887	CG7170	Q5U142	Jon66Cii	Jonah 66Cii	-	TN
FBgn0026400	CG10009	Q9VAU9	Noa36	Noa36	-	TN
FBgn0031728	CG7235	Q9VMN5	Hsp60C	Heat shock protein 60C	-	TN
FBgn0026404	CG8091	Q9XYF4	Dronc	Death regulator Nedd2-like caspase	-	TN
FBgn0024945	CG7067	O76464	NitFhit	Nitrilase and fragile histidine triad fusion protein	-	TN
FBgn0000412	CG9745	P22058	D1	D1 chromosomal protein	-	TN
FBgn0040532	CG8369	A0A1Z1CN86	CG8369	-	-	TN
FBgn0053191	CG33191	Q961W9	CG33191	-	-	TN
FBgn0030161	CG15249	A8JUN7	CG15249	-	-	TN
FBgn0051682	CG31682	Q8IPY9	Tengl1	Testis EndoG-Like 1	-	TN
FBgn0036192	CG14133	Q9VTM0	Pldn	Pallidin	-	TN
FBgn0026398	CG12193	P81909	Or22a	Odorant receptor 22a	-	TN
FBgn0024315	CG8098	Q9V7S5	Picot	Picot	-	TN
FBgn0033818	CG4712	A1Z9B0	CG4712	-	-	TN
FBgn0040007	CG18001	Q9W5N2	RpL38	Ribosomal protein L38	-	TN
FBgn0005642	CG1454	P15619	wdn	wings down	-	TN
FBgn0000251	CG1759	P09085	cad	caudal	-	TN
FBgn0041711	CG9792	Q9VFV1	yellow-e	yellow-e	-	TN
FBgn0263079	CG43338	M9NDT0	CG43338	-	-	TN
FBgn0035421	CG12034	Q9VZS6	nSMase	neutral sphingomyelinase	-	TN
FBgn0001224	CG4463	P02516	Hsp23	Heat shock protein 23	-	TN
FBgn0034585	CG4030	Q9W2M0	Rbpn-5	Rabaptin-5	-	TN
FBgn0085423	CG34394	A8DYU1	GramD1B	GRAM domain containing 1B	-	TN
FBgn0033257	CG8713	Q7JZM1	sand	sandman	-	TN
FBgn0036476	CG6945	Q9VUK7	sstn	stepping stone	-	TN
FBgn0262572	CG43112	C9QP72	CG43112	-	-	TN
FBgn0031720	CG14013	Q9VMP6	CG14013	-	-	TN
FBgn0033851	CG13332	A1Z9E9	CG13332	-	-	TN
FBgn0085341	CG34312	A8DT49	CG34312	-	-	TN
FBgn0001301	CG7210	Q04652	kel	kelch	-	TN
FBgn0033363	CG13744	A1Z7M5	CG13744	-	-	TN
FBgn0038871	CG3337	Q9VDC8	CG3337	-	-	TN
FBgn0051281	CG31281	A0A0B4KHN9	Tpl94D	Transition protein-like 94D	-	TN
FBgn0015271	CG7833	Q24169	Orc5	Origin recognition complex subunit 5	-	TN
FBgn0019938	CG10122	P91875	Polr1A	RNA polymerase I subunit A	-	TN
FBgn0031417	CG3597	M9PE54	CG3597	-	-	TN
FBgn0031146	CG15449	Q9VRD7	CG15449	-	-	TN
FBgn0261991	CG42809	M9MRN0	CG42809	-	-	TN
FBgn0039194	CG13614	Q9VC81	CG13614	-	-	TN
FBgn0263026	CG43321	M9NEV9	CG43321	-	-	TN
FBgn0035995	CG3529	M9PEX2	CG3529	-	-	TN
FBgn0035713	CG10107	Q8MR14	velo	veloren	-	TN
FBgn0034294	CG5765	A1ZB24	Muc55B	Mucin 55B	-	TN
FBgn0036467	CG12310	Q9VUJ8	CG12310	-	-	TN
FBgn0030976	CG7378	A8JUQ2	CG7378	-	-	TN
FBgn0015270	CG3041	Q24168	Orc2	Origin recognition complex subunit 2	-	TN
FBgn0038472	CG3995	Q8MR15	bdwf	bedwarfed	-	TN
FBgn0034005	CG16827	Q9V7A4	ItgaPS4	Integrin alphaPS4 subunit	-	TN
FBgn0035358	CG14949	Q9VZZ2	CG14949	-	-	TN
FBgn0036110	CG18348	Q9VTC8	Cpr67Fb	Cuticular protein 67Fb	-	TN
FBgn0054056	CG34056	Q9W0L4	CG34056	-	-	TN
FBgn0051956	CG31956	Q8IA42	Pgant4	Polypeptide N-Acetylgalactosaminyltransferase 4	-	TN
FBgn0020378	CG1343	A8JUN6	Sp1	Sp1	-	TN
FBgn0037105	CG7169	Q9VP10	S1P	Site-1 protease	-	TN
FBgn0043470	CG12350	Q7JPN9	lambdaTry	lambdaTry	-	TN
FBgn0034262	CG14485	Q8SXT3	swi2	swi2	-	TN
FBgn0260439	CG17291	P36179	Pp2A-29B	Protein phosphatase 2A at 29B	-	TN
FBgn0032191	CG5734	Q9VL28	Snx17	Sorting nexin 17	-	TN
FBgn0036734	CG7564	Q9VVI1	CG7564	-	-	TN
FBgn0262717	CG43161	Q9VGY6	Skel	Skeletor	-	TN
FBgn0035690	CG10274	A8JNL9	CG10274	-	-	TN
FBgn0033688	CG8877	A1Z8U0	Prp8	pre-mRNA processing factor 8	-	TN
FBgn0038630	CG14305	Q9VE58	Tssk	Testis-specific serine/threonine kinase	-	TN
FBgn0028480	CG17841	Q9V3S7	CG17841	-	-	TN
FBgn0035676	CG6619	Q8SXG1	ssp6	short spindle 6	-	TN
FBgn0024491	CG6046	Q9VEX9	Bin1	Bicoid interacting protein 1	-	TN
FBgn0065110	CG34042	Q86LH1	ppk10	pickpocket 10	-	TN
FBgn0039387	CG5959	Q9VBK7	Mco3	Multicopper oxidase 3	-	TN
FBgn0053818	CG33818	P02299	His3:CG33818	His3:CG33818	-	TN
FBgn0030800	CG9104	Q9VXA0	Nprl2	Nitrogen permease regulator-like 2	-	TN
FBgn0014076	CG16874	Q9VKI3	Vm32E	Vitelline membrane 32E	-	TN
FBgn0050075	CG30075	A1Z9Q7	CG30075	-	-	TN
FBgn0037436	CG10296	Q9VI12	Hr83	Hormone receptor 83	-	TN
FBgn0250825	CG34241	A8JNR8	CG34241	-	-	TN
FBgn0288966	CG1775	O61458	Med	Medea	-	TN
FBgn0260635	CG12284	Q24306	Diap1	Death-associated inhibitor of apoptosis 1	-	TN
FBgn0017430	CG5994	P92204	Nelf-E	Negative elongation factor E	-	TN
FBgn0034816	CG3085	Q9W1V2	CG3085	-	-	TN
FBgn0035776	CG8564	M9PEV1	CG8564	-	-	TN
FBgn0259201	CG42305	B7YZX3	CG42305	-	-	TN
FBgn0013676	CG34074	P00417	mt:CoIII	mitochondrial Cytochrome c oxidase subunit III	-	TN
FBgn0033931	CG13939	A1Z9Q6	Obp50e	Odorant-binding protein 50e	-	TN
FBgn0040393	CG14265	Q9U1K5	CG14265	-	-	TN
FBgn0038978	CG7045	Q9VCZ5	tHMG1	testis-enriched HMG-box-containing protein 1	-	TN
FBgn0033183	CG1620	A1Z6Z7	CG1620	-	-	TN
FBgn0266429	CG2872	Q9U721	AstA-R1	Allatostatin A receptor 1	-	TN
FBgn0261041	CG12295	A0A0B4K7P4	stj	straightjacket	-	TN
FBgn0004862	CG7902	P22809	bap	bagpipe	-	TN
FBgn0032429	CG5446	M9PBA6	CG5446	-	-	TN
FBgn0030542	CG12481	Q9VY59	CG12481	-	-	TN
FBgn0030876	CG6762	Q9VX10	Srx	Sulfiredoxin	-	TN
FBgn0264696	CG43965	M9PEK4	CG43965	-	-	TN
FBgn0032023	CG14274	Q9VLP0	witty	without maturity	-	TN
FBgn0036974	CG5605	Q9VPH7	eRF1	eukaryotic translation release factor 1	-	TN
FBgn0263271	CG43397	A0A0B4K7L9	CG43397	-	-	TN
FBgn0041094	CG7590	Q9VTH4	scyl	scylla	-	TN
FBgn0031182	CG1644	Q9VRI9	Cyp6t1	Cytochrome P450 6t1	-	TN
FBgn0053873	CG33873	P84040	His4:CG33873	His4:CG33873	-	TN
FBgn0039582	CG1867	Q9VAW0	Or98b	Odorant receptor 98b	-	TN
FBgn0030878	CG6769	Q9VX08	CG6769	-	-	TN
FBgn0033639	CG9003	A0A0B4KEK4	CG9003	-	-	TN
FBgn0030028	CG10965	Q9W3G9	Corp	Companion of reaper	-	TN
FBgn0287844	CG9492	A0A0B4K614	Dhc1	Dynein heavy chain 1	-	TN
FBgn0039805	CG12045	Q9VA32	Cpr100A	Cuticular protein 100A	-	TN
FBgn0085428	CG34399	A0A0B4LFI7	Nox	NADPH oxidase	-	TN
FBgn0011305	CG5655	Q24491	Rsf1	Repressor splicing factor 1	-	TN
FBgn0259176	CG42281	Q24523	bun	bunched	-	TN
FBgn0033364	CG13747	A1Z7M6	CG13747	-	-	TN
FBgn0033866	CG6280	A1Z9H0	CG6280	-	-	TN
FBgn0027588	CG14476	Q7KMM4	GCS2alpha	Glucosidase 2 alpha subunit	-	TN
FBgn0051717	CG31717	Q8T8T9	CG31717	-	-	TN
FBgn0020258	CG3478	O44940	ppk	pickpocket	-	TN
FBgn0051251	CG31251	Q8IN95	CG31251	-	-	TN
FBgn0051481	CG31481	P31264	pb	proboscipedia	-	TN
FBgn0032318	CG14072	Q9VKM9	CG14072	-	-	TN
FBgn0035670	CG10472	Q8MR67	CG10472	-	-	TN
FBgn0003292	CG6097	Q9VTK2	rt	rotated abdomen	-	TN
FBgn0036396	CG17359	Q9VUB3	CG17359	-	-	TN
FBgn0000451	CG6611	M9PHZ2	ect	ectodermal	-	TN
FBgn0035142	CG17090	A0A6M3Q6U2	Hipk	Homeodomain interacting protein kinase	-	TN
FBgn0010247	CG40411	P35875	Parp1	Poly-(ADP-ribose) polymerase 1	-	TN
FBgn0039902	CG2177	Q5BII0	Zip102B	Zinc/iron regulated transporter-related protein 102B	-	TN
FBgn0029868	CG3446	Q9W402	ND-B16.6	NADH dehydrogenase (ubiquinone) B16.6 subunit	-	TN
FBgn0263220	CG43388	M9NEC7	Hk	Hyperkinetic	-	FP
FBgn0261988	CG17998	P32866	Gprk2	G protein-coupled receptor kinase 2	-	FP
FBgn0025809	CG8962	Q9VXP4	Paf-AHalpha	Platelet-activating factor acetylhydrolase alpha	-	FP
FBgn0263995	CG43738	Q01617	cpo	couch potato	-	FP
FBgn0063485	CG3849	Q8I7C3	Lasp	Lasp	-	FP
FBgn0029123	CG18024	M9PCZ7	SoxN	SoxNeuro	-	FP
FBgn0011592	CG8581	A0A0B4LEX6	fra	frazzled	-	FP
FBgn0003345	CG8544	P30052	sd	scalloped	-	FP
FBgn0262103	CG42856	A0A0B4LFW1	Sik3	Salt-inducible kinase 3	-	FP
FBgn0024277	CG18214	Q7KVD1	trio	trio	-	FP
FBgn0002022	CG10449	Q9V3A4	Catsup	Catecholamines up	-	FP
FBgn0283521	CG12052	Q9V5M6	lola	longitudinals lacking	-	FP
FBgn0002962	CG5637	P25724	nanos	nanos	-	FP
FBgn0262823	CG43194	A0A0B4K753	hemo	hemotin	-	FP
FBgn0263197	CG33130	A1ZAU8	Patronin	Patronin	-	FP
FBgn0010240	CG17336	Q08832	Lcch3	Ligand-gated chloride channel homolog 3	-	FP
FBgn0259481	CG11711	Q8IQG1	Mob2	Mob2	-	FP
Negative data 5
FBgn0031118	CG1412	E1JJS2	RhoGAP19D	Rho GTPase activating protein at 19D	-	TN
FBgn0034200	CG11395	Q7K533	Gbp2	Growth-blocking peptide 2	-	TN
FBgn0037899	CG6764	Q9VGN9	RpL24-like	Ribosomal protein L24-like	-	TN
FBgn0038274	CG7262	Q9VFE7	Nup93-2	Nucleoporin 93kD-2	-	TN
FBgn0261836	CG42768	M9MRD1	Msp300	Muscle-specific protein 300 kDa	-	TN
FBgn0283471	CG7178	P36188	wupA	wings up A	-	TN
FBgn0263395	CG7097	A0A0B4LFQ3	hppy	happyhour	-	TN
FBgn0260746	CG3132	Q9VGE7	Ect3	Ectoderm-expressed 3	-	TN
FBgn0040238	CG6264	A0A0B4K651	Best1	Bestrophin 1	-	TN
FBgn0260940	CG6637	Q9VD72	lsn	larsen	-	TN
FBgn0035241	CG12105	M9PDN3	CG12105	-	-	TN
FBgn0036007	CG3424	Q9VT04	path	pathetic	-	TN
FBgn0085692	CG41561	A8QI20	CG41561	-	-	TN
FBgn0036773	CG13698	Q9VVN1	CG13698	-	-	TN
FBgn0034534	CG9954	A0A0B4LH09	maf-S	maf-S	-	TN
FBgn0052681	CG32681	Q8IRL0	CG32681	-	-	TN
FBgn0013949	CG7021	Q24333	Elal	Elastin-like	-	TN
FBgn0261502	CG42650	A0A0B4JD69	CG42650	-	-	TN
FBgn0029147	CG6698	A0A0B4K8A6	NtR	NtR	-	TN
FBgn0036768	CG7402	Q9VVM4	CG7402	-	-	TN
FBgn0011769	CG4205	P37193	Fdx1	Ferredoxin 1	-	TN
FBgn0027504	CG8878	Q7KMI3	bsd	back seat driver	-	TN
FBgn0043043	CG5925	Q9BLE1	Desat2	Desaturase 2	-	TN
FBgn0001138	CG9656	P91623	grn	grain	-	TN
FBgn0038852	CG7056	Q9VDF0	HHEX	Hematopoietically expressed homeobox	-	TN
FBgn0036920	CG8004	Q9VW58	CG8004	-	-	TN
FBgn0004403	CG1524	C0HKA0	RpS14a	Ribosomal protein S14a	-	TN
FBgn0001089	CG9092	M9PCA6	Gal	beta galactosidase	-	TN
FBgn0004876	CG6027	A0A0B4K689	cdi	center divider	-	TN
FBgn0036210	CG14130	Q9VTP1	CG14130	-	-	TN
FBgn0036877	CG9452	Q9VW01	CG9452	-	-	TN
FBgn0014849	CG7327	Q27252	Eig71Ei	Eig71Ei	-	TN
FBgn0266175	CG44881	A0A0B4LHE5	pre-mod(mdg4)-P	-	-	TN
FBgn0053977	CG33977	Q2PDR0	Dpm3	Dolichyl-phosphate mannosyltransferase subunit 3	-	TN
FBgn0015834	CG8882	O02195	eIF3i	eukaryotic translation initiation factor 3 subunit i	-	TN
FBgn0040784	CG15323	E2QDA1	karr	karr	-	TN
FBgn0262104	CG42857	A0A0B4JDD7	CG42857	-	-	TN
FBgn0264330	CG43789	A0A0B4KES8	CG43789	-	-	TN
FBgn0031497	CG17259	Q95TC0	SerRS	Seryl-tRNA synthetase	-	TN
FBgn0036997	CG5955	Q9VPE8	Tdh	L-threonine dehydrogenase	-	TN
FBgn0036156	CG11726	Q9VTH9	CG11726	-	-	TN
FBgn0267376	CG6584	Q8INK9	SelR	Selenoprotein R	-	TN
FBgn0038723	CG6195	Q9VDV2	CG6195	-	-	TN
FBgn0033475	CG12129	Q7JW66	CG12129	-	-	TN
FBgn0032346	CG6249	Q9VKJ4	Csl4	Csl4	-	TN
FBgn0085276	CG34247	Q6IL43	CG34247	-	-	TN
FBgn0004170	CG3827	P10084	sc	scute	-	TN
FBgn0263973	CG32397	M9NE38	jv	javelin	-	TN
FBgn0262937	CG9139	Q9W0H9	Rabex-5	Rabaptin-5-associated exchange factor for Rab5	-	TN
FBgn0029810	CG12239	Q9W472	CG12239	-	-	TN
FBgn0033468	CG1418	A1Z823	CG1418	-	-	TN
FBgn0038070	CG6753	Q9VG46	CG6753	-	-	TN
FBgn0036686	CG7728	Q9VVC9	CG7728	-	-	TN
FBgn0031108	CG15459	Q8T8T2	CG15459	-	-	TN
FBgn0053673	CG33673	Q4ABI5	CG33673	-	-	TN
FBgn0038074	CG6188	Q9VG42	Gnmt	Glycine N-methyltransferase	-	TN
FBgn0013995	CG5685	A0A0B4K6A6	Calx	Na/Ca-exchange protein	-	TN
FBgn0032774	CG17549	Q0E8P1	CG17549	-	-	TN
FBgn0035140	CG17180	Q8T8V3	BORCS6	BLOC-1 related complex subunit 6	-	TN
FBgn0029715	CG11444	Q9W4J4	CG11444	-	-	TN
FBgn0262845	CG43209	A0A0B4K877	CG43209	-	-	TN
FBgn0030545	CG11590	Q8MSE7	CG11590	-	-	TN
FBgn0039872	CG2196	A0A0B4LHY2	salt	salty dog	-	TN
FBgn0286872	CG46394	A0A6M3Q6L9	CG46394	-	-	TN
FBgn0051216	CG31216	Q9VDU7	Naam	Nicotinamide amidase	-	TN
FBgn0264307	CG43782	Q9VSR3	orb2	orb2	-	TN
FBgn0053056	CG33056	Q86BG8	Targ2	Terminal ADP-ribose protein glycohydrolase 2	-	TN
FBgn0026582	CG9418	Q9W2K8	Hmg-2	High mobility group protein 2	-	TN
FBgn0034165	CG6435	Q4V625	CG6435	-	-	TN
FBgn0024814	CG6948	Q9VWA1	Clc	Clathrin light chain	-	TN
FBgn0034451	CG11242	A1ZBM2	Tbcb	Tubulin-binding cofactor B	-	TN
FBgn0027518	CG7609	Q9XZ25	Wdr24	WD repeat domain 24	-	TN
FBgn0036624	CG4877	Q9VV52	RAF2	RING-associated factor 2	-	TN
FBgn0011300	CG8224	A1Z7L8	babo	baboon	-	TN
FBgn0050469	CG30469	A1ZA15	Ir52b	Ionotropic receptor 52b	-	TN
FBgn0037544	CG11035	Q9VHW5	CG11035	-	-	TN
FBgn0053508	CG33508	Q86LG9	ppk13	pickpocket 13	-	TN
FBgn0038156	CG14372	Q9VFU7	side-IV	sidestep IV	-	TN
FBgn0030718	CG9172	Q9VXK7	ND-20	NADH dehydrogenase (ubiquinone) 20 kDa subunit	-	TN
FBgn0015524	CG10036	P56672	otp	orthopedia	-	TN
FBgn0031741	CG11034	Q9VMM2	CG11034	-	-	TN
FBgn0001296	CG12286	C8VV48	kar	karmoisin	-	TN
FBgn0051648	CG31648	Q9VMQ6	Cox11	Cytochrome c oxidase copper chaperone COX11	-	TN
FBgn0262882	CG43237	C0PPJ8	CG43237	-	-	TN
FBgn0259937	CG3333	O44081	Nop60B	Nucleolar protein at 60B	-	TN
FBgn0086348	CG6781	Q9VSL3	se	sepia	-	TN
FBgn0038509	CG14332	Q9VEK1	CG14332	-	-	TN
FBgn0029990	CG2233	Q9W3L4	CG2233	-	-	TN
FBgn0036396	CG17359	Q9VUB3	CG17359	-	-	TN
FBgn0039448	CG14250	Q9VBC8	TwdlQ	TweedleQ	-	TN
FBgn0036659	CG9701	Q9VV98	CG9701	-	-	TN
FBgn0024188	CG12352	Q9NHD5	san	separation anxiety	-	TN
FBgn0028425	CG12317	Q9VKC2	JhI-21	Juvenile hormone Inducible-21	-	TN
FBgn0034286	CG33996	A0A0B4LFL9	dpr13	defective proboscis extension response 13	-	TN
FBgn0004359	CG5507	Q24548	T48	Transcript 48	-	TN
FBgn0020616	CG3423	O18415	SA1	Stromalin 1	-	TN
FBgn0043848	-	A2NU64	412\ORF2	412 element ORF2	-	TN
FBgn0263510	CG6751	A1Z8D0	nclb	no child left behind	-	TN
FBgn0030010	CG10959	M9PHD3	CG10959	-	-	TN
FBgn0261618	CG42551	Q9VAW5	larp	La related protein	-	TN
FBgn0033453	CG1667	A0A0B4LFY9	Sting	Sting	-	TN
FBgn0013720	CG14779	O76899	pck	pickel	-	TN
FBgn0086683	CG17540	Q7PL81	Spf45	Spf45	-	TN
FBgn0004959	CG6578	Q9VWR5	phtm	phantom	-	TN
FBgn0267236	CG45676	A0A0B4LH10	CG45676	-	-	TN
FBgn0035379	CG9972	Q9VZX1	spz5	spatzle 5	-	TN
FBgn0052547	CG32547	A1KXD5	CG32547	-	-	TN
FBgn0263777	CG43694	F3YDA1	CG43694	-	-	TN
FBgn0022893	CG2207	O16043	Df31	Decondensation factor 31	-	TN
FBgn0033238	CG11165	Q7K049	azot	ahuizotl	-	TN
FBgn0030505	CG11172	A8JUV3	NFAT	NFAT nuclear factor	-	TN
FBgn0025874	CG8474	M9PF60	Meics	Meiotic central spindle	-	TN
FBgn0053194	CG33194	Q8T0X8	CheA29a	Chemosensory protein A 29a	-	TN
FBgn0052119	CG32119	Q8IQJ8	CG32119	-	-	TN
FBgn0043025	CG32178	Q0E8D8	Adgf-A2	Adenosine deaminase-related growth factor A2	-	TN
FBgn0030521	CG10992	Q9VY87	CtsB	Cathepsin B	-	TN
FBgn0267033	CG45477	M9NEG1	mamo	maternal gene required for meiosis	-	TN
FBgn0019644	CG8189	Q94516	ATPsynB	ATP synthase, subunit B	-	TN
FBgn0265625	CG44433	Q1RKX9	CG44433	-	-	TN
FBgn0261054	CG42602	C4NAN9	Sfp24Bc	Seminal fluid protein 24Bc	-	TN
FBgn0063649	CG6006	A2RVG5	CG6006	-	-	TN
FBgn0034542	CG9025	A1ZBY1	Fem-1	Fem-1	-	TN
FBgn0029644	CG14421	Q9W4U6	CG14421	-	-	TN
FBgn0021764	CG5227	O97394	sdk	sidekick	-	TN
FBgn0029696	CG15571	Q9W4M5	CG15571	-	-	TN
FBgn0038076	CG6802	Q9VG40	Cyp313a4	Cytochrome P450 313a4	-	TN
FBgn0011474	CG3307	Q9VFK6	Set8	SET domain containing 8	-	TN
FBgn0003187	CG6433	Q23989	qua	quail	-	TN
FBgn0050046	CG30046	A1Z8W6	CG30046	-	-	TN
FBgn0034770	CG13519	Q9W207	Obp58d	Odorant-binding protein 58d	-	TN
FBgn0017414	CG12346	P91673	cag	cag	-	TN
FBgn0261068	CG13277	Q9VJI7	LSm7	Like Sm 7	-	TN
FBgn0014906	CG3488	Q24093	Hydr2	alpha/beta hydrolase2	-	TN
FBgn0000559	CG2238	P13060	eEF2	eukaryotic translation elongation factor 2	-	TN
FBgn0028741	CG6355	O96838	fab1	fab1 kinase	-	TN
FBgn0032084	CG13101	Q9VLG1	CG13101	-	-	TN
FBgn0032119	CG3769	Q9VLB9	CG3769	-	-	TN
FBgn0031191	CG14617	M9PI43	Cp110	Centriolar coiled coil protein 110kDa	-	TN
FBgn0031188	CG14613	Q9VR55	CG14613	-	-	TN
FBgn0019928	CG4812	Q4V3S6	Ser8	Ser8	-	TN
FBgn0052793	CG32793	O76871	CG32793	-	-	TN
FBgn0035251	CG7967	Q9W0B3	Vta1	Vesicle trafficking 1	-	TN
FBgn0013269	CG6226	P54397	Fkbp39	FK506-binding protein 39kD	-	TN
FBgn0032079	CG31886	A8DYY1	CG31886	-	-	TN
FBgn0040377	CG8310	Q9NEF6	Vha36-3	Vacuolar H[+] ATPase 36kD subunit 3	-	TN
FBgn0032479	CG16974	Q95S21	CG16974	-	-	TN
FBgn0037750	CG12946	A0A0B4KH08	Whamy	WHAMM and JMY related	-	TN
FBgn0052279	CG32279	Q2UYB4	Drsl2	Drosomycin-like 2	-	TN
FBgn0041707	CG1168	Q59E04	7B2	7B2	-	TN
FBgn0032656	CG5674	Q8INY5	CG5674	-	-	TN
FBgn0028956	CG6530	Q9V818	mthl3	methuselah-like 3	-	TN
FBgn0030529	CG10997	Q9VY78	Clic	Chloride intracellular channel	-	TN
FBgn0263036	CG43331	M9NDZ9	CG43331	-	-	TN
FBgn0036070	CG8072	Q9VT82	CG8072	-	-	TN
FBgn0016032	CG2374	Q24188	lbm	late bloomer	-	TN
FBgn0020622	CG2699	M9PAY7	Pi3K21B	Pi3K21B	-	TN
FBgn0259990	CG42487	E1JIZ7	CG42487	-	-	TN
FBgn0027548	CG2910	Q7KMJ6	nito	spenito	-	TN
FBgn0016977	CG18497	Q8SX83	spen	split ends	-	TN
FBgn0039344	CG4582	Q9VBQ2	CG4582	-	-	TN
FBgn0035499	CG14996	M9PE30	Chd64	Chd64	-	TN
FBgn0288833	CG15220	Q9VYW3	RPA3	Replication protein A3	-	TN
FBgn0039783	CG9720	Q8STH1	PH4alphaNE2	prolyl-4-hydroxylase-alpha NE2	-	TN
FBgn0024811	CG1587	Q9XYM0	Crk	Crk oncogene	-	TN
FBgn0038224	CG3321	O77134	ATPsynE	ATP synthase, subunit E	-	TN
FBgn0031596	CG15429	M9PEG4	CG15429	-	-	TN
FBgn0052106	CG32106	M9ND83	CG32106	-	-	TN
FBgn0036443	CG13471	Q9VUH0	CG13471	-	-	TN
FBgn0261990	CG42808	Q8IH23	CG42808	-	-	TN
FBgn0050184	CG30184	Q8MLR5	CG30184	-	-	TN
FBgn0038861	CG7009	Q9VDD9	Trm7-34	tRNA methyltransferase 7-34	-	TN
FBgn0039167	CG17786	Q9VCB5	CG17786	-	-	TN
FBgn0032677	CG5790	Q8T0Q5	CG5790	-	-	TN
FBgn0261507	CG42655	M9MSL9	CG42655	-	-	TN
FBgn0004045	CG2985	P02843	Yp1	Yolk protein 1	-	TN
FBgn0030514	CG9941	Q86NN7	Mrgn1	Mahogunin ring finger 1	-	TN
FBgn0033571	CG11979	Q7JZF5	Polr2E	RNA polymerase II, I and III subunit E	-	TN
FBgn0030738	CG9915	A8JV07	CG9915	-	-	TN
FBgn0039529	CG5612	Q8SXF2	CG5612	-	-	TN
FBgn0005672	CG10334	Q01083	spi	spitz	-	TN
FBgn0053128	CG33128	Q9VQ12	CG33128	-	-	TN
FBgn0002641	CG1692	Q9VRA2	mal	maroon-like	-	TN
FBgn0036382	CG13737	Q9VU96	CG13737	-	-	TN
FBgn0038610	CG7675	Q8T0J5	CG7675	-	-	TN
FBgn0035031	CG13587	Q9W142	CG13587	-	-	TN
FBgn0031835	CG11319	Q9VMB4	Dpp10	Dipeptidyl peptidase 10	-	TN
FBgn0038437	CG14898	Q8SZ16	Sdhaf3	Succinate dehydrogenase assembly factor 3	-	TN
FBgn0031092	CG9577	Q9W5W8	CG9577	-	-	TN
FBgn0039235	CG10899	C8VV79	CAH4	Carbonic anhydrase 4	-	TN
FBgn0261680	CG42727	A0A0B4JCY2	CG42727	-	-	TN
FBgn0010356	CG7704	P49846	Taf5	TBP-associated factor 5	-	TN
FBgn0000064	CG6058	P07764	Ald1	Aldolase 1	-	TN
FBgn0032884	CG9324	Q9VIJ5	Pomp	Pomp	-	TN
FBgn0250842	CG17575	A0A0B4JCT2	CG17575	-	-	TN
FBgn0038468	CG5225	Q9VEP4	CG5225	-	-	TN
FBgn0025838	CG2652	O97421	CG2652	-	-	TN
FBgn0026713	CG32604	Q9VY50	Prp16	pre-mRNA processing factor 16	-	TN
FBgn0033341	CG13746	Q7K003	MrgBP	MRG/MORF4L binding protein	-	TN
FBgn0051176	CG31176	Q8SYJ6	CG31176	-	-	TN
FBgn0284436	CG8258	Q7K3J0	CCT8	Chaperonin containing TCP1 subunit 8	-	TN
FBgn0032553	CG4480	Q9VJR3	CG4480	-	-	TN
FBgn0040993	CG17325	Q9VJ48	CG17325	-	-	TN
FBgn0026379	CG5671	Q7KJN5	Pten	Phosphatase and tensin homolog	-	TN
FBgn0050344	CG30344	Q961H2	CG30344	-	-	TN
FBgn0011509	CG33162	Q9VSN9	SrpRbeta	Signal recognition particle receptor beta	-	TN
FBgn0040752	CG30483	A0A0B4K7Z0	Prosap	Prosap	-	TN
FBgn0036063	CG6674	M9PHY9	CG6674	-	-	TN
FBgn0033557	CG12325	Q5U0X8	CG12325	-	-	TN
FBgn0036871	CG14096	Q9VVZ5	CG14096	-	-	TN
FBgn0035552	CG11350	Q9VZB3	CG11350	-	-	TN
FBgn0032867	CG15475	Q9VIL6	CG15475	-	-	TN
FBgn0261538	CG42662	A0A0B4JD61	CG42662	-	-	TN
FBgn0031047	CG14213	M9PF85	Rcd-1	Required for cell differentiation 1	-	TN
FBgn0034784	CG9826	Q9W1Z0	CG9826	-	-	TN
FBgn0005636	CG3385	A0A0B4KEZ2	nvy	nervy	-	TN
FBgn0036093	CG14154	Q5U0S8	CG14154	-	-	TN
FBgn0033473	CG12128	A1Z830	CG12128	-	-	TN
FBgn0038929	CG13408	Q9VD50	CG13408	-	-	TN
FBgn0042103	CG18746	Q8SX28	CG18746	-	-	TN
FBgn0033644	CG8234	Q8MKK4	Tret1-2	Trehalose transporter 1-2	-	TN
FBgn0034918	CG30176	P82804	Pym	Partner of Y14 and Mago	-	TN
FBgn0052333	CG32333	M9PGQ5	CG32333	-	-	TN
FBgn0086784	CG8739	Q8IGJ0	stmA	stambha A	-	TN
FBgn0043491	-	Q24262	flea\polyprotein	flea element polyprotein	-	TN
FBgn0028622	CG13432	Q7K3W4	qsm	quasimodo	-	TN
FBgn0037292	CG2022	Q9VN75	plh	pasang lhamu	-	TN
FBgn0000382	CG3954	P29349	csw	corkscrew	-	TN
FBgn0030620	CG5662	Q8T4F2	CG5662	-	-	TN
FBgn0035679	CG10467	Q8MT28	CG10467	-	-	TN
FBgn0011701	CG31240	Q24477	repo	reversed polarity	-	TN
FBgn0003145	CG6716	P06601	prd	paired	-	TN
FBgn0003090	CG11084	A1Z6W3	pk	prickle	-	TN
FBgn0051694	CG31694	Q9VQI5	Ifrd1	Interferon-related developmental regulator 1	-	TN
FBgn0036393	CG17362	Q9VUB0	CG17362	-	-	TN
FBgn0025639	CG13363	Q9W5E0	Hmt4-20	Histone methyltransferase 4-20	-	TN
FBgn0264560	CG8487	A0A0B4K7N0	garz	gartenzwerg	-	TN
FBgn0032331	CG14913	A8DYZ1	CG14913	-	-	TN
FBgn0028965	CG9933	Q9VK43	CG9933	-	-	TN
FBgn0036684	CG3764	E3CTN7	CG3764	-	-	TN
FBgn0034289	CG10910	A1ZB18	CG10910	-	-	TN
FBgn0067903	CG33706	P82701	IM18	Immune induced molecule 18	-	TN
FBgn0021765	CG7113	O18404	scu	scully	-	TN
FBgn0261580	CG42690	A0A0B4JCU2	CG42690	-	-	TN
FBgn0036177	CG33268	Q7KUG0	CG33268	-	-	TN
FBgn0260869	CG42579	Q6II41	CG42579	-	-	TN
FBgn0025615	CG3024	O77277	Torsin	Torsin	-	TN
FBgn0085294	CG34265	Q6ILW3	CG34265	-	-	TN
FBgn0028507	CG3793	M9NF32	CG3793	-	-	TN
FBgn0030930	CG6394	Q8MV48	Pgant7	Polypeptide N-Acetylgalactosaminyltransferase 7	-	TN
FBgn0061360	CG33672	A1Z933	CG33672	-	-	TN
FBgn0032169	CG4709	Q9VL59	CG4709	-	-	TN
FBgn0037963	CG6977	Q9VGG5	Cad87A	Cadherin 87A	-	TN
FBgn0036711	CG13727	Q9VVF5	CG13727	-	-	TN
FBgn0005533	CG3922	P17704	RpS17	Ribosomal protein S17	-	TN
FBgn0015773	CG18657	Q24567	NetA	Netrin-A	-	TN
FBgn0036448	CG9311	Q960G3	mop	myopic	-	TN
FBgn0035481	CG12605	Q29R14	CG12605	-	-	TN
FBgn0263321	CG43402	C9QP70	CG43402	-	-	TN
FBgn0038482	CG4053	Q9VEM7	CG4053	-	-	TN
FBgn0027590	CG16936	Q9XYZ9	GstE12	Glutathione S transferase E12	-	TN
FBgn0028474	CG4119	Q9V3Y5	CG4119	-	-	TN
FBgn0261587	CG42697	A0A0B4JCU6	CG42697	-	-	TN
FBgn0033485	CG1381	Q7K1Q7	RpLP0-like	Ribosomal protein LP0-like	-	TN
FBgn0030366	CG1490	Q9VYQ8	Usp7	Ubiquitin-specific protease 7	-	TN
FBgn0034049	CG8291	Q0E961	bdg	bedraggled	-	FP
FBgn0025776	CG11551	O96620	ind	intermediate neuroblasts defective	-	FP
FBgn0029843	CG5905	Q9W436	Nep1	Neprilysin 1	-	FP
FBgn0020440	CG10023	B7YZL9	Fak	Focal adhesion kinase	-	FP
FBgn0262823	CG43194	A0A0B4K753	hemo	hemotin	-	FP
FBgn0027453	CG6627	Q9VKN8	Dnz1	DNZDHHC/NEW1 zinc finger protein 11	-	FP
FBgn0032210	CG5603	Q8IPC3	CYLD	Cylindromatosis	-	FP
FBgn0010621	CG8439	A1Z8U4	CCT5	Chaperonin containing TCP1 subunit 5	-	FP
FBgn0266418	CG45058	A0A0B4K6D0	wake	wide awake	-	FP
FBgn0262029	CG42840	B5RJR1	dachs	dachs	-	FP
FBgn0002924	CG7831	P20480	ncd	non-claret disjunctional	-	FP
FBgn0011692	CG1258	O16048	pav	pavarotti	-	FP
FBgn0038092	CG31298	Q95UH9	beat-Vb	beaten path Vb	-	FP
FBgn0000384	CG17678	P25157	cta	concertina	-	FP
FBgn0052105	CG32105	M9PCA3	Lmx1a	LIM homeobox transcription factor 1 alpha	-	FP
FBgn0026721	CG6953	Q7KN04	fat-spondin	fat-spondin	-	FP
FBgn0003345	CG8544	P30052	sd	scalloped	-	FP
FBgn0266711	CG9291	Q7JWD6	EloC	Elongin C	-	FP
FBgn0034878	CG3941	Q95RQ8	pita	pita	-	FP
Negative data 6
FBgn0085468	CG34439	A8DYC4	ND-MWFE	NADH dehydrogenase (ubiquinone) MWFE subunit	-	TN
FBgn0040942	CG12643	Q9W2W8	CG12643	-	-	TN
FBgn0033074	CG8330	A1Z6L1	tomboy40	tomboy40	-	TN
FBgn0085205	CG34176	A8DYU5	CG34176	-	-	TN
FBgn0085382	CG34353	A0A0B4LI09	CG34353	-	-	TN
FBgn0032646	CG6412	Q9VJC7	mEFTs	mitochondrial translation elongation factor Ts	-	TN
FBgn0000442	CG3324	Q03042	Pkg21D	Protein kinase, cGMP-dependent at 21D	-	TN
FBgn0050046	CG30046	A1Z8W6	CG30046	-	-	TN
FBgn0069354	CG17137	Q9VKP2	Porin2	Porin2	-	TN
FBgn0030662	CG9220	Q7KUZ9	Chsy	Chondroitin sulfate synthase	-	TN
FBgn0031644	CG15625	Q9VR43	CG15625	-	-	TN
FBgn0040097	CG17011	Q6GV01	lectin-30A	lectin-30A	-	TN
FBgn0038775	CG17199	Q8T901	CG17199	-	-	TN
FBgn0052220	CG32220	Q8IQV0	Csas	CMP-sialic acid synthase	-	TN
FBgn0034527	CG9945	Q7JYQ4	CG9945	-	-	TN
FBgn0085294	CG34265	Q6ILW3	CG34265	-	-	TN
FBgn0250786	CG3733	Q7KU24	Chd1	Chromodomain-helicase-DNA-binding protein 1	-	TN
FBgn0037298	CG2604	Q9VN86	CG2604	-	-	TN
FBgn0036237	CG18593	Q8MR62	viaf	viral IAP-associated factor	-	TN
FBgn0053198	CG33198	Q86BE9	pen-2	presenilin enhancer	-	TN
FBgn0051423	CG31423	Q8IN08	Ir94c	Ionotropic receptor 94c	-	TN
FBgn0250785	CG9326	A1XXK0	vari	varicose	-	TN
FBgn0032233	CG13140	Q9VKX8	dpr19	defective proboscis extension response 19	-	TN
FBgn0003321	CG1664	Q9U1H9	sbr	small bristles	-	TN
FBgn0085206	CG34177	A8DYV0	CG34177	-	-	TN
FBgn0031343	CG18131	Q0E8U8	CG18131	-	-	TN
FBgn0053160	CG33160	Q9VZS9	CG33160	-	-	TN
FBgn0037594	CG11742	Q9VHQ2	Or85d	Odorant receptor 85d	-	TN
FBgn0050342	CG30342	Q7JVL3	Prp38	pre-mRNA processing factor 38	-	TN
FBgn0033589	CG13227	A1Z8G3	CG13227	-	-	TN
FBgn0037843	CG4511	Q9VGV8	CG4511	-	-	TN
FBgn0030899	CG5927	Q9VWX7	Hesr	HES-related	-	TN
FBgn0067903	CG33706	P82701	IM18	Immune induced molecule 18	-	TN
FBgn0052251	CG32251	Q8IRB5	Claspin	Claspin	-	TN
FBgn0001285	CG8579	Q7JX43	Jon44E	Jonah 44E	-	TN
FBgn0020257	CG9952	A0A0B4KF28	Ppa	Partner of paired	-	TN
FBgn0011573	CG12019	Q24276	Cdc37	Cell division cycle 37	-	TN
FBgn0033584	CG7737	A0A0B4LET0	CG7737	-	-	TN
FBgn0036362	CG10725	Q6AWL7	CG10725	-	-	TN
FBgn0030833	CG8915	Q8SXN5	CG8915	-	-	TN
FBgn0036600	CG13043	Q8SYA2	CG13043	-	-	TN
FBgn0024285	CG4602	O61646	Srp54	Splicing regulatory protein 54	-	TN
FBgn0037125	CG14573	Q9VNY9	CG14573	-	-	TN
FBgn0036552	CG17028	Q9VUW3	CG17028	-	-	TN
FBgn0034907	CG5539	Q8T3S2	CG5539	-	-	TN
FBgn0043470	CG12350	Q7JPN9	lambdaTry	lambdaTry	-	TN
FBgn0035736	CG8638	Q8MZ06	Cpr65Eb	Cuticular protein 65Eb	-	TN
FBgn0038099	CG7091	Q7JZE2	CG7091	-	-	TN
FBgn0028789	CG5133	M9PBY6	Doc1	Dorsocross1	-	TN
FBgn0031560	CG16713	Q9VQT7	CG16713	-	-	TN
FBgn0036282	CG14122	Q9VTX2	Smyd4-2	SET and MYND domain containing, class 4, member 2	-	TN
FBgn0263237	CG3319	Q24216	Cdk7	Cyclin-dependent kinase 7	-	TN
FBgn0031751	CG9016	Q9I7P2	CG9016	-	-	TN
FBgn0031835	CG11319	Q9VMB4	Dpp10	Dipeptidyl peptidase 10	-	TN
FBgn0028487	CG9611	A0A0B4KFW1	f-cup	flyers-cup	-	TN
FBgn0028872	CG18095	M9MSI4	CG18095	-	-	TN
FBgn0265836	CG44625	A0A0B4LFS1	CG44625	-	-	TN
FBgn0036111	CG6391	Q7JVG2	Aps	Aps pyrophosphatase	-	TN
FBgn0037933	CG14716	Q9VGJ9	Ho	Heme oxygenase	-	TN
FBgn0052238	CG32238	Q9VZ97	TTLL1B	Tubulin tyrosine ligase-like 1B	-	TN
FBgn0052687	CG32687	Q9W2U2	CG32687	-	-	TN
FBgn0052404	CG32404	D0IQA9	Cpr65Aw	Cuticular protein 65Aw	-	TN
FBgn0039504	CG14260	A0A0B4KH92	CG14260	-	-	TN
FBgn0039081	CG4370	A0A0B4LHI9	Irk2	Inwardly rectifying potassium channel 2	-	TN
FBgn0033212	CG1399	A0A0B4KEE7	LRR	Leucine-rich repeat	-	TN
FBgn0085315	CG34286	A1A724	CG34286	-	-	TN
FBgn0026577	CG8677	Q8IH15	CG8677	-	-	TN
FBgn0032888	CG14405	Q9VIJ1	CheB38c	Chemosensory protein B 38c	-	TN
FBgn0028864	CG18477	Q7KT73	CG18477	-	-	TN
FBgn0037130	CG7152	M9PGE3	Syn1	Syntrophin-like 1	-	TN
FBgn0003048	CG3443	P18490	pcx	pecanex	-	TN
FBgn0039069	CG6763	Q9VCN5	CG6763	-	-	TN
FBgn0000543	CG5714	Q9W032	ecd	ecdysoneless	-	TN
FBgn0035312	CG15820	Q8IGA3	CG15820	-	-	TN
FBgn0035799	CG14838	Q9VS90	mmm	missing minor mitochondria	-	TN
FBgn0036242	CG6793	Q9VTS7	CG6793	-	-	TN
FBgn0032132	CG4382	Q9VLA3	CG4382	-	-	TN
FBgn0039783	CG9720	Q8STH1	PH4alphaNE2	prolyl-4-hydroxylase-alpha NE2	-	TN
FBgn0030501	CG11177	Q9VYB0	BthD	BthD selenoprotein	-	TN
FBgn0051549	CG31549	Q8SX57	CG31549	-	-	TN
FBgn0036591	CG13050	Q9VV14	CG13050	-	-	TN
FBgn0038123	CG8508	Q7K2T8	CG8508	-	-	TN
FBgn0034716	CG3380	Q961X2	Oatp58Dc	Organic anion transporting polypeptide 58Dc	-	TN
FBgn0034275	CG5002	Q7K4I4	CG5002	-	-	TN
FBgn0003892	CG2411	P18502	ptc	patched	-	TN
FBgn0037812	CG18545	V9HVU8	CG18545	-	-	TN
FBgn0051522	CG31522	A0A0B4KF65	CG31522	-	-	TN
FBgn0043070	CG15669	Q7KVN1	MESK2	Misexpression suppressor of KSR 2	-	TN
FBgn0033826	CG4734	A1Z9B8	CG4734	-	-	TN
FBgn0263401	CG43447	D6W4N5	CG43447	-	-	TN
FBgn0037170	CG11401	Q9VNT5	Trxr2	Thioredoxin reductase 2	-	TN
FBgn0035554	CG13721	Q9VZB1	CG13721	-	-	TN
FBgn0085384	CG34355	A0A0B4K709	CG34355	-	-	TN
FBgn0265610	CG44428	X2JK14	CG44428	-	-	TN
FBgn0036980	CG5701	M9PG08	RhoBTB	Rho-related BTB domain containing	-	TN
FBgn0036764	CG5535	Q7KUR6	CG5535	-	-	TN
FBgn0053688	CG33688	Q4ABJ2	CG33688	-	-	TN
FBgn0011695	CG11390	Q9W1C9	EbpIII	Ejaculatory bulb protein III	-	TN
FBgn0031902	CG4969	Q9VM26	Wnt6	Wnt oncogene analog 6	-	TN
FBgn0008636	CG33152	Q9GRX3	hbn	homeobrain	-	TN
FBgn0039145	CG6000	Q8SYW6	CG6000	-	-	TN
FBgn0032057	CG9287	Q9VLJ2	CG9287	-	-	TN
FBgn0019925	CG6202	O18405	Surf4	Surfeit 4	-	TN
FBgn0032691	CG10414	Q9VJ73	Atac2	Ada2a-containing complex component 2	-	TN
FBgn0033665	CG13189	Q8SWW2	Zip48C	Zinc/iron regulated transporter-related protein 48C	-	TN
FBgn0010395	CG1762	Q27591	Itgbn	Integrin betanu subunit	-	TN
FBgn0031312	CG4775	Q95R38	Tango14	Transport and Golgi organization 14	-	TN
FBgn0034973	CG13564	Q9W1B2	CG13564	-	-	TN
FBgn0037003	CG18281	Q9VPE0	CG18281	-	-	TN
FBgn0038098	CG7381	A0A0B4KFS1	CG7381	-	-	TN
FBgn0038246	CG14853	Q9VFH8	CG14853	-	-	TN
FBgn0044354	-	Q967T1	Quasimodo\env	Quasimodo element env	-	TN
FBgn0051151	CG31151	Q3LHL9	wge	winged eye	-	TN
FBgn0037660	CG18005	Q9VHH8	beag	beag	-	TN
FBgn0031051	CG12234	Q2XXZ0	Ranbp21	Ranbp21	-	TN
FBgn0036589	CG13067	Q9VV11	CG13067	-	-	TN
FBgn0039838	CG3669	Q9V9Y8	CAH6	Carbonic anhydrase 6	-	TN
FBgn0263351	CG7057	O62530	AP-2mu	Adaptor Protein complex 2, mu subunit	-	TN
FBgn0061512	-	Q8T5U5	frogger\polyprotein	frogger element polyprotein	-	TN
FBgn0039852	CG1499	Q8IGS2	nyo	nyobe	-	TN
FBgn0265184	CG44249	A0A0B4LGA2	CG44249	-	-	TN
FBgn0026702	CG32763	Q7KVW2	Pop1	POP1 ribonuclease P/MRP subunit	-	TN
FBgn0034261	CG4966	A1ZAX6	HPS4	Hermansky-Pudlak Syndrome 4	-	TN
FBgn0032033	CG13392	Q9VLM7	CG13392	-	-	TN
FBgn0004397	CG3299	O46037	Vinc	Vinculin	-	TN
FBgn0051441	CG31441	A0A0B4LI36	CG31441	-	-	TN
FBgn0036426	CG9592	Q9VUE9	CG9592	-	-	TN
FBgn0020850	-	O62532	idr	indora	-	TN
FBgn0013323	CG13687	A0A0S0WMK2	Ptth	Prothoracicotropic hormone	-	TN
FBgn0036607	CG13059	Q9VV31	CG13059	-	-	TN
FBgn0262890	CG43245	M9PC53	CG43245	-	-	TN
FBgn0038756	CG4783	A0A0B4LIE1	CG4783	-	-	TN
FBgn0039316	CG11893	Q9VBT2	CG11893	-	-	TN
FBgn0027499	CG12340	Q7KMH9	wde	windei	-	TN
FBgn0039473	CG17191	Q9VB91	CG17191	-	-	TN
FBgn0027889	CG6386	Q7KRY6	ball	ballchen	-	TN
FBgn0027780	CG13401	Q9VLL0	Aasdh	Aminoadipate-semialdehyde dehydrogenase	-	TN
FBgn0026565	CG1315	O97069	Ass	Argininosuccinate synthase	-	TN
FBgn0031575	CG3980	E1JHS8	Cep97	Centrosomal protein 97kDa	-	TN
FBgn0002931	CG11450	Q7KH24	net	net	-	TN
FBgn0050288	CG30288	Q8IRK6	CG30288	-	-	TN
FBgn0033027	CG12408	Q7K860	TpnC4	Troponin C isoform 4	-	TN
FBgn0050373	CG30373	A1Z7B8	CG30373	-	-	TN
FBgn0262018	CG42829	Q9VJB6	CadN2	Cadherin-N2	-	TN
FBgn0261258	CG6014	M9PFV8	rgn	regeneration	-	TN
FBgn0062411	CG15551	Q8T8R3	Ctr1C	Copper transporter 1C	-	TN
FBgn0052425	CG32425	Q7YU90	CG32425	-	-	TN
FBgn0023536	CG3156	Q8SWW9	CG3156	-	-	TN
FBgn0260967	CG42590	E1JI68	CG42590	-	-	TN
FBgn0034182	CG9640	Q5U179	SmydA-7	SET and MYND domain containing, arthropod-specific, member 7	-	TN
FBgn0021967	CG8844	Q9VQR2	ND-PDSW	NADH dehydrogenase (ubiquinone) PDSW subunit	-	TN
FBgn0033169	CG11123	Q7JX95	CG11123	-	-	TN
FBgn0040076	CG33747	P82891	primo-2	primo-2	-	TN
FBgn0052058	CG32058	Q8IQE2	Ir67c	Ionotropic receptor 67c	-	TN
FBgn0033658	CG8986	A1Z8Q0	Twdlbeta	Tweedlebeta	-	TN
FBgn0033187	CG2144	A1Z705	PIG-G	Phosphatidylinositol glycan anchor biosynthesis class G	-	TN
FBgn0053244	CG33244	Q7KV12	Ste:CG33244	Ste:CG33244	-	TN
FBgn0052483	CG32483	Q5U151	CG32483	-	-	TN
FBgn0035508	CG15005	Q9VZG4	CG15005	-	-	TN
FBgn0029148	CG5258	Q9V3U2	NHP2	NHP2	-	TN
FBgn0035980	CG4447	Q8T0M6	mRRF1	mitochondrial ribosome recycling factor 1	-	TN
FBgn0038651	CG14299	Q9VE34	Epg5	ectopic P-granules autophagy protein 5	-	TN
FBgn0261841	CG42773	A0A0B4JCY7	pre-mod(mdg4)-AD	-	-	TN
FBgn0034940	CG16787	Q8SYW2	CG16787	-	-	TN
FBgn0260767	CG42565	Q9W219	CG42565	-	-	TN
FBgn0038847	CG12278	Q9VDF9	CG12278	-	-	TN
FBgn0024271	-	O46114	ZAM\gag	ZAM element gag	-	TN
FBgn0037322	CG10612	Q9VNB3	Or83a	Odorant receptor 83a	-	TN
FBgn0085325	CG34296	Q6IJ01	CG34296	-	-	TN
FBgn0050389	CG30389	A0A0B4KEW2	CG30389	-	-	TN
FBgn0011584	CG4758	C6SV41	Trp1	Translocation protein 1	-	TN
FBgn0033392	CG8027	A1Z7S7	Gnptab	N-acetylglucosamine-1-phosphate transferase subunits alpha and beta	-	TN
FBgn0260632	CG6667	P15330	dl	dorsal	-	TN
FBgn0032846	CG10721	Q9VIP2	Pyroxd1	Pyridine nucleotide-disulfide oxidoreductase domain 1	-	TN
FBgn0037718	CG8286	Q9VHA8	P58IPK	P58IPK	-	TN
FBgn0051472	CG31472	Q7KSW3	sgll	sugarlethal	-	TN
FBgn0259749	CG9535	Q8IGT8	mmy	mummy	-	TN
FBgn0065110	CG34042	Q86LH1	ppk10	pickpocket 10	-	TN
FBgn0036975	CG5618	M9PG67	CG5618	-	-	TN
FBgn0043012	CG6056	Q9GQM7	AP-2sigma	Adaptor Protein complex 2, sigma subunit	-	TN
FBgn0020621	CG2049	A1Z7T0	Pkn	Protein kinase N	-	TN
FBgn0032479	CG16974	Q95S21	CG16974	-	-	TN
FBgn0266673	CG6159	Q9XTM1	Sec10	Secretory 10	-	TN
FBgn0051465	CG31465	A0A0B4KGI8	CG31465	-	-	TN
FBgn0266569	CG42259	Q0KHX4	CG42259	-	-	TN
FBgn0250910	CG42244	Q4LBB6	Octbeta3R	Octopamine beta3 receptor	-	TN
FBgn0011273	CG17769	P49258	Acam	Androcam	-	TN
FBgn0000047	CG5178	P83967	Act88F	Actin 88F	-	TN
FBgn0033798	CG15870	E2QCN8	CG15870	-	-	TN
FBgn0259960	CG42470	E1JHF6	CG42470	-	-	TN
FBgn0039070	CG17083	Q9VCN4	wam	wampa	-	TN
FBgn0022774	CG8782	Q9VW26	Oat	Ornithine aminotransferase precursor	-	TN
FBgn0262023	CG42834	A0A0B4JDG0	CG42834	-	-	TN
FBgn0261561	CG42675	A0A0B4KGL2	CG42675	-	-	TN
FBgn0053902	CG33902	P02283	His2B:CG33902	His2B:CG33902	-	TN
FBgn0051158	CG31158	E1JIT7	Efa6	Exchange factor for Arf 6	-	TN
FBgn0015754	CG8440	Q7KNS3	Lis-1	Lissencephaly-1	-	TN
FBgn0004606	CG1322	P28166	zfh1	Zn finger homeodomain 1	-	TN
FBgn0024912	CG1303	O76339	agt	O-6-alkylguanine-DNA alkyltransferase	-	TN
FBgn0032884	CG9324	Q9VIJ5	Pomp	Pomp	-	TN
FBgn0004406	CG8987	Q27607	PolG1	DNA polymerase gamma subunit 1	-	TN
FBgn0032851	CG13970	Q7KT25	CG13970	-	-	TN
FBgn0033928	CG13941	Q7JV70	Arc2	Activity-regulated cytoskeleton associated protein 2	-	TN
FBgn0034145	CG5065	A1ZAI5	CG5065	-	-	TN
FBgn0262686	CG43156	M9NDU9	CG43156	-	-	TN
FBgn0029768	CG16752	Q8SWR3	SPR	Sex peptide receptor	-	TN
FBgn0033890	CG13350	Q2XY08	Ctf4	Chromosome transmission fidelity 4	-	TN
FBgn0061209	CG17949	P02283	His2B:CG17949	His2B:CG17949	-	TN
FBgn0026597	CG7926	Q9V407	Axn	Axin	-	TN
FBgn0036134	CG11799	A0JL24	FoxK	Forkhead box K	-	TN
FBgn0039594	CG9990	A0A0B4JD13	snu	snustorr	-	TN
FBgn0034184	CG9646	A0A0B4LFQ7	CG9646	-	-	TN
FBgn0260965	CG42588	M9MSL0	CG42588	-	-	TN
FBgn0051262	CG31262	A0A0B4JDA5	CG31262	-	-	TN
FBgn0036656	CG13026	Q9VV95	CG13026	-	-	TN
FBgn0034664	CG4377	Q9W2C4	CG4377	-	-	TN
FBgn0051051	CG31051	A0A0B4KI01	CG31051	-	-	TN
FBgn0035524	CG11583	Q9VZE6	CG11583	-	-	TN
FBgn0038071	CG6234	Q960I9	Dtg	Dpp target gene	-	TN
FBgn0250837	CG4584	Q8IPB1	dUTPase	Deoxyuridine triphosphatase	-	TN
FBgn0262867	CG11212	A0A0B4KEC6	Ptr	Patched-related	-	TN
FBgn0037430	CG15188	Q9VI07	Osi20	Osiris 20	-	TN
FBgn0053703	CG33703	Q4ABI8	CG33703	-	-	TN
FBgn0259738	CG42392	B7YZI3	CG42392	-	-	TN
FBgn0038492	CG4090	A0A0B4KG53	Mur89F	Mucin related 89F	-	TN
FBgn0029532	CG13361	Q9W5D7	CG13361	-	-	TN
FBgn0267972	CG10908	Q9VQ57	Der-1	Derlin-1	-	TN
FBgn0263236	CG11956	Q0KI00	SP1029	SP1029	-	TN
FBgn0028892	CG4161	Q8MZ77	CG4161	-	-	TN
FBgn0050291	CG30291	Q95SK3	CG30291	-	-	TN
FBgn0008635	CG6223	P45437	betaCOP	Coat Protein (coatomer) beta	-	TN
FBgn0032730	CG10431	Q9VJ27	CG10431	-	-	TN
FBgn0031263	CG2789	Q9VPR1	Tspo	Translocator protein	-	TN
FBgn0262477	CG43067	A0A0B4K6N2	FoxP	Forkhead box P	-	TN
FBgn0029506	CG10106	Q7KJ73	Tsp42Ee	Tetraspanin 42Ee	-	TN
FBgn0034417	CG15117	A0A0B4LFU6	CG15117	-	-	TN
FBgn0038447	CG14892	Q9VET2	CG14892	-	-	TN
FBgn0051477	CG31477	Q9VH24	ATPsynepsilonL	ATP synthase, epsilon subunit-like	-	TN
FBgn0024992	CG2658	O76867	Spg7	Paraplegin	-	TN
FBgn0085326	CG34297	A8JQU5	CG34297	-	-	TN
FBgn0029662	CG12206	Q9W4S1	CG12206	-	-	TN
FBgn0032891	CG9333	Q9VII8	Oseg5	Outer segment 5	-	TN
FBgn0004198	CG11387	P10180	ct	cut	-	TN
FBgn0015805	CG7471	Q94517	HDAC1	Histone deacetylase 1	-	TN
FBgn0250816	CG40300	Q7PLK0	AGO3	Argonaute 3	-	TN
FBgn0261836	CG42768	M9MRD1	Msp300	Muscle-specific protein 300 kDa	-	TN
FBgn0032218	CG5381	M9PCK1	CG5381	-	-	TN
FBgn0085407	CG34378	Q7JZN4	Pvf3	PDGF- and VEGF-related factor 3	-	TN
FBgn0017414	CG12346	P91673	cag	cag	-	TN
FBgn0036366	CG10133	Q9VU77	JMJD7	Jumonji domain containing 7	-	TN
FBgn0286833	CG46387	A0A4D6K4K3	CG46387	-	-	TN
FBgn0288447	CG18279	C0HM00	BaraA2	Baramicin A2	-	TN
FBgn0028996	CG1922	Q9NJB5	onecut	onecut	-	TN
FBgn0270925	CG4836	B7Z0M7	CG4836	-	-	TN
FBgn0000447	CG9741	P32748	Dhod	Dihydroorotate dehydrogenase	-	TN
FBgn0041237	CG13491	Q9W2B2	Gr58c	Gustatory receptor 58c	-	TN
FBgn0032189	CG18145	Q9VL31	Ripalpha	RPA-interacting protein alpha	-	TN
FBgn0010438	CG4337	P54622	mtSSB	mitochondrial single stranded DNA-binding protein	-	TN
FBgn0034721	CG11298	Q9W262	CG11298	-	-	TN
FBgn0032439	CG17031	Q8IFW5	Ref2	RNA and export factor binding protein 2	-	TN
FBgn0031635	CG15626	Q9VR33	tank	tank	-	TN
FBgn0036808	CG18363	M9PFM0	Dic4	Dicarboxylate carrier 4	-	TN
FBgn0035076	CG10142	Q95U59	Ance-5	Ance-5	-	TN
FBgn0039734	CG7908	Q9VAC5	Tace	Tace	-	TN
FBgn0025469	CG8717	Q7JVE7	slv	saliva	-	TN
FBgn0030699	CG8578	Q9VXN3	CG8578	-	-	TN
FBgn0004882	CG10868	Q24433	orb	oo18 RNA-binding protein	-	FP
FBgn0026721	CG6953	Q7KN04	fat-spondin	fat-spondin	-	FP
FBgn0262823	CG43194	A0A0B4K753	hemo	hemotin	-	FP
FBgn0266418	CG45058	A0A0B4K6D0	wake	wide awake	-	FP
FBgn0000253	CG8472	P62152	Cam	Calmodulin	-	FP
FBgn0004875	CG10847	Q8MSX1	enc	encore	-	FP
FBgn0030695	CG8995	Q9VXN9	PGRP-LE	Peptidoglycan recognition protein LE	-	FP
FBgn0028644	CG4838	Q9VJM4	beat-Ic	beaten path Ic	-	FP
FBgn0039089	CG10152	A0A0B4KGP4	beat-IV	beaten path IV	-	FP
FBgn0013733	CG18076	A0A0B4K718	shot	short stop	-	FP
FBgn0051352	CG31352	A0A0B4LGY0	Unc-115a	Uncoordinated 115a	-	FP
FBgn0001134	CG7446	Q24352	Grd	Glycine receptor	-	FP
FBgn0263197	CG33130	A1ZAU8	Patronin	Patronin	-	FP
FBgn0011672	CG3671	P49283	Mvl	Malvolio	-	FP
FBgn0250789	CG1977	P13395	alpha-Spec	alpha Spectrin	-	FP
FBgn0039626	CG1420	Q9VAQ7	Slu7	Slu7	-	FP
FBgn0263456	CG43479	X2JAU8	nwk	nervous wreck	-	FP
Negative data 7
FBgn0038211	CG9649	Q9VFM0	CG9649	-	-	TN
FBgn0031638	CG11927	Q9VR36	CG11927	-	-	TN
FBgn0033590	CG13217	Q7JWM4	CG13217	-	-	TN
FBgn0030928	CG15044	Q9VWT8	CG15044	-	-	TN
FBgn0030798	CG13003	E1JJN4	CG13003	-	-	TN
FBgn0024289	CG1982	O97479	Sodh1	Sorbitol dehydrogenase 1	-	TN
FBgn0029508	CG18817	Q7K1I4	Tsp42Ea	Tetraspanin 42Ea	-	TN
FBgn0033312	CG8642	A1Z7G6	CG8642	-	-	TN
FBgn0030257	CG11160	M9PHK0	SmydA-4	SET and MYND domain containing, arthropod-specific, member 4	-	TN
FBgn0034744	CG4071	Q8SY83	Vps20	Vacuolar protein sorting 20	-	TN
[truncated: 3,965 more rows]

## Sheet: Supplementary Data 2c
FlyBase	CG	UniProt	Symbol	Gene Name	PubMed	Type
Positive data
FBgn0003301	CG9533	P32870	rut	rutabaga	28993465	TP
FBgn0004647	CG3936	P07207	N	Notch	32630239	TP
FBgn0004652	CG14307	Q8IN81	fru	fruitless	19541474	TP
FBgn0016920	CG11020	A0A0S0WN65	nompC	no mechanoreceptor potential C	23222543	TP
FBgn0038874	CG5911	Q86C62	ETHR	ETHR	35998183	TP
FBgn0264307	CG43782	Q9VSR3	orb2	orb2	17965711	TP
FBgn0264556	CG31622	P58959	Gr39a	Gustatory receptor 39a	21416142	TP
FBgn0270928	CG32848	O17444	VAChT	Vesicular acetylcholine transporter	36941515	TP
FBgn0283712	CG1848	Q8IR79	LIMK1	LIM domain kinase 1	37293442	TP
FBgn0000500	CG18090	P09040	Dsk	Drosulfakinin	31900346	FN
FBgn0019985	CG11144	P91685	mGluR	metabotropic Glutamate Receptor	23720628	FN
FBgn0031170	CG1718	M9PFD0	Abca3	ATP binding cassette subfamily A member 3	29092799	FN
FBgn0031034	CG14205	Q8MRA8	CG14205	-	33629904	FN
FBgn0263241	CG33048	Q8IQF1	Mocs1	Molybdenum cofactor synthesis 1	30606245	FN
FBgn0011604	CG8625	Q24368	Iswi	Imitation SWI	33597246	FN
FBgn0087012	CG1056	A8JQT4	5-HT2A	5-hydroxytryptamine (serotonin) receptor 2A	19041376	FN
FBgn0083975	CG34139	A0A6H2EDS1	Nlg4	Neuroligin 4	28740469	FN
FBgn0032593	CG5996	Q9VJJ7	Trpγ	Transient receptor potential cation channel γ	35501408	FN
FBgn0024944	CG3856	Q7JQF1	Oamb	Octopamine receptor in mushroom bodies	24923784	FN
FBgn0020251	CG8339	Q9V3L1	sfl	sulfateless	31316544	FN
FBgn0034636	CG10440	D5SHR0	twz	tiwaz	24142897	FN
FBgn0003380	CG12348	P08510	Sh	Shaker	29109180	FN
FBgn0003423	CG1417	Q04499	slgA	sluggish A	28331058	FN
FBgn0015269	CG8318	A0A0B4KHX4	Nf1	Neurofibromin 1	32640222	FN
FBgn0266098	CG44835	Q9W4E2	rg	rugose	26100104	FN
FBgn0261953	CG7807	M9PD85	TfAP-2	Transcription factor AP-2	24142897	FN
FBgn0038839	CG10830	Q9VDH3	Ktl	Kctd12-like	24830553	FN
FBgn0034475	CG13874	Q9V8Y9	Obp56h	Odorant-binding protein 56h	27558663	FN
FBgn0038320	CG4931	Q9VF87	Cyfip	Cytoplasmic FMR1 interacting protein	32200800	FN
FBgn0053527	CG33527	Q6IGX9	SIFa	SIFamide	26469541	FN
FBgn0027109	CG10342	Q9VET0	NPF	neuropeptide F	12848939	FN
FBgn0002917	CG1517	A8JUW5	na	narrow abdomen	23398613	FN
FBgn0031759	CG9088	Q9VMJ7	Kdm5	Lysine demethylase 5	30902578	FN
FBgn0083963	CG34127	Q9VIC6	Nlg3	Neuroligin 3	32610435	FN
FBgn0036819	CG6856	Q9VVT5	Dysb	Dysbindin	32416114	FN
FBgn0004573	CG12073	P20905	5-HT7	5-hydroxytryptamine (serotonin) receptor 7	21674056	FN
FBgn0011279	CG10436	P54191	Obp69a	Odorant-binding protein 69a	29630598	FN
FBgn0031424	CG9887	Q86P76	VGlut	Vesicular glutamate transporter	32097408	FN
FBgn0041246	CG14916	Q9VKJ7	Gr32a	Gustatory receptor 32a	18641642	FN
FBgn0031866	CG13772	Q6NR70	Nlg2	Neuroligin 2	23792025	FN
FBgn0031030	CG14217	Q0KHQ5	Tao	Tao	31964717	FN
FBgn0036080	CG14157	Q9VT92	Or67d	Odorant receptor 67d	19966787	FN
FBgn0028734	CG6203	Q9NFU0	fmr1	Fragile X messenger ribonucleoprotein 1	20519966	FN
FBgn0285912	CG13646	Q9VC02	mah	mahogany	28193893	FN
FBgn0014011	CG8556	P48554	Rac2	Rac2	24488496	FN
FBgn0011481	CG7187	A0A0B4KGW6	Ssdp	Sequence-specific single-stranded DNA-binding protein	37486945	FN
FBgn0053988	CG33988	Q9I7V0	Mid1	Mid1	24639627	FN
FBgn0260964	CG33528	Q86NW1	Vmat	Vesicular monoamine transporter	28794277	FN
FBgn0033980	CG10245	Q9V773	Cyp6a20	Cytochrome P450 6a20	34552446	FN
Negative data 1
FBgn0026320	CG5185	Q9U4W9	Tom	Twin of m4	-	TN
FBgn0020369	CG1489	O18413	Rpt6	Regulatory particle triple-A ATPase 6	-	TN
FBgn0031407	CG4270	Q7KU14	CG4270	-	-	TN
FBgn0039454	CG14247	Q4V5R2	CG14247	-	-	TN
FBgn0037654	CG11983	Q9VHI6	CG11983	-	-	TN
FBgn0027509	CG7261	Q7KN66	Tbcd	Tubulin-binding cofactor D	-	TN
FBgn0032925	CG9246	Q9VIF0	Noc2	Nucleolar complex protein 2	-	TN
FBgn0038676	CG6026	Q9VE07	CG6026	-	-	TN
FBgn0037934	CG6830	Q9VGJ8	CG6830	-	-	TN
FBgn0262999	CG43307	M9NET9	CG43307	-	-	TN
FBgn0031751	CG9016	Q9I7P2	CG9016	-	-	TN
FBgn0030687	CG17209	A8JUY3	Polr3A	RNA polymerase III subunit A	-	TN
FBgn0260756	CG42554	E1JHX0	CG42554	-	-	TN
FBgn0036595	CG13046	Q9VV19	CG13046	-	-	TN
FBgn0262728	CG5472	Q9W1L5	Pal2	Peptidyl-alpha-hydroxyglycine-alpha-amidating lyase 2	-	TN
FBgn0038001	CG17404	Q9VGC0	CG17404	-	-	TN
FBgn0036874	CG9472	Q9VVZ8	brv1	brivido-1	-	TN
FBgn0031473	CG3104	Q9VQI1	CG3104	-	-	TN
FBgn0032089	CG9573	Q9VLF2	Rcd-1r	Rcd-1 related	-	TN
FBgn0085459	CG34430	A8DY63	CG34430	-	-	TN
FBgn0024319	CG8178	O61365	Nach	Nach	-	TN
FBgn0264486	CG43894	M9PFH3	CG43894	-	-	TN
FBgn0051472	CG31472	Q7KSW3	sgll	sugarlethal	-	TN
FBgn0036969	CG6663	Q9VWB4	Spn77Bb	Serpin 77Bb	-	TN
FBgn0030985	CG15883	Q8MQY5	Obp18a	Odorant-binding protein 18a	-	TN
FBgn0036896	CG8789	D3DMF6	wnd	wallenda	-	TN
FBgn0013342	CG17248	Q9W0C1	nSyb	neuronal Synaptobrevin	-	TN
FBgn0053267	CG33267	Q7KUG7	CG33267	-	-	TN
FBgn0032929	CG9241	Q9VIE6	Mcm10	Minichromosome maintenance 10	-	TN
FBgn0032755	CG17344	Q8T4H2	CG17344	-	-	TN
FBgn0051957	CG31957	Q8IQ13	CG31957	-	-	TN
FBgn0259969	CG42479	B4ZJA2	Sfp65A	Seminal fluid protein 65A	-	TN
FBgn0032163	CG13125	Q9VL65	TbCMF46	TbCMF46	-	TN
FBgn0264273	CG33960	A0A0B4KG38	Sema2b	Semaphorin 2b	-	TN
FBgn0035390	CG1893	Q8SZE1	scramb2	scramblase 2	-	TN
FBgn0037719	CG9424	Q709R6	bocks	bocksbeutel	-	TN
FBgn0003187	CG6433	Q23989	qua	quail	-	TN
FBgn0034372	CG5469	Q7K0S5	Gint3	GDI interacting protein 3	-	TN
FBgn0086712	CG9006	Q5U117	Egm	Enigma	-	TN
FBgn0036858	CG14088	Q9VVX9	CG14088	-	-	TN
FBgn0051675	CG31675	Q8SXV2	CG31675	-	-	TN
FBgn0042146	CG18823	Q9I7Y5	CG18823	-	-	TN
FBgn0036465	CG11552	Q9VUJ4	Rpn12R	Regulatory particle non-ATPase 12-related	-	TN
FBgn0039676	CG7577	A0A0B4KHD5	ppk20	pickpocket 20	-	TN
FBgn0036282	CG14122	Q9VTX2	Smyd4-2	SET and MYND domain containing, class 4, member 2	-	TN
FBgn0034266	CG4975	B7YZJ4	CG4975	-	-	TN
FBgn0010105	CG17943	Q24139	comm	commissureless	-	FP
FBgn0000636	CG5803	P15278	Fas3	Fasciclin 3	-	FP
FBgn0035167	CG13888	Q9W0M2	Gr61a	Gustatory receptor 61a	-	FP
Negative data 2
FBgn0038296	CG6752	Q8SZS1	Kpc1	Kip1 ubiquitination-promoting complex subunit 1	-	TN
FBgn0004227	CG4211	Q04047	nonA	no on or off transient A	-	TN
FBgn0259985	CG8889	A0A0B4LF50	Mppe	Metallophosphoesterase	-	TN
FBgn0040823	CG14162	M9PC40	dpr6	defective proboscis extension response 6	-	TN
FBgn0041605	CG32490	Q8IPM8	cpx	complexin	-	TN
FBgn0085230	CG34201	A8DYJ9	CG34201	-	-	TN
FBgn0035070	CG3650	Q9W0Z7	CG3650	-	-	TN
FBgn0028789	CG5133	M9PBY6	Doc1	Dorsocross1	-	TN
FBgn0023525	CG3191	O46073	CG3191	-	-	TN
FBgn0039485	CG17189	Q9VB77	Jhbp11	Juvenile hormone binding protein 11	-	TN
FBgn0035383	CG2107	Q8MQY1	CPT2	Carnitine palmitoyltransferase 2	-	TN
FBgn0050284	CG30284	Q8MKJ8	CG30284	-	-	TN
FBgn0034363	CG5327	Q7JY26	CG5327	-	-	TN
FBgn0038651	CG14299	Q9VE34	Epg5	ectopic P-granules autophagy protein 5	-	TN
FBgn0034166	CG6472	A1ZAL5	CG6472	-	-	TN
FBgn0035791	CG8539	Q8SZR4	CG8539	-	-	TN
FBgn0259162	CG42267	Q9VRA9	RunxB	Runt related B	-	TN
FBgn0020249	CG7954	Q8IGP6	stck	steamer duck	-	TN
FBgn0020660	CG10837	L7EEF1	eIF4B	eukaryotic translation initiation factor 4B	-	TN
FBgn0259139	CG6946	Q8IG99	glo	glorund	-	TN
FBgn0263761	CG43678	M9PCI9	CG43678	-	-	TN
FBgn0031980	CG7424	Q9VLT7	RpL36A	Ribosomal protein L36A	-	TN
FBgn0085319	CG34290	A8JRA0	CG34290	-	-	TN
FBgn0039343	CG5111	Q8MSP2	CG5111	-	-	TN
FBgn0287586	CG46456	A0A6M3Q6E2	CG46456	-	-	TN
FBgn0263050	CG43345	Q9VIE9	CG43345	-	-	TN
FBgn0025807	CG3945	A8JNV5	Rad9	Rad9	-	TN
FBgn0034461	CG15124	Q4V5L1	CG15124	-	-	TN
FBgn0004374	CG10718	O16866	neb	nebbish	-	TN
FBgn0032860	CG15130	M9NEV1	CG15130	-	-	TN
FBgn0003065	CG2150	Q23709	CG2150	-	-	TN
FBgn0039141	CG5977	Q8I0P1	spas	spastin	-	TN
FBgn0263022	CG43317	B7Z0K4	CG43317	-	-	TN
FBgn0030447	CG2200	Q9VYH3	CG2200	-	-	TN
FBgn0085225	CG34196	Q6IG77	CG34196	-	-	TN
FBgn0030778	CG4678	A0A023GPN7	CG4678	-	-	TN
FBgn0036192	CG14133	Q9VTM0	Pldn	Pallidin	-	TN
FBgn0037144	CG7458	Q8SX19	CG7458	-	-	TN
FBgn0039244	CG11069	Q8MRJ2	CG11069	-	-	TN
FBgn0266962	CG45413	X2J8R6	CG45413	-	-	TN
FBgn0033893	CG18371	Q4V6I0	CG18371	-	-	TN
FBgn0033751	CG8818	Q7K2X0	CG8818	-	-	TN
FBgn0053852	CG33852	P02255	His1:CG33852	His1:CG33852	-	TN
FBgn0033266	CG2160	Q7JVF1	Socs44A	Suppressor of Cytokine Signaling at 44A	-	TN
FBgn0010431	CG18543	Q23973	mtrm	matrimony	-	TN
FBgn0036278	CG10698	M9PF00	CrzR	Corazonin receptor	-	FP
FBgn0050296	CG30296	A0A0B4KFX1	RIC-3	RIC3 acetylcholine receptor chaperone	-	FP
FBgn0000564	CG5400	Q07892	Eh	Eclosion hormone	-	FP
FBgn0010385	CG1385	P36192	Def	Defensin	-	FP
Negative data 3
FBgn0039085	CG10170	Q9VCL5	Ugt303B3	UDP-glycosyltransferase family 303 member B3	-	TN
FBgn0260436	CG42531	A0A0B4KEM4	CG42531	-	-	TN
FBgn0032821	CG10538	Q9VIS1	CdGAPr	Cd GTPase activating protein-related	-	TN
FBgn0033667	CG13183	A1Z8Q9	reb	rebuf	-	TN
FBgn0026239	CG31043	A8JR42	gukh	GUK-holder	-	TN
FBgn0001977	CG4180	Q9V3Y2	CIAPIN1	Cytokine induced apoptosis inhibitor 1	-	TN
FBgn0051390	CG31390	Q9GYV9	MED7	Mediator complex subunit 7	-	TN
FBgn0267253	CG32700	Q9W337	CG32700	-	-	TN
FBgn0052196	CG32196	M9PCW9	CG32196	-	-	TN
FBgn0035872	CG7185	Q9VSH4	Cpsf6	Cleavage and polyadenylation specific factor 6	-	TN
FBgn0051216	CG31216	Q9VDU7	Naam	Nicotinamide amidase	-	TN
FBgn0264488	CG43896	M9PF73	CG43896	-	-	TN
FBgn0039873	CG2191	Q8SXJ9	Smvt	Sodium-dependent multivitamin transporter	-	TN
FBgn0086532	CG4016	Q6NR46	Spt-I	Serine palmitoyltransferase subunit I	-	TN
FBgn0259965	CG42475	D1Z365	Sfp35C	Seminal fluid protein 35C	-	TN
FBgn0260481	CG32454	Q8IHA9	CG32454	-	-	TN
FBgn0037834	CG6554	Q9VGW7	Art1	Arginine methyltransferase 1	-	TN
FBgn0036772	CG5290	Q5U160	CG5290	-	-	TN
FBgn0027079	CG4062	A0A0B4KF06	ValRS	Valyl-tRNA synthetase	-	TN
FBgn0037978	CG3571	Q9VGE5	KLHL18	Kelch like family member 18	-	TN
FBgn0051108	CG31108	Q9VBX5	TTLL5	Tubulin tyrosine ligase-like 5	-	TN
FBgn0027108	CG4590	Q9V427	Inx2	Innexin 2	-	TN
FBgn0030377	CG1924	Q9I7S9	CG1924	-	-	TN
FBgn0038718	CG17752	Q9VDV7	CG17752	-	-	TN
FBgn0039261	CG6422	Q9VBZ5	Ythdf	YTH N6-methyladenosine RNA binding protein	-	TN
FBgn0030721	CG12698	Q8T4B9	CG12698	-	-	TN
FBgn0085424	CG34395	P31368	nub	nubbin	-	TN
FBgn0039722	CG15520	Q9NIP6	Capa	Capability	-	TN
FBgn0262874	CG43229	M9NEN7	CG43229	-	-	TN
FBgn0052843	CG32843	A0A0B4KEN5	Dh31-R	Diuretic hormone 31 Receptor	-	TN
FBgn0034909	CG4797	Q8MLQ7	pippin	pippin	-	TN
FBgn0033819	CG4714	A1Z9B2	CG4714	-	-	TN
FBgn0036959	CG6951	Q9VWA2	CG6951	-	-	TN
FBgn0085296	CG34267	A1A6X5	CG34267	-	-	TN
FBgn0004698	CG8153	Q24595	Xpc	Xeroderma pigmentosum, complementation group C	-	TN
FBgn0019938	CG10122	P91875	Polr1A	RNA polymerase I subunit A	-	TN
FBgn0287724	CG42403	M9ND67	Ca-beta	Ca2+-channel-protein-beta-subunit	-	TN
FBgn0017414	CG12346	P91673	cag	cag	-	TN
FBgn0039796	CG12069	Q9VA47	CG12069	-	-	TN
FBgn0259725	CG42379	B7YZN6	CG42379	-	-	TN
FBgn0263760	CG43677	A0A0B4KFW8	CG43677	-	-	TN
FBgn0262540	CG43094	A0A0B4K7C7	CG43094	-	-	TN
FBgn0020617	CG10052	Q9W2Q1	Rx	Retinal Homeobox	-	TN
FBgn0038658	CG14292	Q9VE26	CG14292	-	-	TN
FBgn0033527	CG11777	Q8MKJ6	CG11777	-	-	TN
FBgn0033110	CG9447	A1Z6Q3	CG9447	-	-	TN
FBgn0039016	CG4792	Q9VCU9	Dcr-1	Dicer-1	-	FP
FBgn0000636	CG5803	P15278	Fas3	Fasciclin 3	-	FP
FBgn0027575	CG6706	A0A0B4LHR4	GABA-B-R2	metabotropic GABA-B receptor subtype 2	-	FP
Negative data 4
FBgn0259204	CG42308	B7Z0X7	sloth2	sloth 2	-	TN
FBgn0027529	CG8920	D5AEP3	tapas	tapas	-	TN
FBgn0032751	CG17343	Q9I7M5	CG17343	-	-	TN
FBgn0044050	CG14167	Q9VT52	Ilp3	Insulin-like peptide 3	-	TN
FBgn0028381	CG14902	Q9NHF9	Decay	Death executioner caspase related to Apopain/Yama	-	TN
FBgn0003089	CG9614	Q86BJ3	pip	pipe	-	TN
FBgn0033924	CG8613	Q5BIA9	CG8613	-	-	TN
FBgn0034487	CG11048	Q7K2N1	Efhc1.2	EF-hand domain containing 1.2	-	TN
FBgn0261552	CG42670	A0A0B4KGY6	ps	pasilla	-	TN
FBgn0037162	CG11449	Q9VNU3	CG11449	-	-	TN
FBgn0013347	CG5163	P52656	TfIIA-S	Transcription-factor-IIA-S	-	TN
FBgn0037737	CG8383	A8JQW3	Pnn	Pinin	-	TN
FBgn0030746	CG9981	Q9VXG7	CG9981	-	-	TN
FBgn0038527	CG14324	Q8MZ00	CG14324	-	-	TN
FBgn0032006	CG8222	B6IDV6	Pvr	PDGF- and VEGF-receptor related	-	TN
FBgn0052706	CG32706	Q8IRM9	CG32706	-	-	TN
FBgn0031904	CG5149	Q9VM22	CG5149	-	-	TN
FBgn0033886	CG13349	Q7K2G1	Rpn13	Regulatory particle non-ATPase 13	-	TN
FBgn0032719	CG17321	Q9VJ40	CG17321	-	-	TN
FBgn0004959	CG6578	Q9VWR5	phtm	phantom	-	TN
FBgn0035880	CG17352	A8JNN6	Culd	CUB and LDLa domain	-	TN
FBgn0038524	CG7623	Q9VEI3	sll	slalom	-	TN
FBgn0037128	CG14572	Q9VNY6	CG14572	-	-	TN
FBgn0014075	CG6850	Q09332	Uggt	UDP-glucose-glycoprotein glucosyltransferase	-	TN
FBgn0030930	CG6394	Q8MV48	Pgant7	Polypeptide N-Acetylgalactosaminyltransferase 7	-	TN
FBgn0034282	CG5784	Q9V895	Mapmodulin	Mapmodulin	-	TN
FBgn0031188	CG14613	Q9VR55	CG14613	-	-	TN
FBgn0010407	CG4926	Q24488	Ror	Ror	-	TN
FBgn0025186	CG5709	O76924	ari-2	ariadne 2	-	TN
FBgn0046763	CG17278	Q9VDG1	peg	pegasus	-	TN
FBgn0287767	CG17337	A0A0B4LEQ0	Cndp2	Cytosolic non-specific dipeptidase 2	-	TN
FBgn0031281	CG3883	M9PC25	Saf6	SAGA factor-like TAF6	-	TN
FBgn0040020	CG17397	Q9W5P1	MED21	Mediator complex subunit 21	-	TN
FBgn0040892	CG14634	Q9W5C8	CG14634	-	-	TN
FBgn0030063	CG1789	Q9W3C0	CG1789	-	-	TN
FBgn0032362	CG14928	Q9VKG9	spz4	spatzle 4	-	TN
FBgn0038219	CG14839	Q8T8R8	CG14839	-	-	TN
FBgn0029639	CG14419	Q9W4V3	CG14419	-	-	TN
FBgn0003074	CG8251	P52029	Pgi	Phosphoglucose isomerase	-	TN
FBgn0026179	CG32434	E1JI59	siz	schizo	-	TN
FBgn0031895	CG4497	Q9VM36	CG4497	-	-	TN
FBgn0028707	CG10692	Q3YNB4	Mt2	Methyltransferase 2	-	TN
FBgn0038398	CG4979	Q9VEY9	sxe2	sex-specific enzyme 2	-	TN
FBgn0032964	CG11630	Q5U149	CG11630	-	-	TN
FBgn0003292	CG6097	Q9VTK2	rt	rotated abdomen	-	TN
FBgn0029957	CG12155	Q9W3Q2	CG12155	-	-	TN
FBgn0031267	CG13688	Q8MRX9	Ipk2	Inositol phosphate kinase 2	-	FP
FBgn0035167	CG13888	Q9W0M2	Gr61a	Gustatory receptor 61a	-	FP
FBgn0000635	CG3665	P34082	Fas2	Fasciclin 2	-	FP
Negative data 5
FBgn0036191	CG7334	B7Z0G4	Sugb	Sugar baby	-	TN
FBgn0030951	CG6873	Q9VWR1	CG6873	-	-	TN
FBgn0266451	CG45077	C0HK95	fau	fau	-	TN
FBgn0014010	CG3664	Q9V3I2	Rab5	Rab5	-	TN
FBgn0004910	CG15855	P48593	Eip63F-1	Ecdysone-induced protein 63F 1	-	TN
FBgn0029728	CG2861	M9PDT1	CG2861	-	-	TN
FBgn0032431	CG5435	Q9VK88	CG5435	-	-	TN
FBgn0031531	CG8840	Q9VQQ3	CG8840	-	-	TN
FBgn0262539	CG43093	A0A0B4K6X5	CG43093	-	-	TN
FBgn0037727	CG8358	Q9VH96	Nepl12	Neprilysin-like 12	-	TN
FBgn0035607	CG4835	Q9VRL7	CG4835	-	-	TN
FBgn0028537	CG31775	Q7KT85	CG31775	-	-	TN
FBgn0011834	CG2071	Q23987	Ser6	Serine protease 6	-	TN
FBgn0085191	CG34162	A8DYZ4	CG34162	-	-	TN
FBgn0264693	CG14998	A8JNK1	ens	ensconsin	-	TN
FBgn0038005	CG15807	Q9VGB5	Cyp313a5	Cytochrome P450 313a5	-	TN
FBgn0031886	CG8902	Q960D9	Nuf2	Nuf2	-	TN
FBgn0051184	CG31184	Q8IGW7	LSm3	Like Sm 3	-	TN
FBgn0026077	CG10287	A8JQU3	Gasp	Gasp	-	TN
FBgn0027091	CG8431	Q7KN90	CysRS	Cysteinyl-tRNA synthetase	-	TN
FBgn0265429	CG44341	A0A0B4LF84	CG44341	-	-	TN
FBgn0286877	CG46399	A0A6H2EDK0	CG46399	-	-	TN
FBgn0033374	CG13741	A1Z7N6	Boot	Bootlegger	-	TN
FBgn0030691	CG8959	Q9VXP5	Efhc1.1	EF-hand domain containing 1.1	-	TN
FBgn0039309	CG11891	A0A1Z1CH25	CG11891	-	-	TN
FBgn0030905	CG15059	Q9VWX1	CG15059	-	-	TN
FBgn0052196	CG32196	M9PCW9	CG32196	-	-	TN
FBgn0036289	CG10657	Q9VTY1	CG10657	-	-	TN
FBgn0085484	CG34455	Q7KUC2	Pdxk	Pyridoxal kinase	-	TN
FBgn0263980	CG43729	A0A0B4KER3	Stacl	Stac-like	-	TN
FBgn0027532	CG7139	Q86NY0	CG7139	-	-	TN
FBgn0053128	CG33128	Q9VQ12	CG33128	-	-	TN
FBgn0037408	CG1147	Q9VNM1	NPFR	Neuropeptide F receptor	-	TN
FBgn0053225	CG33225	A0A0B4LG43	CG33225	-	-	TN
FBgn0037020	CG4289	Q9VPB8	Pex14	Peroxin 14	-	TN
FBgn0025741	CG11081	H9XVP3	PlexA	Plexin A	-	TN
FBgn0038078	CG14391	Q8MZ97	CG14391	-	-	TN
FBgn0029945	CG18155	Q7KVU5	Acsf3	Acyl-CoA synthetase family member 3	-	TN
FBgn0036178	CG14137	Q9VTK5	CG14137	-	-	TN
FBgn0039406	CG6090	Q8SYG0	RpL34a	Ribosomal protein L34a	-	TN
FBgn0015924	CG4280	Q27367	crq	croquemort	-	TN
FBgn0032402	CG14945	Q8MYW3	PLCXD	Phosphatidylinositol-specific phospholipase C X domain containing	-	TN
FBgn0039558	CG4980	Q9VAY6	BCAS2	BCAS2	-	TN
FBgn0040022	CG40351	Q5LJZ2	Set1	SET domain containing 1	-	TN
FBgn0036410	CG8100	Q8MSN6	CG8100	-	-	TN
FBgn0264090	CG43759	M9PF59	CG43759	-	-	TN
FBgn0020278	CG5248	Q9VCX1	loco	locomotion defects	-	FP
FBgn0037130	CG7152	M9PGE3	Syn1	Syntrophin-like 1	-	FP
FBgn0011710	CG1403	P42207	Septin1	Septin 1	-	FP
Negative data 6
FBgn0016976	CG12500	Q24211	stnA	stoned A	-	TN
FBgn0039109	CG10365	Q9VCI9	CG10365	-	-	TN
FBgn0014906	CG3488	Q24093	Hydr2	alpha/beta hydrolase2	-	TN
FBgn0031064	CG12531	M9PHM0	CG12531	-	-	TN
FBgn0026309	CG5032	Q9UAS6	aft	adrift	-	TN
FBgn0053773	CG33773	Q4AB21	CG33773	-	-	TN
FBgn0043792	CG30427	Q0E8W1	CG30427	-	-	TN
FBgn0266464	CG33101	P54351	Nsf2	N-ethylmaleimide-sensitive factor 2	-	TN
FBgn0029755	CG4202	Q9I7W5	Sas10	Something about silencing 10	-	TN
FBgn0039788	CG2241	Q9VA54	Rpt6R	Regulatory particle triple-A ATPase 6-related	-	TN
FBgn0028884	CG4892	Q8T3Z9	CG4892	-	-	TN
FBgn0050378	CG30378	A1Z777	CG30378	-	-	TN
FBgn0032047	CG13088	Q8T4E7	CG13088	-	-	TN
FBgn0030973	CG7332	Q9VWN5	CG7332	-	-	TN
FBgn0032475	CG16975	Q9VK33	Sfmbt	Scm-related gene containing four mbt domains	-	TN
FBgn0037654	CG11983	Q9VHI6	CG11983	-	-	TN
FBgn0264449	CG43867	Q9W5D0	CG43867	-	-	TN
FBgn0033129	CG12844	A1Z6T8	Tsp42Eh	Tetraspanin 42Eh	-	TN
FBgn0037146	CG7470	Q9VNW6	P5CS	Delta[1]-pyrroline-5-carboxylate synthase	-	TN
FBgn0037402	CG1076	Q9VNL3	Vha14-2	Vacuolar H[+] ATPase 14kD subunit 2	-	TN
FBgn0033344	CG8252	A1Z7K3	CG8252	-	-	TN
FBgn0029989	CG15333	Q9W3L5	CG15333	-	-	TN
FBgn0036757	CG14585	Q9VVL1	Ir75a	Ionotropic receptor 75a	-	TN
FBgn0031310	CG4764	Q2XYI2	Vps29	Vacuolar protein sorting 29	-	TN
FBgn0036157	CG7560	Q9VTI0	CG7560	-	-	TN
FBgn0286932	CG46429	A0A6M3Q8N2	CG46429	-	-	TN
FBgn0028527	CG18507	M9PBB3	CG18507	-	-	TN
FBgn0038079	CG14394	A8JQY7	NijC	Ninjurin C	-	TN
FBgn0032252	CG6232	E1JHE3	loh	lonely heart	-	TN
FBgn0263776	CG43693	M9PC57	CG43693	-	-	TN
FBgn0038156	CG14372	Q9VFU7	side-IV	sidestep IV	-	TN
FBgn0004867	CG5920	P31009	RpS2	Ribosomal protein S2	-	TN
FBgn0259709	CG42363	Q1RKZ2	CG42363	-	-	TN
FBgn0046294	CG12699	Q8SXP1	CG12699	-	-	TN
FBgn0036014	CG3222	Q8T3Z7	CG3222	-	-	TN
FBgn0030668	CG8128	Q961V9	CG8128	-	-	TN
FBgn0038211	CG9649	Q9VFM0	CG9649	-	-	TN
FBgn0262023	CG42834	A0A0B4JDG0	CG42834	-	-	TN
FBgn0029568	CG11381	Q8SYB4	CG11381	-	-	TN
FBgn0000592	CG6917	P08171	Est-6	Esterase 6	-	TN
FBgn0034175	CG9001	A1ZAM7	ste24b	ste24b prenyl protease type I	-	TN
FBgn0044452	CG1241	Q2XXT6	Atg2	Autophagy-related 2	-	TN
FBgn0031702	CG14021	Q7K3S3	fusl	fuseless	-	TN
FBgn0260997	CG42598	D2A6L3	CG42598	-	-	TN
FBgn0026433	CG9201	Q95SR3	Grip128	Grip128	-	TN
FBgn0003255	CG8930	Q7KTA0	rk	rickets	-	FP
FBgn0260458	CG33717	Q9GN97	PGRP-LD	Peptidoglycan recognition protein LD	-	FP
FBgn0025830	CG5859	A1ZAK1	IntS8	Integrator 8	-	FP
FBgn0027575	CG6706	A0A0B4LHR4	GABA-B-R2	metabotropic GABA-B receptor subtype 2	-	FP
Negative data 7
FBgn0263354	CG42784	A0A0R4STL4	CG42784	-	-	TN
FBgn0001180	CG9786	P05084	hb	hunchback	-	TN
FBgn0065973	-	Q963J9	invader3\ORF	invader3 element ORF	-	TN
FBgn0033055	CG7861	A1Z6J5	Tbce	Tubulin-binding cofactor E	-	TN
FBgn0001297	CG33956	P21525	kay	kayak	-	TN
FBgn0010109	CG8704	Q26263	dpn	deadpan	-	TN
FBgn0010053	CG15101	Q7JRC3	Jheh1	Juvenile hormone epoxide hydrolase 1	-	TN
FBgn0030871	CG8142	Q9VX15	CG8142	-	-	TN
FBgn0030065	CG12075	M9PE29	CG12075	-	-	TN
FBgn0053333	CG33333	Q7KSF2	CG33333	-	-	TN
FBgn0040688	CG12483	Q9W0V4	CG12483	-	-	TN
FBgn0035839	CG7550	Q9VSD8	CG7550	-	-	TN
FBgn0031549	CG15415	Q9VQS4	Spindly	Spindly	-	TN
FBgn0031608	CG15435	Q9VR03	CG15435	-	-	TN
FBgn0020521	CG3541	Q8IRK0	pio	piopio	-	TN
FBgn0267413	CG45766	D0EP89	CG45766	-	-	TN
FBgn0031547	CG3212	Q5ELL3	Sr-CIV	Scavenger receptor class C, type IV	-	TN
FBgn0039336	CG4553	Q9VBR0	CG4553	-	-	TN
FBgn0031574	CG3964	Q8T417	TTLL4B	Tubulin tyrosine ligase-like 4B	-	TN
FBgn0032208	CG5604	Q9VL06	Ufd4	Ubiquitin fusion-degradation 4-like	-	TN
FBgn0015618	CG10572	Q9VT57	Cdk8	Cyclin-dependent kinase 8	-	TN
FBgn0286876	CG46398	A0A6M3QHP2	CG46398	-	-	TN
FBgn0003137	CG33103	Q868Z9	Ppn	Papilin	-	TN
FBgn0037383	CG2023	Q9VNI9	Sec20	Secretory 20	-	TN
FBgn0037624	CG8223	Q9I7K6	Nasp	Nuclear autoantigenic sperm protein	-	TN
FBgn0031134	CG1314	Q95U19	CG1314	-	-	TN
FBgn0261998	CG42816	Q9VVK6	CG42816	-	-	TN
FBgn0029661	CG16781	M9PDP1	CG16781	-	-	TN
FBgn0039690	CG1969	Q9VAI0	Gnpnat	Glucosamine-phosphate N-acetyltransferase	-	TN
FBgn0051278	CG31278	A0A0B4LI27	CG31278	-	-	TN
FBgn0261588	CG42698	A0A0B4JD55	pdm3	pou domain motif 3	-	TN
FBgn0250911	CG42245	B7Z0I5	CG42245	-	-	TN
FBgn0021761	CG4579	Q9V463	Nup154	Nucleoporin 154kD	-	TN
FBgn0036090	CG8009	Q8T0B1	Cnep1r2	CTD nuclear envelope phosphatase 1 regulatory subunit 2	-	TN
FBgn0262801	CG2358	O97066	twr	twisted bristles roughened eye	-	TN
FBgn0039431	CG6490	Q8T986	plum	plum	-	TN
FBgn0025679	CG2932	O77251	Klf15	Kruppel-like factor 15	-	TN
FBgn0033190	CG2137	A1Z707	Gpo2	Glycerophosphate oxidase 2	-	TN
FBgn0284234	CG46318	A0A1Z1CH22	CG46318	-	-	TN
FBgn0031522	CG3285	Q9VQP1	CG3285	-	-	TN
FBgn0002932	CG11988	P29503	neur	neuralized	-	TN
FBgn0261571	CG42685	Q9GN44	CG42685	-	-	TN
FBgn0033388	CG8046	A1Z7R6	CG8046	-	-	TN
FBgn0038481	CG17475	Q8SX49	CG17475	-	-	TN
FBgn0038564	CG7785	Q9VED7	CG7785	-	-	TN
FBgn0000715	CG2346	P10552	FMRFa	FMRFamide	-	TN
FBgn0011581	CG6440	P61849	Ms	Myosuppressin	-	FP
FBgn0261397	CG2146	A1Z6Z8	didum	dilute class unconventional myosin	-	FP
FBgn0035167	CG13888	Q9W0M2	Gr61a	Gustatory receptor 61a	-	FP
Negative data 8
FBgn0033755	CG8594	Q7JZ25	ClC-b	Chloride channel-b	-	TN
FBgn0004463	CG8344	P25167	Polr3B	RNA polymerase III subunit B	-	TN
FBgn0261529	CG15287	Q8MZD0	ms(2)34Fe	male sterile (2) 34Fe	-	TN
FBgn0052651	CG32651	Q8IR82	CG32651	-	-	TN
FBgn0261561	CG42675	A0A0B4KGL2	CG42675	-	-	TN
FBgn0031785	CG13991	Q5U0T9	CG13991	-	-	TN
FBgn0011281	CG11421	P54193	Obp83a	Odorant-binding protein 83a	-	TN
FBgn0266724	CG5161	Q9VUZ1	Trs20	TRAPP subunit 20	-	TN
FBgn0053460	CG33460	Q4V532	CG33460	-	-	TN
FBgn0034128	CG4409	A1ZAG3	CG4409	-	-	TN
FBgn0033661	CG13185	A8DYB0	CG13185	-	-	TN
FBgn0037766	CG12806	A0A0B4KGN9	Teh1	tipE homolog 1	-	TN
FBgn0262516	CG8743	Q9VW35	Trpml	Transient receptor potential cation channel, mucolipin	-	TN
FBgn0051223	CG31223	Q7KSA2	CG31223	-	-	TN
FBgn0085233	CG34204	A0A0B4LG98	CG34204	-	-	TN
FBgn0260764	CG42562	A1ZAX7	CG42562	-	-	TN
FBgn0034877	CG17280	Q9W1N3	levy	levy	-	TN
FBgn0039682	CG7584	A0A0B4KI20	Obp99c	Odorant-binding protein 99c	-	TN
FBgn0261788	CG42734	A8JNM4	Ank2	Ankyrin 2	-	TN
FBgn0033702	CG8854	A1Z8V2	CG8854	-	-	TN
FBgn0000355	CG6519	P07185	Cp15	Chorion protein 15	-	TN
FBgn0030501	CG11177	Q9VYB0	BthD	BthD selenoprotein	-	TN
FBgn0038266	CG3610	Q8MRS8	CG3610	-	-	TN
FBgn0030598	CG9503	Q7YU28	CG9503	-	-	TN
FBgn0039010	CG4907	Q8IHE6	CG4907	-	-	TN
FBgn0031517	CG15406	Q9VQN6	CG15406	-	-	TN
FBgn0036070	CG8072	Q9VT82	CG8072	-	-	TN
FBgn0032187	CG4839	Q9VL34	CG4839	-	-	TN
FBgn0004395	CG4620	Q86B79	unk	unkempt	-	TN
FBgn0032020	CG7787	Q9VLP3	strat	stratum	-	TN
FBgn0053998	CG33998	Q6IG52	CG33998	-	-	TN
FBgn0034087	CG8443	A1ZAB5	clu	clueless	-	TN
FBgn0036043	CG8177	M9PEQ4	Ae2	Anion exchanger 2	-	TN
FBgn0037832	CG14686	Q9VGX0	Desi	Desiccate	-	TN
FBgn0015949	CG9854	A0A0B4KG96	hrg	hiiragi	-	TN
FBgn0036763	CG7441	Q8SZU2	TrpRS-m	Tryptophanyl-tRNA synthetase, mitochondrial	-	TN
FBgn0261445	CG10072	O02373	sgl	sugarless	-	TN
FBgn0034201	CG17290	Q7JZR0	CG17290	-	-	TN
FBgn0025519	CG7773	A1ZAC7	fidipidine	fidipidine	-	TN
FBgn0034427	CG10474	A1ZBI7	CG10474	-	-	TN
FBgn0039613	CG14527	Q9VAS0	Nepl20	Neprilysin-like 20	-	TN
FBgn0000576	CG2988	P18488	ems	empty spiracles	-	TN
FBgn0033865	CG6220	A1Z9G9	CG6220	-	-	TN
FBgn0038744	CG4733	A0A0B4LHF0	CG4733	-	-	TN
FBgn0030237	CG15209	Q9VZ66	CG15209	-	-	TN
FBgn0030530	CG11063	Q9VY77	jub	Ajuba LIM protein	-	TN
FBgn0000635	CG3665	P34082	Fas2	Fasciclin 2	-	FP
FBgn0260458	CG33717	Q9GN97	PGRP-LD	Peptidoglycan recognition protein LD	-	FP
FBgn0000636	CG5803	P15278	Fas3	Fasciclin 3	-	FP
Negative data 9
FBgn0086372	CG2520	Q9VI75	lap	like-AP180	-	TN
FBgn0002775	CG8631	P50536	msl-3	male-specific lethal 3	-	TN
FBgn0046887	CG31059	Q9VB26	Gr98b	Gustatory receptor 98b	-	TN
FBgn0044441	-	Q967S6	HMS-Beagle\pol	HMS-Beagle element pol	-	TN
FBgn0085458	CG34429	A8JNS3	CG34429	-	-	TN
FBgn0037114	CG7160	Q9VP00	Cpr78E	Cuticular protein 78E	-	TN
FBgn0032624	CG6304	Q9VJF6	CG6304	-	-	TN
FBgn0032194	CG4901	Q9VL25	ath	athos	-	TN
FBgn0086907	CG13263	P04657	Cyt-c-d	Cytochrome c distal	-	TN
FBgn0032964	CG11630	Q5U149	CG11630	-	-	TN
FBgn0285913	CG12207	Q961C8	red	red Malpighian tubules	-	TN
FBgn0039079	CG17381	Q9VCM1	Ir94g	Ionotropic receptor 94g	-	TN
FBgn0261523	CG42658	M9MSG1	CG42658	-	-	TN
FBgn0052006	CG32006	Q8IMA2	CG32006	-	-	TN
FBgn0030855	CG5800	Q9VX34	CG5800	-	-	TN
FBgn0033603	CG13214	A0A0B4JCR2	Cpr47Ef	Cuticular protein 47Ef	-	TN
FBgn0030718	CG9172	Q9VXK7	ND-20	NADH dehydrogenase (ubiquinone) 20 kDa subunit	-	TN
FBgn0011672	CG3671	P49283	Mvl	Malvolio	-	TN
FBgn0035770	CG8588	Q8IQ80	pst	pastrel	-	TN
FBgn0030955	CG6891	Q8IQX5	CG6891	-	-	TN
FBgn0000592	CG6917	P08171	Est-6	Esterase 6	-	TN
FBgn0027558	CG4445	Q9Y117	Pgant3	Polypeptide N-Acetylgalactosaminyltransferase 3	-	TN
FBgn0032096	CG13106	Q9VLE5	Or30a	Odorant receptor 30a	-	TN
FBgn0260243	CG11971	O16044	E(var)3-9	Enhancer of variegation 3-9	-	TN
FBgn0000259	CG15224	P08182	CkIIbeta	Casein kinase II beta subunit	-	TN
FBgn0032315	CG14069	Q9VKN2	CG14069	-	-	TN
FBgn0037288	CG14661	Q9VN71	Jhbp3	Juvenile hormone binding protein 3	-	TN
FBgn0016126	CG1495	A4V110	CaMKI	Calcium/calmodulin-dependent protein kinase I	-	TN
FBgn0031902	CG4969	Q9VM26	Wnt6	Wnt oncogene analog 6	-	TN
FBgn0030054	CG12109	Q8SWV8	Caf1-180	Chromatin assembly factor 1, p180 subunit	-	TN
FBgn0036053	CG6718	Q7KUD4	iPLA2-VIA	calcium-independent phospholipase A2 VIA	-	TN
FBgn0026874	CG13358	Q7KW26	CG13358	-	-	TN
FBgn0030913	CG6123	Q9VWW2	kairos	kairos	-	TN
FBgn0034501	CG13868	A1ZBT2	CG13868	-	-	TN
FBgn0003660	CG12210	P18489	Syb	Synaptobrevin	-	TN
FBgn0032151	CG4128	M9PFD8	nAChRalpha6	nicotinic Acetylcholine Receptor alpha6	-	TN
FBgn0028577	CG12085	Q8T6B9	hfp	half pint	-	TN
FBgn0013263	CG33261	Q08605	Trl	Trithorax-like	-	TN
FBgn0283521	CG12052	Q9V5M6	lola	longitudinals lacking	-	TN
FBgn0035797	CG14837	Q8IQ88	CG14837	-	-	TN
FBgn0031189	CG14618	Q9VR56	CG14618	-	-	TN
FBgn0042098	CG18735	Q9I7V4	CG18735	-	-	TN
FBgn0034885	CG4019	A0A0B4KFZ1	Eglp4	Entomoglyceroporin 4	-	TN
FBgn0011272	CG4651	P41126	RpL13	Ribosomal protein L13	-	TN
FBgn0032362	CG14928	Q9VKG9	spz4	spatzle 4	-	TN
FBgn0261397	CG2146	A1Z6Z8	didum	dilute class unconventional myosin	-	FP
FBgn0000635	CG3665	P34082	Fas2	Fasciclin 2	-	FP
FBgn0000636	CG5803	P15278	Fas3	Fasciclin 3	-	FP
FBgn0036278	CG10698	M9PF00	CrzR	Corazonin receptor	-	FP
Negative data 10
FBgn0261507	CG42655	M9MSL9	CG42655	-	-	TN
FBgn0283625	CG46298	A0A384TPA0	CG46298	-	-	TN
FBgn0042693	CG7913	A0A0B4KHB9	wrd	well-rounded	-	TN
FBgn0262140	CG42866	M9MRL1	CG42866	-	-	TN
FBgn0024956	CG7614	Q7KPG8	Mat1	Menage a trois 1	-	TN
FBgn0053242	CG33242	Q7KV18	Ste:CG33242	Ste:CG33242	-	TN
FBgn0033903	CG8323	Q7JZE8	CG8323	-	-	TN
FBgn0001180	CG9786	P05084	hb	hunchback	-	TN
FBgn0035256	CG13930	Q9W0A6	CG13930	-	-	TN
FBgn0037884	CG17184	Q9VGQ8	Arfip	Arfaptin	-	TN
FBgn0031040	CG14210	Q9VWF8	CG14210	-	-	TN
FBgn0262896	CG43251	M9NDX2	CG43251	-	-	TN
FBgn0259201	CG42305	B7YZX3	CG42305	-	-	TN
FBgn0030456	CG4332	Q9VYG3	CG4332	-	-	TN
FBgn0037534	CG2781	Q9VHX7	Elovl7	ELOVL fatty acid elongase 7	-	TN
FBgn0039150	CG13605	Q8MT73	CG13605	-	-	TN
FBgn0052277	CG32277	Q8IRE1	CG32277	-	-	TN
FBgn0051777	CG31777	Q8IQ06	CG31777	-	-	TN
FBgn0038151	CG17044	Q9VFV2	yellow-e2	yellow-e2	-	TN
FBgn0027786	CG6851	Q9V3Y4	Mtch	Mitochondrial carrier homolog 1	-	TN
FBgn0266129	CG16778	P14083	lov	jim lovell	-	TN
FBgn0042102	CG18745	Q9I7L0	CG18745	-	-	TN
FBgn0029659	CG16782	Q9W4S4	CG16782	-	-	TN
FBgn0033766	CG8771	A0A0B4K859	Nup188	Nucleoporin 188kDa	-	TN
FBgn0038292	CG3987	Q9VFC9	CG3987	-	-	TN
FBgn0034644	CG10082	Q961X0	Ip6k	Inositol hexakisphosphate kinase	-	TN
FBgn0034105	CG7755	A1ZAD2	CG7755	-	-	TN
FBgn0263050	CG43345	Q9VIE9	CG43345	-	-	TN
FBgn0038742	CG4703	Q9VDT1	Arc42	Activator-recruited cofactor subunit 42	-	TN
FBgn0020620	CG8085	A0A0B4JD18	RN-tre	Related to the N terminus of tre oncogene	-	TN
FBgn0033179	CG11139	Q7K3Z3	p47	p47	-	TN
FBgn0050042	CG30042	A1Z8Y3	Cpr49Ab	Cuticular protein 49Ab	-	TN
FBgn0287234	CG3244	Q8SZK9	slf	schlaff	-	TN
FBgn0035957	CG5144	Q8T8X7	Argk2	Arginine kinase 2	-	TN
FBgn0031975	CG7356	Q8IPH0	Tg	Transglutaminase	-	TN
FBgn0000259	CG15224	P08182	CkIIbeta	Casein kinase II beta subunit	-	TN
FBgn0013812	CG3723	A0A0B4KHJ4	Dhc93AB	Dynein heavy chain at 93AB	-	TN
FBgn0003132	CG9156	Q05547	Pp1-13C	Protein phosphatase 1 at 13C	-	TN
FBgn0086690	CG33957	M9ND93	Plp	Pericentrin-like protein	-	TN
FBgn0267043	CG45487	X2JFV5	CG45487	-	-	TN
FBgn0013276	CG18743	P02825	Hsp70Ab	Heat shock protein 70 Ab	-	TN
FBgn0036454	CG17839	Q0E8E6	CG17839	-	-	TN
FBgn0051465	CG31465	A0A0B4KGI8	CG31465	-	-	TN
FBgn0002537	-	P92184	Lcp6	Larval cuticle protein 6	-	TN
FBgn0033547	CG12935	Q7JW07	CG12935	-	-	TN
FBgn0020278	CG5248	Q9VCX1	loco	locomotion defects	-	FP
FBgn0000635	CG3665	P34082	Fas2	Fasciclin 2	-	FP
FBgn0013759	CG6703	Q24210	CASK	CASK	-	FP
FBgn0035167	CG13888	Q9W0M2	Gr61a	Gustatory receptor 61a	-	FP
Negative data 11
FBgn0019928	CG4812	Q4V3S6	Ser8	Ser8	-	TN
FBgn0028412	CG6541	M9NEG6	Mst33A	Mst33A	-	TN
FBgn0025820	CG1935	O96067	JTBR	JTBR	-	TN
FBgn0263601	CG5841	Q9VUX2	mib1	mind bomb 1	-	TN
FBgn0030933	CG6470	Q9VWT2	CG6470	-	-	TN
FBgn0038857	CG17282	Q9VDE4	Bdbt	Bride of doubletime	-	TN
FBgn0261361	CG42638	Q9VW35	CG42638	-	-	TN
FBgn0259785	CG7752	Q9VP57	pzg	putzig	-	TN
FBgn0029117	CG9943	Q9U4F3	Surf1	Surfeit 1	-	TN
FBgn0050039	CG30039	Q8MKJ7	CG30039	-	-	TN
FBgn0037491	CG1227	Q9VI84	CG1227	-	-	TN
FBgn0036336	CG11268	Q9VU37	Icmt	Isoprenylcysteine carboxyl methyltransferase	-	TN
FBgn0052269	CG32269	Q8SYS8	CG32269	-	-	TN
FBgn0053914	CG33914	A1Z6U0	CG33914	-	-	TN
FBgn0032004	CG8292	Q8MZF5	CG8292	-	-	TN
FBgn0033055	CG7861	A1Z6J5	Tbce	Tubulin-binding cofactor E	-	TN
FBgn0032085	CG9555	Q9VLF8	CG9555	-	-	TN
FBgn0034290	CG5773	A1ZB19	CG5773	-	-	TN
FBgn0051407	CG31407	Q8INM8	CG31407	-	-	TN
FBgn0029697	CG15570	Q9W4M4	CG15570	-	-	TN
FBgn0262030	CG42841	Q6ILZ3	CG42841	-	-	TN
FBgn0013673	CG34072	P84345	mt:ATPase8	mitochondrial ATPase subunit 8	-	TN
FBgn0030872	CG6492	Q9VX14	Ucp4A	Uncoupling protein 4A	-	TN
FBgn0030360	CG1806	Q9VYR3	CG1806	-	-	TN
FBgn0053856	CG33856	Q4AB57	His2A:CG33856	His2A:CG33856	-	TN
FBgn0039501	CG5987	Q9VB58	TTLL6B	Tubulin tyrosine ligase-like 6B	-	TN
FBgn0050469	CG30469	A1ZA15	Ir52b	Ionotropic receptor 52b	-	TN
FBgn0032677	CG5790	Q8T0Q5	CG5790	-	-	TN
FBgn0028402	CG10582	E1JI58	Polr3E	RNA polymerase III subunit E	-	TN
FBgn0050345	CG30345	Q1EC10	CG30345	-	-	TN
FBgn0036227	CG17826	Q9VTR2	CG17826	-	-	TN
FBgn0033235	CG8728	Q7K3W2	CG8728	-	-	TN
FBgn0030807	CG13000	Q9VX93	CG13000	-	-	TN
FBgn0259152	CG11847	Q9VBX1	Clbn	Caliban	-	TN
FBgn0262166	CG8445	Q7K5N4	caly	calypso	-	TN
FBgn0259953	CG42463	E1JHS1	Sfp24Bd	Seminal fluid protein 24Bd	-	TN
FBgn0285951	CG42648	Q9VV39	mRpS34	mitochondrial ribosomal protein S34	-	TN
FBgn0039282	CG11848	Q9VBX0	Bili	Band4.1 inhibitor LRP interactor	-	TN
FBgn0029006	CG4943	Q9V853	Smurf	SMAD specific E3 ubiquitin protein ligase	-	TN
FBgn0024510	CG32315	Q8T626	dlt	discs lost	-	TN
FBgn0085332	CG34303	A8JQW9	CG34303	-	-	TN
FBgn0022984	CG3584	O44434	qkr58E-3	quaking related 58E-3	-	TN
FBgn0025613	CG3081	O77280	CG3081	-	-	TN
FBgn0040658	CG13516	Q2PE16	CG13516	-	-	TN
FBgn0261592	CG10944	P29327	RpS6	Ribosomal protein S6	-	TN
FBgn0010385	CG1385	P36192	Def	Defensin	-	FP
FBgn0035167	CG13888	Q9W0M2	Gr61a	Gustatory receptor 61a	-	FP
FBgn0051146	CG31146	Q9VIC7	Nlg1	Neuroligin 1	-	FP
FBgn0035331	CG8985	M9PEC0	MsR1	Myosuppressin receptor 1	-	FP
Negative data 12
FBgn0029950	CG9657	Q8MSS3	rumpel	rumpel	-	TN
FBgn0014903	CG14630	Q9NF72	CG14630	-	-	TN
FBgn0037520	CG18268	Q9VHZ8	CG18268	-	-	TN
FBgn0033052	CG33131	A1Z6J2	SCAP	SREBP cleavage activating protein	-	TN
FBgn0030239	CG17333	Q9VZ64	Pgls	6-phosphogluconolactonase	-	TN
FBgn0086442	CG17492	Q9VJ14	mib2	mind bomb 2	-	TN
FBgn0035032	CG4692	Q9W141	ATPsynF	ATP synthase, subunit F	-	TN
FBgn0034168	CG15614	A1ZAL6	CG15614	-	-	TN
FBgn0020294	CG10573	O18363	ko	knockout	-	TN
FBgn0040491	CG8238	Q8T8Y5	Buffy	Buffy	-	TN
FBgn0033135	CG12839	Q7JYY8	Tsp42En	Tetraspanin 42En	-	TN
FBgn0036648	CG4098	Q8MQV8	CG4098	-	-	TN
FBgn0035026	CG12252	Q8MQY2	Fcp1	TFIIF-interacting CTD phosphatase	-	TN
FBgn0028969	CG14813	Q7K7G0	deltaCOP	Coat Protein (coatomer) delta	-	TN
FBgn0261649	CG31247	Q86B91	tinc	tincar	-	TN
FBgn0005666	CG32019	D1YSG0	bt	bent	-	TN
FBgn0027599	CG2790	Q9W0X8	CG2790	-	-	TN
FBgn0036547	CG17032	Q9VUV8	CG17032	-	-	TN
FBgn0034878	CG3941	Q95RQ8	pita	pita	-	TN
FBgn0035085	CG3770	Q95SW9	CG3770	-	-	TN
FBgn0032934	CG8679	Q9VIE0	CG8679	-	-	TN
FBgn0014019	CG5279	P91657	Rh5	Rhodopsin 5	-	TN
FBgn0032603	CG17928	Q9VJI1	CG17928	-	-	TN
FBgn0020909	CG11130	P56175	Rtc1	Rtc1	-	TN
FBgn0029535	CG14635	Q9W5C9	CG14635	-	-	TN
FBgn0051418	CG31418	Q8T977	CG31418	-	-	TN
FBgn0035410	CG14964	Q9VZT8	MnM	myomesin and myosin binding protein	-	TN
FBgn0039228	CG6980	Q9VC34	CG6980	-	-	TN
FBgn0036310	CG10969	Q9VU11	CG10969	-	-	TN
FBgn0038007	CG10093	Q9VGB3	Cyp313a3	Cytochrome P450 313a3	-	TN
FBgn0278604	CG8374	Q9VH89	dmt	dalmatian	-	TN
FBgn0029594	CG14806	Q9W549	Coa8	Cytochrome c oxidase assembly factor 8	-	TN
FBgn0261976	CG18013	Q9VQY9	Psf2	Partner of Sld Five 2	-	TN
FBgn0014417	CG13397	Q9VLL5	Naglu	N-acetyl-alpha-glucosaminidase	-	TN
FBgn0038675	CG6013	Q9VE08	CG6013	-	-	TN
FBgn0032586	CG4599	M9PDJ9	Tpr2	Tetratricopeptide repeat protein 2	-	TN
FBgn0032110	CG3748	Q8T8T6	CG3748	-	-	TN
FBgn0013435	CG1362	A1Z840	Cdc2rk	Cdc2-related kinase	-	TN
FBgn0031533	CG2772	Q9VQQ5	CG2772	-	-	TN
FBgn0026136	CG8914	O96863	CkIIbeta2	Casein kinase II beta2 subunit	-	TN
FBgn0041237	CG13491	Q9W2B2	Gr58c	Gustatory receptor 58c	-	TN
FBgn0030555	CG1839	Q9VY46	Fbxl4	F box and leucine-rich-repeat gene 4	-	TN
FBgn0020510	CG9749	A0A0B4K774	Abi	Abelson interacting protein	-	TN
FBgn0038799	CG4288	Q7K2N3	MFS9	Major Facilitator Superfamily Transporter 9	-	TN
FBgn0037170	CG11401	Q9VNT5	Trxr2	Thioredoxin reductase 2	-	TN
FBgn0000564	CG5400	Q07892	Eh	Eclosion hormone	-	FP
FBgn0010105	CG17943	Q24139	comm	commissureless	-	FP
FBgn0020278	CG5248	Q9VCX1	loco	locomotion defects	-	FP
FBgn0033504	CG18408	A0A0B4K6W0	CAP	CAP	-	FP
Negative data 13
FBgn0005586	CG7576	P25228	Rab3	Rab3	-	TN
FBgn0031176	CG1678	Q8MSK3	whe	what else	-	TN
FBgn0259201	CG42305	B7YZX3	CG42305	-	-	TN
FBgn0034066	CG8397	A1ZA83	EMC7	ER membrane protein complex subunit 7	-	TN
FBgn0038239	CG14850	Q9VFI7	Jig	Jig	-	TN
FBgn0036824	CG3902	Q95U46	CG3902	-	-	TN
FBgn0261552	CG42670	A0A0B4KGY6	ps	pasilla	-	TN
FBgn0031497	CG17259	Q95TC0	SerRS	Seryl-tRNA synthetase	-	TN
FBgn0051436	CG31436	Q8IMT3	CG31436	-	-	TN
FBgn0028534	CG7916	Q9V3U5	CG7916	-	-	TN
FBgn0031141	CG1304	Q9VRD1	CG1304	-	-	TN
FBgn0039668	CG2304	Q7KRW1	Trc8	TRC8 ring finger protein	-	TN
FBgn0038665	CG12269	A0A0B4K7H3	euc	eucalyptus	-	TN
FBgn0000287	CG4881	P91639	salr	spalt-related	-	TN
FBgn0051848	CG31848	Q8IP75	CG31848	-	-	TN
FBgn0265762	CG44569	A0A0B4LFR5	CG44569	-	-	TN
FBgn0035360	CG1246	Q9VZZ0	CG1246	-	-	TN
FBgn0032798	CG10132	Q8SZX3	CG10132	-	-	TN
FBgn0039782	CG15539	A0A0B4LHW6	CG15539	-	-	TN
FBgn0033615	CG7741	A1Z8J0	CG7741	-	-	TN
FBgn0034471	CG8462	A0A0B4LFW3	Obp56e	Odorant-binding protein 56e	-	TN
FBgn0028531	CG15286	Q9VJT3	CG15286	-	-	TN
FBgn0010438	CG4337	P54622	mtSSB	mitochondrial single stranded DNA-binding protein	-	TN
FBgn0050157	CG30157	Q4V6M7	Ufsp1	UFM1 specific peptidase 1	-	TN
FBgn0085319	CG34290	A8JRA0	CG34290	-	-	TN
FBgn0011276	CG2655	O76880	HLH3B	Helix loop helix protein 3B	-	TN
FBgn0260396	CG42521	A8E795	CG42521	-	-	TN
FBgn0037689	CG8135	Q8MRQ4	CG8135	-	-	TN
FBgn0024986	CG3719	O76877	CG3719	-	-	TN
FBgn0284081	CG46303	A0A1Z1CSL7	CG46303	-	-	TN
FBgn0032882	CG9320	Q9VIJ9	Ns4	Nucleostemin 4	-	TN
FBgn0003057	CG10598	Q24346	CG10598	-	-	TN
FBgn0035424	CG11505	Q9I7T7	Larp4B	La-related protein 4B	-	TN
FBgn0267977	CG9203	Q9VXU6	mh	maternal haploid	-	TN
FBgn0053080	CG33080	Q86P63	CG33080	-	-	TN
FBgn0033701	CG13171	Q4QPW4	CG13171	-	-	TN
FBgn0261560	CG8846	Q9XZ56	Thor	Thor	-	TN
FBgn0034770	CG13519	Q9W207	Obp58d	Odorant-binding protein 58d	-	TN
FBgn0035207	CG9153	E8NHA2	Herc4	HECT and RLD domain containing E3 ubiquitin ligase 4	-	TN
FBgn0035901	CG6745	Q9VSK9	Pus7	Pseudouridine synthase 7	-	TN
FBgn0030336	CG1578	Q8MRI4	CG1578	-	-	TN
FBgn0030655	CG9213	Q9VXT5	CG9213	-	-	TN
FBgn0019624	CG14724	Q94514	COX5A	Cytochrome c oxidase subunit 5A	-	TN
FBgn0038918	CG6690	Q9VD62	Qsox3	Quiescin sulfhydryl oxidase 3	-	TN
FBgn0085261	CG34232	A8DYB4	CG34232	-	-	TN
FBgn0261244	CG33174	B7Z150	inaE	inactivation no afterpotential E	-	TN
FBgn0011581	CG6440	P61849	Ms	Myosuppressin	-	FP
FBgn0036278	CG10698	M9PF00	CrzR	Corazonin receptor	-	FP
FBgn0003255	CG8930	Q7KTA0	rk	rickets	-	FP
Negative data 14
FBgn0043053	-	Q9GP60	Ivk\pol	Ivk element pol	-	TN
FBgn0033283	CG11635	Q5BI51	CG11635	-	-	TN
FBgn0031970	CG7227	Q9VLU7	CG7227	-	-	TN
FBgn0030956	CG18259	Q9VWQ6	CG18259	-	-	TN
FBgn0283659	CG4103	Q9V3N8	THG	tRNA-histidine guanylyltransferase	-	TN
FBgn0031802	CG9499	Q9VME9	ppk7	pickpocket 7	-	TN
FBgn0037176	CG14456	B7Z0A0	CG14456	-	-	TN
FBgn0003274	CG4918	P05389	RpLP2	Ribosomal protein LP2	-	TN
FBgn0260467	CG7071	Q8SXS0	CG7071	-	-	TN
FBgn0027053	CG14884	Q9XZ58	CSN5	COP9 signalosome subunit 5	-	TN
FBgn0024326	CG9738	O61444	Mkk4	MAP kinase kinase 4	-	TN
FBgn0025835	CG17707	A8JUS7	CG17707	-	-	TN
FBgn0023169	CG3051	O18645	AMPKalpha	AMP-activated protein kinase alpha subunit	-	TN
FBgn0025815	CG4039	Q9V461	Mcm6	Minichromosome maintenance 6	-	TN
FBgn0031052	CG14215	Q9VWE6	Elys	-	-	TN
FBgn0025629	CG4045	O77263	CG4045	-	-	TN
FBgn0034083	CG8434	A1ZAB1	lbk	lambik	-	TN
FBgn0025360	CG18455	Q95RW8	Optix	Optix	-	TN
FBgn0032051	CG13097	Q9VLK1	CG13097	-	-	TN
FBgn0038470	CG18213	A0A0B4LHB6	CG18213	-	-	TN
FBgn0032665	CG15152	Q9VJA4	CG15152	-	-	TN
FBgn0037301	CG12005	Q95U54	Mms19	Mms19	-	TN
FBgn0034576	CG9350	Q7JYH3	ND-B14.7	NADH dehydrogenase (ubiquinone) B14.7 subunit	-	TN
FBgn0003741	CG16724	P11596	tra	transformer	-	TN
FBgn0262820	CG43191	Q6IGM3	CG43191	-	-	TN
FBgn0034821	CG9876	Q7YU61	CG9876	-	-	TN
FBgn0053194	CG33194	Q8T0X8	CheA29a	Chemosensory protein A 29a	-	TN
FBgn0035022	CG11413	Q9W152	CG11413	-	-	TN
FBgn0036486	CG7003	Q9VUM0	Msh6	Msh6	-	TN
FBgn0002562	CG2559	P11995	Lsp1alpha	Larval serum protein 1 alpha	-	TN
FBgn0037728	CG16817	Q9VH95	p23	p23	-	TN
FBgn0030616	CG9091	Q9VXX8	RpL37-1	Ribosomal protein L37-1	-	TN
FBgn0264607	CG18069	Q00168	CaMKII	Calcium/calmodulin-dependent protein kinase II	-	TN
FBgn0028525	CG4249	Q9VJL5	c(2)M	crossover suppressor on 2 of Manheim	-	TN
FBgn0038191	CG9925	Q8T3N7	Kots	Kotsubu	-	TN
FBgn0051301	CG31301	Q9VF83	CG31301	-	-	TN
FBgn0035679	CG10467	Q8MT28	CG10467	-	-	TN
FBgn0020376	CG31962	Q5ELR6	Sr-CIII	Scavenger receptor class C, type III	-	TN
FBgn0052563	CG32563	Q9VX72	CG32563	-	-	TN
FBgn0035204	CG2277	Q961B3	Nt5a	5' nucleotidase A	-	TN
FBgn0032709	CG15167	Q9VJ53	CG15167	-	-	TN
FBgn0037416	CG15592	Q8SZP1	Osi9	Osiris 9	-	TN
FBgn0262150	CG42876	M9MRU8	CG42876	-	-	TN
FBgn0033260	CG8711	Q5BI50	Cul4	Cullin 4	-	TN
FBgn0035722	CG10075	Q9VRZ7	Uqcc1	Ubiquinol-cytochrome c reductase complex assembly factor 1	-	TN
FBgn0015803	CG10043	A8DZ19	RtGEF	Rho-type guanine nucleotide exchange factor	-	TN
FBgn0035815	CG7422	E1JI63	Snmp2	Sensory neuron membrane protein 2	-	FP
FBgn0037130	CG7152	M9PGE3	Syn1	Syntrophin-like 1	-	FP
FBgn0001987	CG3903	Q7KT70	Gli	Gliotactin	-	FP
Negative data 15
FBgn0262467	CG8885	Q9VMX4	Scox	Synthesis of cytochrome c oxidase	-	TN
FBgn0039929	CG11076	Q7JZK8	CG11076	-	-	TN
FBgn0040365	CG14628	Q9V3V1	CG14628	-	-	TN
FBgn0036484	CG6859	Q9VUL8	Pex3	Peroxin 3	-	TN
FBgn0036829	CG14076	Q9VVU7	Ir75d	Ionotropic receptor 75d	-	TN
FBgn0032450	CG5776	Q9VK63	CG5776	-	-	TN
FBgn0035951	CG5068	Q95R98	CG5068	-	-	TN
FBgn0085352	CG34323	A2VEV2	CG34323	-	-	TN
FBgn0039291	CG13663	Q9VBW0	Saysd1	SAYSVFN motif domain containing 1	-	TN
FBgn0037571	CG11694	Q9VHT0	CG11694	-	-	TN
FBgn0023081	CG4012	Q9W1B0	gek	genghis khan	-	TN
FBgn0001189	CG3095	Q9W568	hfw	halfway	-	TN
FBgn0028935	CG7653	Q9VJN2	CG7653	-	-	TN
FBgn0259795	CG4750	Q7K2S9	loopin-1	loopin-1	-	TN
FBgn0259727	CG42381	B7YZN8	CG42381	-	-	TN
FBgn0263974	CG43726	Q8MTA5	qin	qin	-	TN
FBgn0037375	CG1193	E1JJ62	kat-60L1	katanin p60-like 1	-	TN
FBgn0039726	CG7883	Q9GQ89	eIF2Balpha	eukaryotic translation initiation factor 2B subunit alpha	-	TN
FBgn0085217	CG34188	Q6IGD9	CG34188	-	-	TN
FBgn0028539	CG31731	E1JHH7	Eato	Engulfment ABC Transporter in the ovary	-	TN
FBgn0035855	CG7366	Q9VSF5	CG7366	-	-	TN
FBgn0036556	CG5830	M9PFN0	hzg	herzog	-	TN
FBgn0023094	CG8727	O61734	cyc	cycle	-	TN
FBgn0037718	CG8286	Q9VHA8	P58IPK	P58IPK	-	TN
FBgn0265373	CG44314	A0A0B4LF62	CG44314	-	-	TN
FBgn0014006	CG4720	Q24458	Ask1	Apoptotic signal-regulating kinase 1	-	TN
FBgn0051742	CG31742	Q8INY4	Prosbeta5R2	Proteasome beta5 subunit-related 2	-	TN
FBgn0263968	CG32743	Q70PP2	nonC	no-on-and-no-off transient C	-	TN
FBgn0050361	CG30361	A0A0B4KF15	mtt	mangetout	-	TN
FBgn0034733	CG4752	Q8MS45	CG4752	-	-	TN
FBgn0036790	CG7285	Q8MU51	AstC-R1	Allatostatin C receptor 1	-	TN
FBgn0044342	-	Q967T5	springer\pol	springer element pol	-	TN
FBgn0038398	CG4979	Q9VEY9	sxe2	sex-specific enzyme 2	-	TN
FBgn0015222	CG2216	A0A0B4KI27	Fer1HCH	Ferritin 1 heavy chain homologue	-	TN
FBgn0038819	CG5494	Q8SZM0	Cpr92F	Cuticular protein 92F	-	TN
FBgn0004811	CG10528	M9PG97	fs(2)ltoPP43	female sterile (2) ltoPP43	-	TN
FBgn0036837	CG18135	M9PI96	CG18135	-	-	TN
FBgn0260451	CG14042	Q0E8T4	CG14042	-	-	TN
FBgn0259233	CG42331	Q7YU25	CG42331	-	-	TN
FBgn0260858	CG1515	Q9W3M8	Ykt6	YKT6 v-SNARE	-	TN
FBgn0036592	CG13049	Q8SWS3	CG13049	-	-	TN
FBgn0036206	CG5964	Q8MR73	twy	twitchy	-	TN
FBgn0036398	CG9007	Q8T0K2	upSET	upSET	-	TN
FBgn0030936	CG6481	Q8T8V9	CG6481	-	-	TN
FBgn0259951	CG42461	B9EQU3	Sfp24Ba	Seminal fluid protein 24Ba	-	TN
FBgn0035815	CG7422	E1JI63	Snmp2	Sensory neuron membrane protein 2	-	FP
FBgn0000635	CG3665	P34082	Fas2	Fasciclin 2	-	FP
FBgn0025830	CG5859	A1ZAK1	IntS8	Integrator 8	-	FP
FBgn0000564	CG5400	Q07892	Eh	Eclosion hormone	-	FP
Negative data 16
FBgn0265623	CG3905	P25172	Su(z)2	Suppressor of zeste 2	-	TN
FBgn0035838	CG7942	Q9VSD7	ldbr	lariat debranching enzyme	-	TN
FBgn0039788	CG2241	Q9VA54	Rpt6R	Regulatory particle triple-A ATPase 6-related	-	TN
FBgn0031419	CG15390	Q8SXK0	CG15390	-	-	TN
FBgn0036235	CG6938	M9PI24	CG6938	-	-	TN
FBgn0036305	CG10984	Q8IQI3	CG10984	-	-	TN
FBgn0040347	CG3026	Q9V3T1	mus81	mus81	-	TN
FBgn0039003	CG4917	Q8IMZ9	wfs1	wolfram syndrome 1	-	TN
FBgn0039709	CG31009	Q9VAF5	Cad99C	Cadherin 99C	-	TN
FBgn0035617	CG5146	Q95TK0	l(3)psg2	lethal (3) persistent salivary gland 2	-	TN
FBgn0032651	CG5545	Q9VJC1	Oli	Olig family	-	TN
FBgn0032089	CG9573	Q9VLF2	Rcd-1r	Rcd-1 related	-	TN
FBgn0036734	CG7564	Q9VVI1	CG7564	-	-	TN
FBgn0035272	CG13922	Q9W086	mRpL46	mitochondrial ribosomal protein L46	-	TN
FBgn0004861	CG18412	P39769	ph-p	polyhomeotic proximal	-	TN
FBgn0028544	CG16884	Q9V3Z9	Vajk3	-	-	TN
FBgn0041621	CG31519	P82986	Or82a	Odorant receptor 82a	-	TN
FBgn0028888	CG4168	Q8SZT2	CG4168	-	-	TN
FBgn0032801	CG10165	Q9VIU6	CG10165	-	-	TN
FBgn0041706	CG3253	Q9W1A7	CG3253	-	-	TN
FBgn0032223	CG5034	Q95TF1	GATAd	GATAd	-	TN
FBgn0038720	CG6231	Q8SX51	CG6231	-	-	TN
FBgn0037506	CG1287	Q8T8Z4	Mics1	Mitochondrial morphology and cristae structure 1	-	TN
FBgn0030010	CG10959	M9PHD3	CG10959	-	-	TN
FBgn0035512	CG15008	Q9VZG0	Cpr64Ac	Cuticular protein 64Ac	-	TN
FBgn0051933	CG31933	Q8MZC9	CG31933	-	-	TN
FBgn0031033	CG14219	Q9VWG5	CG14219	-	-	TN
FBgn0038979	CG7046	E1JIT5	tHMG2	testis-enriched HMG-box-containing protein 2	-	TN
FBgn0036227	CG17826	Q9VTR2	CG17826	-	-	TN
FBgn0005613	CG8404	P40657	Sox15	Sox box protein 15	-	TN
FBgn0039676	CG7577	A0A0B4KHD5	ppk20	pickpocket 20	-	TN
FBgn0085219	CG34190	A8DYH0	CG34190	-	-	TN
FBgn0264699	CG43968	M9PIM3	CG43968	-	-	TN
FBgn0035000	CG13578	Q4V4I1	CG13578	-	-	TN
FBgn0031118	CG1412	E1JJS2	RhoGAP19D	Rho GTPase activating protein at 19D	-	TN
FBgn0002564	CG6821	P11997	Lsp1gamma	Larval serum protein 1 gamma	-	TN
FBgn0038966	CG13848	Q9VD09	pinta	prolonged depolarization afterpotential (PDA) is not apparent	-	TN
FBgn0261704	CG42740	N0ACE7	CG42740	-	-	TN
FBgn0033834	CG4744	A1Z9C4	CG4744	-	-	TN
FBgn0016059	CG6446	O44253	Sema1b	Semaphorin 1b	-	TN
FBgn0259748	CG42397	Q6ILC6	CG42397	-	-	TN
FBgn0037619	CG8159	Q8MQX2	CG8159	-	-	TN
FBgn0030208	CG2890	Q9W2U4	PPP4R2r	Protein phosphatase 4 regulatory subunit 2-related protein	-	TN
FBgn0250904	CG34434	Q9W4B0	CG34434	-	-	TN
FBgn0260942	CG6921	Q9VCY7	bond	james bond	-	TN
FBgn0011710	CG1403	P42207	Septin1	Septin 1	-	FP
FBgn0003255	CG8930	Q7KTA0	rk	rickets	-	FP
FBgn0260458	CG33717	Q9GN97	PGRP-LD	Peptidoglycan recognition protein LD	-	FP
FBgn0039016	CG4792	Q9VCU9	Dcr-1	Dicer-1	-	FP
Negative data 17
FBgn0037307	CG14666	Q9VN97	Tim17a2	Tim17a2	-	TN
FBgn0038243	CG8066	Q9VFI3	CG8066	-	-	TN
FBgn0039073	CG4408	Q7JVX3	CG4408	-	-	TN
FBgn0010113	CG15532	Q9N2M8	heca	headcase	-	TN
FBgn0051550	CG31550	A0A0B4KF34	CG31550	-	-	TN
FBgn0038704	CG5316	Q8MSG8	Aptx	aprataxin	-	TN
FBgn0051523	CG31523	Q95T98	CG31523	-	-	TN
FBgn0025640	CG13369	O77425	CG13369	-	-	TN
FBgn0034479	CG8654	Q7K3M6	CG8654	-	-	TN
FBgn0034422	CG7137	Q7K2B0	CG7137	-	-	TN
FBgn0035164	CG13901	Q8SZ57	CG13901	-	-	TN
FBgn0035428	CG14960	Q8SX45	CG14960	-	-	TN
FBgn0035610	CG10626	Q8SZE8	Lkr	Leucokinin receptor	-	TN
FBgn0028944	CG11864	Q9VJN9	Semp1	Seminal metalloprotease-1	-	TN
FBgn0036091	CG18628	Q9VTA5	CG18628	-	-	TN
FBgn0040849	CG33492	A1Z6D6	Ir41a	Ionotropic receptor 41a	-	TN
FBgn0261531	CG42659	M9MRQ3	CG42659	-	-	TN
FBgn0001090	CG7088	P29746	bnb	bangles and beads	-	TN
FBgn0002940	CG4550	P06002	ninaE	neither inactivation nor afterpotential E	-	TN
FBgn0030684	CG8260	Q7KUZ3	CG8260	-	-	TN
FBgn0035909	CG6822	Q9V3A8	ergic53	ergic53	-	TN
FBgn0039627	CG11837	Q9VAQ5	CG11837	-	-	TN
FBgn0010611	CG4311	Q7K4Q9	Hmgs	HMG Coenzyme A synthase	-	TN
FBgn0028343	CG8465	Q8MQX9	Ankle2	Ankle2	-	TN
FBgn0039909	CG1970	Q9V4E0	ND-49	NADH dehydrogenase (ubiquinone) 49 kDa subunit	-	TN
FBgn0083962	CG34126	M9PB37	CG34126	-	-	TN
FBgn0034978	CG3257	Q95T47	CG3257	-	-	TN
FBgn0042207	CG18530	Q9VG50	CG18530	-	-	TN
FBgn0034743	CG4046	Q9W237	RpS16	Ribosomal protein S16	-	TN
FBgn0262485	CG43075	M9NF55	CG43075	-	-	TN
FBgn0042182	CG18749	Q8MSK0	CG18749	-	-	TN
FBgn0002863	CG17924	P16548	Acp95EF	Accessory gland protein 95EF	-	TN
FBgn0040297	CG9256	B7YZY1	Nhe2	Na[+]/H[+] hydrogen exchanger 2	-	TN
FBgn0024995	CG2680	O76864	CG2680	-	-	TN
FBgn0024248	CG5686	Q9XTN2	chico	chico	-	TN
FBgn0024833	CG9388	O62531	AP-1mu	Adaptor Protein complex 1, mu subunit	-	TN
FBgn0030742	CG9919	Q9VXH5	CG9919	-	-	TN
FBgn0050371	CG30371	A1Z7D2	CG30371	-	-	TN
FBgn0259834	CG8062	Q9V3F9	out	outsiders	-	TN
FBgn0032470	CG5142	Q9VK41	Ttc30	Tetratricopeptide repeat domain 30	-	TN
FBgn0034194	CG15611	A1ZAQ4	CG15611	-	-	TN
FBgn0030386	CG2574	Q9VYN3	CG2574	-	-	TN
FBgn0025394	CG32810	O76889	inc	insomniac	-	TN
FBgn0028527	CG18507	M9PBB3	CG18507	-	-	TN
FBgn0036337	CG11255	Q86NZ5	Adk2	Adenosine kinase 2	-	TN
FBgn0027572	CG5009	Q7KML2	ACOX1	acyl-CoA oxidase 1	-	TN
FBgn0000635	CG3665	P34082	Fas2	Fasciclin 2	-	FP
FBgn0011581	CG6440	P61849	Ms	Myosuppressin	-	FP
FBgn0035167	CG13888	Q9W0M2	Gr61a	Gustatory receptor 61a	-	FP
Negative data 18
FBgn0037989	CG14741	A0A0B4K638	ATP8B	ATPase 8B	-	TN
FBgn0004620	CG6992	Q24351	GluRIIA	Glutamate receptor IIA	-	TN
FBgn0029658	CG14269	Q9W4S5	CG14269	-	-	TN
FBgn0031469	CG18558	Q8T3Z1	CG18558	-	-	TN
FBgn0265089	CG8023	Q9VSG1	eIF4E3	eukaryotic translation initiation factor 4E3	-	TN
FBgn0264694	CG6719	Q9VGP6	mgr	merry-go-round	-	TN
FBgn0037816	CG6345	Q9VGZ1	CG6345	-	-	TN
FBgn0038655	CG14297	Q9VE30	CG14297	-	-	TN
FBgn0051690	CG31690	Q9VQE9	Tmtc1	Transmembrane O-mannosyltransferase targeting cadherins 1	-	TN
FBgn0037027	CG3680	M9PG20	HIPP1	HP1 and insulator partner protein 1	-	TN
FBgn0052266	CG32266	Q8MSE9	CG32266	-	-	TN
FBgn0260454	CG17139	Q2L385	CG17139	-	-	TN
FBgn0011286	CG10844	Q24498	RyR	Ryanodine receptor	-	TN
FBgn0029700	CG15576	Q9W4M0	CG15576	-	-	TN
FBgn0028983	CG10913	Q7JV69	Spn55B	Serpin 55B	-	TN
FBgn0031504	CG15403	Q4V6K4	CG15403	-	-	TN
FBgn0051469	CG31469	Q8ING6	Argp	Arginine phosphatase	-	TN
FBgn0039043	CG17121	Q9VCR9	CG17121	-	-	TN
FBgn0036289	CG10657	Q9VTY1	CG10657	-	-	TN
FBgn0032843	CG10730	Q8MS96	CG10730	-	-	TN
FBgn0038958	CG13857	Q9VD17	CG13857	-	-	TN
FBgn0284083	CG46305	A0A384TTL1	CG46305	-	-	TN
FBgn0053241	CG33241	Q7KV15	Ste:CG33241	Ste:CG33241	-	TN
FBgn0050481	CG30481	A1Z9J6	mRpL53	mitochondrial ribosomal protein L53	-	TN
FBgn0031903	CG4971	Q9VM25	Wnt10	Wnt oncogene analog 10	-	TN
FBgn0035430	CG12009	M9NDG5	CG12009	-	-	TN
FBgn0039288	CG13653	Q9VBW4	CG13653	-	-	TN
FBgn0038771	CG4390	Q7KSB5	CG4390	-	-	TN
FBgn0034379	CG15073	A0A0B4LG07	CG15073	-	-	TN
FBgn0265626	CG44434	A0A0C4DHF7	CG44434	-	-	TN
FBgn0029736	CG4041	Q9W4F8	CG4041	-	-	TN
FBgn0013762	CG8203	P48609	Cdk5	Cyclin-dependent kinase 5	-	TN
FBgn0051646	CG31646	Q9VMN6	DIP-theta	Dpr-interacting protein theta	-	TN
FBgn0265974	CG10117	Q9V730	ttv	tout-velu	-	TN
FBgn0037760	CG9461	Q6NQY0	FBXO11	F-box protein 11	-	TN
FBgn0030815	CG8945	Q9VX86	CG8945	-	-	TN
FBgn0031128	CG1338	Q8IQ35	hydra	hydra	-	TN
FBgn0020645	CG7287	P91940	Lcp65Aa	Lcp65Aa	-	TN
FBgn0086368	CG12311	Q9W5D4	tw	twisted	-	TN
FBgn0027588	CG14476	Q7KMM4	GCS2alpha	Glucosidase 2 alpha subunit	-	TN
FBgn0051004	CG31004	Q0KHY3	mesh	mesh	-	TN
FBgn0063261	CG31275	Q7JQ02	CG31275	-	-	TN
FBgn0030629	CG9123	Q9VXW4	CG9123	-	-	TN
FBgn0261617	CG15319	M9MS40	nej	nejire	-	TN
FBgn0032595	CG17996	Q8MSY9	CG17996	-	-	TN
FBgn0001624	CG1725	P31007	dlg1	discs large 1	-	FP
FBgn0035331	CG8985	M9PEC0	MsR1	Myosuppressin receptor 1	-	FP
FBgn0011581	CG6440	P61849	Ms	Myosuppressin	-	FP
FBgn0035167	CG13888	Q9W0M2	Gr61a	Gustatory receptor 61a	-	FP
Negative data 19
FBgn0286979	CG46439	Q9VTE7	CG46439	-	-	TN
FBgn0015270	CG3041	Q24168	Orc2	Origin recognition complex subunit 2	-	TN
FBgn0025720	CG9204	O96539	Ate1	Arginyltransferase 1	-	TN
FBgn0036609	CG13039	Q9VV33	CG13039	-	-	TN
FBgn0038391	CG10278	A0A0B4JDD2	GATAe	GATAe	-	TN
FBgn0053121	CG33121	Q9VLV3	Spn28Db	Serpin 28Db	-	TN
FBgn0037009	CG5104	Q9VPD4	CG5104	-	-	TN
FBgn0053863	CG33863	P02299	His3:CG33863	His3:CG33863	-	TN
FBgn0023534	CG17778	O46059	CG17778	-	-	TN
FBgn0087039	CG7066	Q9VSH1	Sbp2	SECIS-binding protein 2	-	TN
FBgn0036905	CG14101	Q8T497	Vtld	Viral tegument-like deubiquitinase	-	TN
FBgn0038846	CG5697	Q9VDG3	CG5697	-	-	TN
FBgn0033469	CG12133	A1Z824	CG12133	-	-	TN
FBgn0041252	CG15573	Q9GTX9	Femcoat	Femcoat	-	TN
FBgn0039158	CG6182	Q7JUZ0	TBC1d7	TBC1 domain family member 7	-	TN
FBgn0037203	CG11128	Q9VNP7	slif	slimfast	-	TN
FBgn0041147	CG10850	Q8MRX0	ida	imaginal discs arrested	-	TN
FBgn0033451	CG1665	A1Z803	Marc	Mitochondrial amidoxime reducing component	-	TN
FBgn0011802	CG6539	Q9V3C4	Gem3	Gemin 3	-	TN
FBgn0038714	CG6240	Q4V480	Cpr92A	Cuticular protein 92A	-	TN
FBgn0031044	CG14211	Q9VWF4	MKP-4	MAPK Phosphatase 4	-	TN
FBgn0036319	CG11010	M9PI48	Ent3	Equilibrative nucleoside transporter 3	-	TN
FBgn0011244	CG2830	Q9VPS5	Hsp60B	Heat shock protein 60B	-	TN
FBgn0035640	CG17498	Q9VRQ2	mad2	mad2	-	TN
FBgn0025876	-	Q8I7Q0	opus\gag	opus element gag	-	TN
FBgn0265974	CG10117	Q9V730	ttv	tout-velu	-	TN
FBgn0038541	CG16766	Q9VEG2	TyrRII	Tyramine receptor II	-	TN
FBgn0034396	CG15097	A0A0B4JD92	CG15097	-	-	TN
FBgn0033539	CG16728	Q95RG8	Git	G protein-coupled receptor kinase interacting ArfGAP	-	TN
FBgn0023550	CG18031	O46038	FarO	Fatty acyl-CoA reductase in oenocytes	-	TN
FBgn0030215	CG15296	Q9W2T5	CG15296	-	-	TN
FBgn0034825	CG3215	Q8T3Y7	Gpdh2	Glycerol-3-phosphate dehydrogenase 2	-	TN
FBgn0035087	CG2765	Q7JRE5	CG2765	-	-	TN
FBgn0051259	CG31259	Q9VHQ4	CG31259	-	-	TN
FBgn0003983	CG9271	Q06521	Vm34Ca	Vitelline membrane 34Ca	-	TN
FBgn0266487	CG45086	A0A0B4LG97	CG45086	-	-	TN
FBgn0029084	CG6727	Q9U599	gom	gomdanji	-	TN
FBgn0045500	CG31931	P84180	Gr22b	Gustatory receptor 22b	-	TN
FBgn0250824	CG33655	A0A0B4LG16	CG33655	-	-	TN
FBgn0065109	CG34058	Q9VL84	ppk11	pickpocket 11	-	TN
FBgn0010602	CG3018	Q7KNM2	lwr	lesswright	-	TN
FBgn0286898	CG11098	Q9VMA7	Tango1	Transport and Golgi organization 1	-	TN
FBgn0032727	CG10623	Q9VJ31	Bhmt	Betaine-homocysteine S-methyltransferase	-	TN
FBgn0052547	CG32547	A1KXD5	CG32547	-	-	TN
FBgn0032846	CG10721	Q9VIP2	Pyroxd1	Pyridine nucleotide-disulfide oxidoreductase domain 1	-	TN
FBgn0050296	CG30296	A0A0B4KFX1	RIC-3	RIC3 acetylcholine receptor chaperone	-	FP
FBgn0260458	CG33717	Q9GN97	PGRP-LD	Peptidoglycan recognition protein LD	-	FP
FBgn0031267	CG13688	Q8MRX9	Ipk2	Inositol phosphate kinase 2	-	FP
FBgn0261397	CG2146	A1Z6Z8	didum	dilute class unconventional myosin	-	FP
Negative data 20
FBgn0259193	CG42297	B7Z0P2	Ir94d	Ionotropic receptor 94d	-	TN
FBgn0010350	CG7962	P56079	Cds	CDP-diacylglycerol synthase	-	TN
FBgn0033320	CG8586	A1Z7H7	CG8586	-	-	TN
FBgn0029965	CG15326	Q9W3P4	Ir7b	Ionotropic receptor 7b	-	TN
FBgn0028554	CG10203	M9PC85	x16	x16 splicing factor	-	TN
FBgn0026380	CG11981	Q9XYN7	Prosbeta3	Proteasome beta3 subunit	-	TN
FBgn0039777	CG2229	Q9VA67	Jon99Fii	Jonah 99Fii	-	TN
FBgn0000244	CG9379	Q8SYE7	by	blistery	-	TN
FBgn0051155	CG31155	Q9VFB5	Polr2G	RNA polymerase II subunit G	-	TN
FBgn0035546	CG11345	Q9VZC0	CG11345	-	-	TN
FBgn0035211	CG2211	Q8MSC8	CG2211	-	-	TN
FBgn0263199	CG5288	Q95U34	Galk	Galactokinase	-	TN
FBgn0038151	CG17044	Q9VFV2	yellow-e2	yellow-e2	-	TN
FBgn0030983	CG15882	Q9VWM2	CG15882	-	-	TN
FBgn0039135	CG13603	Q9VCF1	CG13603	-	-	TN
FBgn0033210	CG1406	Q9V4Q8	U2A	U2A	-	TN
FBgn0284225	CG46309	A0A1W5Q0T5	CG46309	-	-	TN
FBgn0002121	CG2671	P08111	l(2)gl	lethal (2) giant larvae	-	TN
FBgn0261808	CG31299	A8JQX3	cu	curled	-	TN
FBgn0039860	CG1792	Q9V9V8	CG1792	-	-	TN
FBgn0034998	CG13577	A0A0B4LHJ1	CG13577	-	-	TN
FBgn0030817	CG4991	M9PHT8	CG4991	-	-	TN
FBgn0053096	CG33096	A0A4D6K2Q0	CG33096	-	-	TN
FBgn0036442	CG13473	Q9VUG9	CG13473	-	-	TN
FBgn0031335	CG5565	Q9VQ04	CG5565	-	-	TN
FBgn0037734	CG9448	Q9VH90	trbd	trabid	-	TN
FBgn0034351	CG5190	Q7JUX9	rswl	roswell	-	TN
FBgn0035866	CG7197	Q2XYK6	Arl5	ADP-ribosylation factor-like 5	-	TN
FBgn0037881	CG10703	Q9VGR1	GCC88	GRIP and coiled-coil domain containing 88 kDa	-	TN
FBgn0030122	CG16892	Q9W351	Aladin	Aladin	-	TN
FBgn0030551	CG11674	Q9VY49	CG11674	-	-	TN
FBgn0034735	CG4610	Q9W245	CG4610	-	-	TN
FBgn0038809	CG16953	Q9VDK9	CG16953	-	-	TN
FBgn0030742	CG9919	Q9VXH5	CG9919	-	-	TN
FBgn0037336	CG2519	Q7KTS3	CG2519	-	-	TN
FBgn0034644	CG10082	Q961X0	Ip6k	Inositol hexakisphosphate kinase	-	TN
FBgn0032846	CG10721	Q9VIP2	Pyroxd1	Pyridine nucleotide-disulfide oxidoreductase domain 1	-	TN
FBgn0085377	CG34348	Q9VZ05	CG34348	-	-	TN
FBgn0024555	CG9351	Q9VFS5	flfl	falafel	-	TN
FBgn0037182	CG6838	A8JNX0	ArfGAP3	ADP-ribosylation factor GTPase activating protein 3	-	TN
FBgn0085204	CG34175	A1A6N9	CG34175	-	-	TN
FBgn0262571	CG43111	A0A0B4K7X0	CG43111	-	-	TN
FBgn0030787	CG9609	Q9VXB4	CG9609	-	-	TN
FBgn0039319	CG13659	Q9VBS9	CG13659	-	-	TN
FBgn0039929	CG11076	Q7JZK8	CG11076	-	-	TN
FBgn0259198	CG42302	A8JUP9	CG42302	-	-	TN
FBgn0011259	CG18405	Q24322	Sema1a	Semaphorin 1a	-	FP
FBgn0051146	CG31146	Q9VIC7	Nlg1	Neuroligin 1	-	FP
FBgn0039016	CG4792	Q9VCU9	Dcr-1	Dicer-1	-	FP

## Sheet: Supplementary Data 2d
Type	Sna	Spb	Ac	MCC	Pr
Sleep	0.208955	0.927612	0.568284	0.196498	0.743024
Locomotor behavior	0.250883	0.929329	0.590106	0.245448	0.780654
Social behavior	0.183673	0.928571	0.556122	0.168593	0.721154
a. Directly calculated; b. The average values of Sp, Ac, MCC and Pr were calculated from 20 resampling datasets.
