# Supplementary material for: Large-language models facilitate discovery of the molecular signatures regulating sleep and activity
Source: Nat Commun. 2024 May 1;15:3685. doi: 10.1038/s41467-024-48005-w (PMC11063160; doi:10.1038/s41467-024-48005-w)
Supplement: Supplementary file 7 — Supplementary Data 4 [file 41467_2024_48005_MOESM7_ESM.xlsx]

## Sheet: Supplementary Data 4
Supplementary Data 4. Accuracy statistics for tracking varying sizes of fly groups
Type	Num. of flies / plate	video 1			video 2			video 3			video 4			video 5			video 6
		duration (min)	total frames	error frames	duration (min)	total frames	error frames	duration (min)	total frames	error frames	duration (min)	total frames	error frames	duration (min)	total frames	error frames	duration (min)	total frames	error frames
Male	1	2.5	1065	0	2.5	1065	1	2.5	1065	0	2.5	1065	1	2.5	1065	1	2.5	1065	3
	2	2.5	1065	2	2.5	1065	0	2.5	1065	0	2.5	1065	0	2.5	1065	2	2.5	1065	0
	3	2.5	1065	15	2.5	1065	10	2.5	1065	1	2.5	1065	1	2.5	1065	10	2.5	1065	2
	4	2.5	1065	12	2.5	1065	10	2.5	1065	4	2.5	1065	6	2.5	1065	15	2.5	1065	25
	5	2.5	1065	15	2.5	1065	17	2.5	1065	30	2.5	1065	35	2.5	1065	5	2.5	1065	8
	6	2.5	1065	146	2.5	1065	100	2.5	1065	150	2.5	1065	120	2.5	1065	350	2.5	1065	112
	7	2.5	1065	149	2.5	1065	345	2.5	1065	285	2.5	1065	324	2.5	1065	303	2.5	1065	419
	8	2.5	1065	76	2.5	1065	66	2.5	1065	150	2.5	1065	186	2.5	1065	501	2.5	1065	406
	9	2.5	1065	250	2.5	1065	270	2.5	1065	632	2.5	1065	652	2.5	1065	202	2.5	1065	340
	10	2.5	1065	425	2.5	1065	561	2.5	1065	732	2.5	1065	598	2.5	1065	384	2.5	1065	260
	15	2.5	1065	834	2.5	1065	1024	2.5	1065	723	2.5	1065	817	2.5	1065	1008	2.5	1065	727
	20	2.5	1065	1002	2.5	1065	985	2.5	1065	1012	2.5	1065	898	2.5	1065	861	2.5	1065	898
Female	1	2.5	1065	0	2.5	1065	1	2.5	1065	0	2.5	1065	1	2.5	1065	1	2.5	1065	0
	2	2.5	1065	26	2.5	1065	4	2.5	1065	0	2.5	1065	0	2.5	1065	2	2.5	1065	1
	3	2.5	1065	0	2.5	1065	2	2.5	1065	1	2.5	1065	1	2.5	1065	0	2.5	1065	4
	4	2.5	1065	4	2.5	1065	6	2.5	1065	4	2.5	1065	6	2.5	1065	31	2.5	1065	19
	5	2.5	1065	7	2.5	1065	9	2.5	1065	30	2.5	1065	35	2.5	1065	17	2.5	1065	11
	6	2.5	1065	146	2.5	1065	123	2.5	1065	153	2.5	1065	112	2.5	1065	126	2.5	1065	112
	7	2.5	1065	472	2.5	1065	540	2.5	1065	230	2.5	1065	254	2.5	1065	203	2.5	1065	124
	8	2.5	1065	301	2.5	1065	289	2.5	1065	150	2.5	1065	356	2.5	1065	501	2.5	1065	406
	9	2.5	1065	568	2.5	1065	270	2.5	1065	286	2.5	1065	254	2.5	1065	196	2.5	1065	265
	10	2.5	1065	341	2.5	1065	523	2.5	1065	485	2.5	1065	466	2.5	1065	261	2.5	1065	465
	15	2.5	1065	711	2.5	1065	998	2.5	1065	685	2.5	1065	779	2.5	1065	994	2.5	1065	830
	20	2.5	1065	1013	2.5	1065	921	2.5	1065	671	2.5	1065	906	2.5	1065	861	2.5	1065	890
