# Supplementary material for: Large-language models facilitate discovery of the molecular signatures regulating sleep and activity
Source: Nat Commun. 2024 May 1;15:3685. doi: 10.1038/s41467-024-48005-w (PMC11063160; doi:10.1038/s41467-024-48005-w)
Supplement: Supplementary file 8 — Supplementary Data 5 [file 41467_2024_48005_MOESM8_ESM.xlsx]

## Sheet: Supplementary Data 5
Supplementary Data 5. Strains used in this study.
Fly strain	CG #	FBgn ID	Source
TH01461.N	CG4356	FBgn0000037	Tsinghua Fly Center
TH01462.N	No CG match		Tsinghua Fly Center
TH01463.N	CG9441	FBgn0003162	Tsinghua Fly Center
TH01464.N	CG10118	FBgn0005626	Tsinghua Fly Center
TH01465.N	CG9652	FBgn0011582	Tsinghua Fly Center
TH01466.N	CG18741	FBgn0015129	Tsinghua Fly Center
TH01467.N	CG3024	FBgn0025615	Tsinghua Fly Center
TH01469.N	CG10431	FBgn0032730	Tsinghua Fly Center
TH01470.N	CG8380	FBgn0034136	Tsinghua Fly Center
TH01471.N	CG1056	FBgn0087012	Tsinghua Fly Center
TH01472.N	CG15274	FBgn0260446	Tsinghua Fly Center
TH01473.N	CG33528	FBgn0260964	Tsinghua Fly Center
TH01474.N	CG3022	FBgn0031275	Tsinghua Fly Center
TH01475.N	CG33517	FBgn0053517	Tsinghua Fly Center
TH01476.N	CG14965	FBgn0035414	Tsinghua Fly Center
TH01477.N	CG12051	FBgn0000043	Tsinghua Fly Center
TH01479.N	CG4180	FBgn0001977	Tsinghua Fly Center
TH01480.N	CG7622	FBgn0002579	Tsinghua Fly Center
TH01481.N	CG2746	FBgn0285950	Tsinghua Fly Center
TH01482.N	CG7939	FBgn0002626	Tsinghua Fly Center
TH01483.N	CG10130	FBgn0010638	Tsinghua Fly Center
TH01485.N	CG5486	FBgn0016756	Tsinghua Fly Center
TH01486.N	CG3740	FBgn0023530	Tsinghua Fly Center
TH01487.N	CG5709	FBgn0025186	Tsinghua Fly Center
TH01488.N	CG1821	FBgn0025286	Tsinghua Fly Center
TH01489.N	CG7977	FBgn0026372	Tsinghua Fly Center
TH01490.N	CG1957	FBgn0027873	Tsinghua Fly Center
TH01491.N	CG4892	FBgn0028884	Tsinghua Fly Center
TH01492.N	CG3446	FBgn0029868	Tsinghua Fly Center
TH01493.N	CG2263	FBgn0030007	Tsinghua Fly Center
TH01494.N	CG9053	FBgn0030606	Tsinghua Fly Center
TH01496.N	CG16758	FBgn0035348	Tsinghua Fly Center
TH01497.N	CG10616	FBgn0036286	Tsinghua Fly Center
TH01498.N	CG14077	FBgn0036830	Tsinghua Fly Center
TH01499.N	CG5195	FBgn0036995	Tsinghua Fly Center
TH01500.N	CG11426	FBgn0037166	Tsinghua Fly Center
TH01501.N	CG2099	FBgn0037328	Tsinghua Fly Center
TH01503.N	CG6439	FBgn0038922	Tsinghua Fly Center
TH01505.N	CG11877	FBgn0039636	Tsinghua Fly Center
TH01506.N	CG1937	FBgn0039875	Tsinghua Fly Center
TH01507.N	CG2126	FBgn0039876	Tsinghua Fly Center
TH01508.N	CG5254	FBgn0040383	Tsinghua Fly Center
TH01509.N	CG18809	FBgn0042132	Tsinghua Fly Center
TH01510.N	CG15736	FBgn0043001	Tsinghua Fly Center
TH01511.N	CG31217	FBgn0051217	Tsinghua Fly Center
TH01512.N	CG31729	FBgn0051729	Tsinghua Fly Center
TH01513.N	CG34359	FBgn0085388	Tsinghua Fly Center
TH01517.N	CG3180	FBgn0262955	Tsinghua Fly Center
TH01561.N	CG15627	FBgn0031634	Tsinghua Fly Center
TH01562.N	CG7221	FBgn0031972	Tsinghua Fly Center
TH01563.N	CG10623	FBgn0032727	Tsinghua Fly Center
TH01564.N	CG2070	FBgn0033203	Tsinghua Fly Center
TH01565.N	CG18740	FBgn0002783	Tsinghua Fly Center
TH01566.N	CG2064	FBgn0033205	Tsinghua Fly Center
TH01568.N	CG16827	FBgn0034005	Tsinghua Fly Center
TH01569.N	CG5372	FBgn0034880	Tsinghua Fly Center
TH01570.N	CG4871	FBgn0035050	Tsinghua Fly Center
TH01571.N	CG12079	FBgn0035404	Tsinghua Fly Center
TH01572.N	CG14991	FBgn0035498	Tsinghua Fly Center
TH01573.N	CG6449	FBgn0036101	Tsinghua Fly Center
TH01574.N	CG6869	FBgn0036485	Tsinghua Fly Center
TH01575.N	CG6498	FBgn0036511	Tsinghua Fly Center
TH01576.N	CG11637	FBgn0036822	Tsinghua Fly Center
TH01577.N	CG5701	FBgn0036980	Tsinghua Fly Center
TH01579.N	CG12817	FBgn0037798	Tsinghua Fly Center
TH01580.N	CG6567	FBgn0037842	Tsinghua Fly Center
TH01581.N	CG6359	FBgn0038065	Tsinghua Fly Center
TH01582.N	CG14394	FBgn0038079	Tsinghua Fly Center
TH01584.N	CG17271	FBgn0038829	Tsinghua Fly Center
TH01585.N	CG13830	FBgn0039054	Tsinghua Fly Center
TH01586.N	CG10371	FBgn0039111	Tsinghua Fly Center
TH01587.N	CG13604	FBgn0039137	Tsinghua Fly Center
TH01588.N	CG7816	FBgn0039714	Tsinghua Fly Center
TH01589.N	CG1909	FBgn0039911	Tsinghua Fly Center
TH01591.N	CG40305	FBgn0044872	Tsinghua Fly Center
TH01592.N	CG30060	FBgn0050060	Tsinghua Fly Center
TH01593.N	CG30491	FBgn0050491	Tsinghua Fly Center
TH01594.N	CG30495	FBgn0050495	Tsinghua Fly Center
TH01595.N	CG32627	FBgn0052627	Tsinghua Fly Center
TH01596.N	CG33547	FBgn0053547	Tsinghua Fly Center
TH01597.N	CG34123	FBgn0083959	Tsinghua Fly Center
TH01598.N	CG3696	FBgn0086902	Tsinghua Fly Center
TH01599.N	CG40300	FBgn0250816	Tsinghua Fly Center
TH01600.N	CG42574	FBgn0260794	Tsinghua Fly Center
TH01601.N	CG43065	FBgn0262475	Tsinghua Fly Center
TH01603.N	CG43154	FBgn0262684	Tsinghua Fly Center
TH01604.N	CG17596	FBgn0262866	Tsinghua Fly Center
TH01605.N	CG8276	FBgn0263144	Tsinghua Fly Center
TH01606.N	CG4140	FBgn0261881	Tsinghua Fly Center
TH01607.N	CG8325	FBgn0021847	Tsinghua Fly Center
TH01609.N	CG2520	FBgn0086372	Tsinghua Fly Center
TH01610.N	CG31762	FBgn0000114	Tsinghua Fly Center
TH01613.N	CG32300	FBgn0015360	Tsinghua Fly Center
TH01614.N	CG16928	FBgn0020270	Tsinghua Fly Center
TH01615.N	CG3365	FBgn0020304	Tsinghua Fly Center
TH01616.N	CG7067	FBgn0024945	Tsinghua Fly Center
TH01617.N	CG3842	FBgn0029866	Tsinghua Fly Center
TH01619.N	CG7221	FBgn0031972	Tsinghua Fly Center
TH01621.N	CG2070	FBgn0033203	Tsinghua Fly Center
TH01622.N	CG8520	FBgn0033734	Tsinghua Fly Center
TH01623.N	CG5372	FBgn0034880	Tsinghua Fly Center
TH01624.N	CG4871	FBgn0035050	Tsinghua Fly Center
TH01625.N	CG12079	FBgn0035404	Tsinghua Fly Center
TH01626.N	CG6449	FBgn0036101	Tsinghua Fly Center
TH01627.N	CG6869	FBgn0036485	Tsinghua Fly Center
TH01628.N	CG7729	FBgn0036688	Tsinghua Fly Center
TH01629.N	CG11637	FBgn0036822	Tsinghua Fly Center
TH01630.N	CG1239	FBgn0037368	Tsinghua Fly Center
TH01631.N	CG12817	FBgn0037798	Tsinghua Fly Center
TH01632.N	CG6567	FBgn0037842	Tsinghua Fly Center
TH01633.N	CG14394	FBgn0038079	Tsinghua Fly Center
TH01635.N	CG17271	FBgn0038829	Tsinghua Fly Center
TH01636.N	CG7816	FBgn0039714	Tsinghua Fly Center
TH01637.N	CG40305	FBgn0044872	Tsinghua Fly Center
TH01638.N	CG30491	FBgn0050491	Tsinghua Fly Center
TH01639.N	CG30495	FBgn0050495	Tsinghua Fly Center
TH01640.N	CG34123	FBgn0083959	Tsinghua Fly Center
TH01642.N	CG43154	FBgn0262684	Tsinghua Fly Center
TH01643.N	CG8276	FBgn0263144	Tsinghua Fly Center
TH01644.N	CG8325	FBgn0021847	Tsinghua Fly Center
TH01645.N	CG4140	FBgn0261881	Tsinghua Fly Center
TH01646.N	CG6953	FBgn0026721	Tsinghua Fly Center
TH01647.N	CG7756	FBgn0001217	Tsinghua Fly Center
TH01648.N	CG5436	FBgn0001230	Tsinghua Fly Center
TH01649.N	CG8579	FBgn0001285	Tsinghua Fly Center
TH01650.N	CG31783	FBgn0002939	Tsinghua Fly Center
TH01651.N	CG31034	FBgn0003356	Tsinghua Fly Center
TH01653.N	CG3047	FBgn0003372	Tsinghua Fly Center
TH01654.N	CG2155	FBgn0003965	Tsinghua Fly Center
TH01658.N	CG4153	FBgn0004926	Tsinghua Fly Center
TH01659.N	CG10739	FBgn0010309	Tsinghua Fly Center
TH01660.N	CG2851	FBgn0010323	Tsinghua Fly Center
TH01661.N	CG11140	FBgn0010548	Tsinghua Fly Center
TH01662.N	CG7129	FBgn0010877	Tsinghua Fly Center
TH01663.N	CG4457	FBgn0015298	Tsinghua Fly Center
TH01664.N	CG31062	FBgn0016061	Tsinghua Fly Center
TH01665.N	CG16858	FBgn0016075	Tsinghua Fly Center
TH01666.N	CG4412	FBgn0016119	Tsinghua Fly Center
TH01667.N	CG13598	FBgn0016754	Tsinghua Fly Center
TH01668.N	CG4083	FBgn0017572	Tsinghua Fly Center
TH01670.N	CG7400	FBgn0021953	Tsinghua Fly Center
TH01671.N	CG6298	FBgn0023197	Tsinghua Fly Center
TH01674.N	CG14796	FBgn0025390	Tsinghua Fly Center
TH01675.N	CG8474	FBgn0025874	Tsinghua Fly Center
TH01676.N	CG4994	FBgn0026409	Tsinghua Fly Center
TH01677.N	CG4766	FBgn0027546	Tsinghua Fly Center
TH01678.N	CG10345	FBgn0027562	Tsinghua Fly Center
TH01679.N	CG17818	FBgn0027872	Tsinghua Fly Center
TH01680.N	CG3653	FBgn0028369	Tsinghua Fly Center
TH01681.N	CG4341	FBgn0028481	Tsinghua Fly Center
TH01682.N	CG10203	FBgn0028554	Tsinghua Fly Center
TH01683.N	CG5036	FBgn0028743	Tsinghua Fly Center
TH01684.N	CG16873	FBgn0028936	Tsinghua Fly Center
TH01685.N	CG4746	FBgn0029003	Tsinghua Fly Center
TH01686.N	CG7002	FBgn0029167	Tsinghua Fly Center
TH01687.N	CG4096	FBgn0029791	Tsinghua Fly Center
TH01689.N	CG3973	FBgn0029881	Tsinghua Fly Center
TH01690.N	CG10555	FBgn0030034	Tsinghua Fly Center
TH01691.N	CG1440	FBgn0030038	Tsinghua Fly Center
TH01692.N	CG1847	FBgn0030345	Tsinghua Fly Center
TH01693.N	CG15721	FBgn0030438	Tsinghua Fly Center
TH01694.N	CG11172	FBgn0030505	Tsinghua Fly Center
TH01695.N	CG9675	FBgn0030774	Tsinghua Fly Center
TH01696.N	CG4678	FBgn0030778	Tsinghua Fly Center
TH01698.N	CG18641	FBgn0031426	Tsinghua Fly Center
TH01699.N	CG8869	FBgn0031654	Tsinghua Fly Center
TH01700.N	CG4496	FBgn0031894	Tsinghua Fly Center
TH01701.N	CG7228	FBgn0031969	Tsinghua Fly Center
TH01702.N	CG7227	FBgn0031970	Tsinghua Fly Center
TH01703.N	CG4435	FBgn0032117	Tsinghua Fly Center
TH01704.N	CG17118	FBgn0032291	Tsinghua Fly Center
TH01705.N	CG7309	FBgn0032314	Tsinghua Fly Center
TH01706.N	CG5648	FBgn0032492	Tsinghua Fly Center
TH01707.N	CG7881	FBgn0033048	Tsinghua Fly Center
TH01708.N	CG8711	FBgn0033260	Tsinghua Fly Center
TH01709.N	CG12909	FBgn0033507	Tsinghua Fly Center
TH01711.N	CG13168	FBgn0033705	Tsinghua Fly Center
TH01712.N	CG17760	FBgn0033756	Tsinghua Fly Center
TH01713.N	CG8950	FBgn0034186	Tsinghua Fly Center
TH01714.N	CG6536	FBgn0034219	Tsinghua Fly Center
TH01715.N	CG5190	FBgn0034351	Tsinghua Fly Center
TH01716.N	CG18609	FBgn0034382	Tsinghua Fly Center
TH01717.N	CG17821	FBgn0034383	Tsinghua Fly Center
TH01718.N	CG9090	FBgn0034497	Tsinghua Fly Center
TH01719.N	CG13423	FBgn0034513	Tsinghua Fly Center
TH01722.N	CG11061	FBgn0034697	Tsinghua Fly Center
TH01723.N	CG12490	FBgn0034782	Tsinghua Fly Center
TH01724.N	CG9825	FBgn0034783	Tsinghua Fly Center
TH01725.N	CG3649	FBgn0034785	Tsinghua Fly Center
TH01727.N	CG2736	FBgn0035090	Tsinghua Fly Center
TH01728.N	CG3829	FBgn0035091	Tsinghua Fly Center
TH01729.N	CG16940	FBgn0035111	Tsinghua Fly Center
TH01730.N	CG17084	FBgn0035131	Tsinghua Fly Center
TH01731.N	CG17061	FBgn0035132	Tsinghua Fly Center
TH01732.N	CG6905	FBgn0035136	Tsinghua Fly Center
TH01733.N	CG12030	FBgn0035147	Tsinghua Fly Center
TH01734.N	CG9153	FBgn0035207	Tsinghua Fly Center
TH01735.N	CG7955	FBgn0035244	Tsinghua Fly Center
TH01737.N	CG10357	FBgn0035453	Tsinghua Fly Center
TH01738.N	CG12027	FBgn0035585	Tsinghua Fly Center
TH01739.N	CG10590	FBgn0035622	Tsinghua Fly Center
TH01740.N	CG10477	FBgn0035661	Tsinghua Fly Center
TH01741.N	CG6483	FBgn0035665	Tsinghua Fly Center
TH01742.N	CG10475	FBgn0035667	Tsinghua Fly Center
TH01743.N	CG6592	FBgn0035669	Tsinghua Fly Center
TH01744.N	CG10472	FBgn0035670	Tsinghua Fly Center
TH01745.N	CG10469	FBgn0035678	Tsinghua Fly Center
TH01746.N	CG16992	FBgn0035789	Tsinghua Fly Center
TH01748.N	CG7409	FBgn0035817	Tsinghua Fly Center
TH01752.N	CG8329	FBgn0036022	Tsinghua Fly Center
TH01753.N	CG6391	FBgn0036111	Tsinghua Fly Center
TH01754.N	CG11801	FBgn0036128	Tsinghua Fly Center
TH01755.N	CG18331	FBgn0036181	Tsinghua Fly Center
TH01756.N	CG10361	FBgn0036208	Tsinghua Fly Center
TH01757.N	CG5642	FBgn0036258	Tsinghua Fly Center
TH01758.N	CG11529	FBgn0036264	Tsinghua Fly Center
TH01759.N	CG9384	FBgn0036446	Tsinghua Fly Center
TH01761.N	CG7580	FBgn0036728	Tsinghua Fly Center
TH01762.N	CG7542	FBgn0036738	Tsinghua Fly Center
TH01763.N	CG7510	FBgn0036741	Tsinghua Fly Center
TH01764.N	CG5485	FBgn0036770	Tsinghua Fly Center
TH01766.N	CG3979	FBgn0036816	Tsinghua Fly Center
TH01767.N	CG5262	FBgn0036988	Tsinghua Fly Center
TH01768.N	CG7414	FBgn0037135	Tsinghua Fly Center
TH01769.N	CG1172	FBgn0037321	Tsinghua Fly Center
TH01770.N	CG1137	FBgn0037454	Tsinghua Fly Center
TH01772.N	CG10032	FBgn0037493	Tsinghua Fly Center
TH01775.N	CG16779	FBgn0037698	Tsinghua Fly Center
TH01776.N	CG8534	FBgn0037761	Tsinghua Fly Center
TH01777.N	CG16905	FBgn0037762	Tsinghua Fly Center
TH01778.N	CG16904	FBgn0037763	Tsinghua Fly Center
TH01779.N	CG9459	FBgn0037764	Tsinghua Fly Center
TH01780.N	CG9458	FBgn0037765	Tsinghua Fly Center
TH01781.N	CG4706	FBgn0037862	Tsinghua Fly Center
TH01782.N	CG17187	FBgn0037882	Tsinghua Fly Center
TH01783.N	CG5214	FBgn0037891	Tsinghua Fly Center
TH01784.N	CG9920	FBgn0038200	Tsinghua Fly Center
TH01785.N	CG3731	FBgn0038271	Tsinghua Fly Center
TH01787.N	CG4210	FBgn0038302	Tsinghua Fly Center
TH01788.N	CG5555	FBgn0038686	Tsinghua Fly Center
TH01791.N	CG5326	FBgn0038983	Tsinghua Fly Center
TH01792.N	CG5278	FBgn0038986	Tsinghua Fly Center
TH01794.N	CG10694	FBgn0039147	Tsinghua Fly Center
TH01795.N	CG6995	FBgn0039229	Tsinghua Fly Center
TH01797.N	CG1647	FBgn0039602	Tsinghua Fly Center
TH01798.N	CG1401	FBgn0039632	Tsinghua Fly Center
TH01801.N	CG15525	FBgn0039732	Tsinghua Fly Center
TH01802.N	CG2229	FBgn0039777	Tsinghua Fly Center
TH01803.N	CG18030	FBgn0039778	Tsinghua Fly Center
TH01804.N	CG2003	FBgn0039886	Tsinghua Fly Center
TH01805.N	CG6457	FBgn0040060	Tsinghua Fly Center
TH01806.N	CG9256	FBgn0040297	Tsinghua Fly Center
TH01807.N	CG3704	FBgn0040346	Tsinghua Fly Center
TH01808.N	CG10078	FBgn0041194	Tsinghua Fly Center
TH01809.N	CG18787	FBgn0042125	Tsinghua Fly Center
TH01810.N	CG18789	FBgn0042127	Tsinghua Fly Center
TH01811.N	CG32853	FBgn0045442	Tsinghua Fly Center
TH01812.N	CG31147	FBgn0045443	Tsinghua Fly Center
TH01813.N	CG33338	FBgn0046322	Tsinghua Fly Center
TH01815.N	CG30008	FBgn0050008	Tsinghua Fly Center
TH01818.N	CG30272	FBgn0050272	Tsinghua Fly Center
TH01819.N	CG30463	FBgn0050463	Tsinghua Fly Center
TH01822.N	CG31523	FBgn0051523	Tsinghua Fly Center
TH01823.N	CG33265	FBgn0053265	Tsinghua Fly Center
TH01824.N	CG31619	FBgn0051619	Tsinghua Fly Center
TH01827.N	CG31741	FBgn0051741	Tsinghua Fly Center
TH01829.N	CG32072	FBgn0052072	Tsinghua Fly Center
TH01830.N	CG32082	FBgn0052082	Tsinghua Fly Center
TH01832.N	CG32354	FBgn0052354	Tsinghua Fly Center
TH01833.N	CG32580	FBgn0052580	Tsinghua Fly Center
TH01834.N	CG32602	FBgn0052602	Tsinghua Fly Center
TH01839.N	CG9858	FBgn0000326	Tsinghua Fly Center
TH01840.N	CG2189	FBgn0000439	Tsinghua Fly Center
TH01844.N	CG4163	FBgn0001992	Tsinghua Fly Center
TH01845.N	CG18572	FBgn0003189	Tsinghua Fly Center
TH01846.N	CG1799	FBgn0003204	Tsinghua Fly Center
TH01847.N	CG17579	FBgn0003326	Tsinghua Fly Center
TH01848.N	CG10594	FBgn0003486	Tsinghua Fly Center
TH01849.N	CG18444	FBgn0003863	Tsinghua Fly Center
TH01851.N	CG15101	FBgn0010053	Tsinghua Fly Center
TH01852.N	CG17336	FBgn0010240	Tsinghua Fly Center
TH01853.N	CG6816	FBgn0010383	Tsinghua Fly Center
TH01854.N	CG4533	FBgn0011296	Tsinghua Fly Center
TH01855.N	CG6713	FBgn0011676	Tsinghua Fly Center
TH01856.N	CG14396	FBgn0011829	Tsinghua Fly Center
TH01857.N	CG6760	FBgn0013563	Tsinghua Fly Center
TH01858.N	CG34073	FBgn0013672	Tsinghua Fly Center
TH01859.N	CG7959	FBgn0013753	Tsinghua Fly Center
TH01860.N	CG7960	FBgn0013755	Tsinghua Fly Center
TH01861.N	CG2216	FBgn0015222	Tsinghua Fly Center
TH01862.N	CG1082	FBgn0015572	Tsinghua Fly Center
TH01864.N	CG9023	FBgn0015872	Tsinghua Fly Center
TH01865.N	CG10593	FBgn0016122	Tsinghua Fly Center
TH01866.N	CG7665	FBgn0016650	Tsinghua Fly Center
TH01867.N	CG10895	FBgn0019686	Tsinghua Fly Center
TH01869.N	CG1447	FBgn0020912	Tsinghua Fly Center
TH01870.N	CG1659	FBgn0025549	Tsinghua Fly Center
TH01872.N	CG7499	FBgn0028699	Tsinghua Fly Center
TH01873.N	CG16890	FBgn0028932	Tsinghua Fly Center
TH01875.N	CG3599	FBgn0029848	Tsinghua Fly Center
TH01876.N	CG4349	FBgn0030449	Tsinghua Fly Center
TH01878.N	CG6847	FBgn0030884	Tsinghua Fly Center
TH01879.N	CG3639	FBgn0031282	Tsinghua Fly Center
TH01880.N	CG7219	FBgn0031973	Tsinghua Fly Center
TH01881.N	CG15828	FBgn0032136	Tsinghua Fly Center
TH01882.N	CG5325	FBgn0032407	Tsinghua Fly Center
TH01883.N	CG16869	FBgn0032535	Tsinghua Fly Center
TH01884.N	CG17988	FBgn0032536	Tsinghua Fly Center
TH01885.N	CG7777	FBgn0033635	Tsinghua Fly Center
TH01886.N	CG8839	FBgn0033717	Tsinghua Fly Center
TH01887.N	CG4663	FBgn0033812	Tsinghua Fly Center
TH01888.N	CG15102	FBgn0034405	Tsinghua Fly Center
TH01889.N	CG15106	FBgn0034406	Tsinghua Fly Center
TH01890.N	CG10142	FBgn0035076	Tsinghua Fly Center
TH01891.N	CG7864	FBgn0035233	Tsinghua Fly Center
TH01893.N	CG7081	FBgn0035876	Tsinghua Fly Center
TH01894.N	CG6486	FBgn0035922	Tsinghua Fly Center
TH01895.N	CG4461	FBgn0035982	Tsinghua Fly Center
TH01896.N	CG6749	FBgn0036040	Tsinghua Fly Center
TH01897.N	CG8177	FBgn0036043	Tsinghua Fly Center
TH01898.N	CG6859	FBgn0036484	Tsinghua Fly Center
TH01899.N	CG9701	FBgn0036659	Tsinghua Fly Center
TH01901.N	CG3947	FBgn0037019	Tsinghua Fly Center
TH01902.N	CG4289	FBgn0037020	Tsinghua Fly Center
TH01903.N	CG7140	FBgn0037147	Tsinghua Fly Center
TH01904.N	CG11401	FBgn0037170	Tsinghua Fly Center
TH01905.N	CG12951	FBgn0037677	Tsinghua Fly Center
TH01906.N	CG16749	FBgn0037678	Tsinghua Fly Center
TH01907.N	CG6225	FBgn0038072	Tsinghua Fly Center
TH01908.N	CG16766	FBgn0038541	Tsinghua Fly Center
TH01909.N	CG7431	FBgn0038542	Tsinghua Fly Center
TH01910.N	CG18208	FBgn0038653	Tsinghua Fly Center
TH01911.N	CG5911	FBgn0038874	Tsinghua Fly Center
TH01912.N	CG6919	FBgn0038980	Tsinghua Fly Center
TH01962.N	CG7672	FBgn0004618	Tsinghua Fly Center
TH02000.N	CG7230	FBgn0003254	Tsinghua Fly Center
TH02001.N	CG10052	FBgn0020617	Tsinghua Fly Center
TH02003.N	CG1030	FBgn0003339	Tsinghua Fly Center
TH02004.N	CG1130	FBgn0004880	Tsinghua Fly Center
TH02007.N	CG10446	FBgn0032741	Tsinghua Fly Center
TH02008.N	CG4354	FBgn0005638	Tsinghua Fly Center
TH02009.N	CG11153	FBgn0039938	Tsinghua Fly Center
TH02011.N	CG7847	FBgn0003499	Tsinghua Fly Center
TH02012.N	CG3850	FBgn0033782	Tsinghua Fly Center
TH02015.N	CG10704	FBgn0036285	Tsinghua Fly Center
TH02016.N	CG8484	FBgn0037751	Tsinghua Fly Center
TH02018.N	CG6172	FBgn0261930	Tsinghua Fly Center
TH02019.N	CG4136	FBgn0263511	Tsinghua Fly Center
TH02021.N	CG4158	FBgn0001983	Tsinghua Fly Center
TH02022.N	CG10474	FBgn0034427	Tsinghua Fly Center
TH02024.N	CG1827	FBgn0033431	Tsinghua Fly Center
TH02025.N	CG6201	FBgn0032343	Tsinghua Fly Center
TH02026.N	CG9092	FBgn0001089	Tsinghua Fly Center
TH02028.N	CG9653	FBgn0024250	Tsinghua Fly Center
TH02031.N	CG6703	FBgn0013759	Tsinghua Fly Center
TH02033.N	CG5842	FBgn0036414	Tsinghua Fly Center
TH02035.N	CG7875	FBgn0003861	Tsinghua Fly Center
TH02036.N	CG5996	FBgn0032593	Tsinghua Fly Center
TH02038.N	CG6504	FBgn0041195	Tsinghua Fly Center
TH02039.N	CG15860	FBgn0060296	Tsinghua Fly Center
TH02040.N	CG17142	FBgn0035113	Tsinghua Fly Center
TH02041.N	CG31284	FBgn0260005	Tsinghua Fly Center
TH02042.N	CG10497	FBgn0010415	Tsinghua Fly Center
TH02043.N	CG12251	FBgn0033807	Tsinghua Fly Center
TH02046.N	CG7705	FBgn0038639	Tsinghua Fly Center
TH02048.N	CG42601	FBgn0261053	Tsinghua Fly Center
TH02050.N	CG43224	FBgn0262869	Tsinghua Fly Center
TH02052.N	CG30438	FBgn0050438	Tsinghua Fly Center
TH02054.N	CG3339	FBgn0039510	Tsinghua Fly Center
TH02056.N	CG17629	FBgn0001314	Tsinghua Fly Center
TH02057.N	CG9492	FBgn0037726	Tsinghua Fly Center
TH02058.N	CG5526	FBgn0013810	Tsinghua Fly Center
TH02059.N	CG10564	FBgn0024150	Tsinghua Fly Center
TH02060.N	CG1791	FBgn0030163	Tsinghua Fly Center
TH02061.N	CG9839	FBgn0037633	Tsinghua Fly Center
TH02062.N	CG15269	FBgn0028878	Tsinghua Fly Center
TH02064.N	CG9413	FBgn0030574	Tsinghua Fly Center
TH02065.N	CG11318	FBgn0039818	Tsinghua Fly Center
TH02066.N	CG9826	FBgn0034784	Tsinghua Fly Center
TH02067.N	CG31760	FBgn0051760	Tsinghua Fly Center
TH02068.N	CG6868	FBgn0003719	Tsinghua Fly Center
TH02069.N	CG17484	FBgn0260799	Tsinghua Fly Center
TH02070.N	CG42256	FBgn0263218	Tsinghua Fly Center
TH02072.N	CG42330	FBgn0263219	Tsinghua Fly Center
TH02073.N	CG12002	FBgn0011828	Tsinghua Fly Center
TH02074.N	CG5557	FBgn0010768	Tsinghua Fly Center
TH02075.N	CG12002	FBgn0011828	Tsinghua Fly Center
TH02076.N	CG1842	FBgn0013813	Tsinghua Fly Center
TH02077.N	CG3723	FBgn0013812	Tsinghua Fly Center
TH02078.N	CG8611	FBgn0027602	Tsinghua Fly Center
TH02079.N	CG43744	FBgn0264001	Tsinghua Fly Center
TH02080.N	CG18578	FBgn0040259	Tsinghua Fly Center
TH02081.N	CG31832	FBgn0051832	Tsinghua Fly Center
TH02082.N	CG14535	FBgn0031955	Tsinghua Fly Center
TH02083.N	CG4312	FBgn0002869	Tsinghua Fly Center
TH02084.N	CG8585	FBgn0263397	Tsinghua Fly Center
TH02085.N	CG8403	FBgn0034070	Tsinghua Fly Center
TH02086.N	CG1889	FBgn0030164	Tsinghua Fly Center
TH02087.N	CG3204	FBgn0025806	Tsinghua Fly Center
TH02089.N	CG5634	FBgn0039528	Tsinghua Fly Center
TH02091.N	CG12162	FBgn0037329	Tsinghua Fly Center
TH02094.N	CG9431	FBgn0032484	Tsinghua Fly Center
TH02096.N	CG4360	FBgn0038787	Tsinghua Fly Center
TH02097.N	CG40444	FBgn0001315	Tsinghua Fly Center
TH02098.N	CG6303	FBgn0037808	Tsinghua Fly Center
TH02099.N	CG5237	FBgn0038693	Tsinghua Fly Center
TH02100.N	CG9593	FBgn0038365	Tsinghua Fly Center
TH02102.N	CG43795	FBgn0264339	Tsinghua Fly Center
TH02103.N	CG5097	FBgn0038790	Tsinghua Fly Center
TH02104.N	CG11099	FBgn0034485	Tsinghua Fly Center
TH02105.N	CG33298	FBgn0032120	Tsinghua Fly Center
TH02106.N	CG15002	FBgn0011653	Tsinghua Fly Center
TH02108.N	CG5920	FBgn0004867	Tsinghua Fly Center
TH02110.N	CG3613	FBgn0022986	Tsinghua Fly Center
TH02111.N	CG42797	FBgn0261931	Tsinghua Fly Center
TH02112.N	CG32772	FBgn0052772	Tsinghua Fly Center
TH02113.N	CG5747	FBgn0035935	Tsinghua Fly Center
TH02114.N	CG44132	FBgn0264981	Tsinghua Fly Center
TH02115.N	CG9450	FBgn0003891	Tsinghua Fly Center
TH02116.N	CG15113	FBgn0263116	Tsinghua Fly Center
TH02117.N	CG7524	FBgn0262733	Tsinghua Fly Center
TH02118.N	CG11734	FBgn0031107	Tsinghua Fly Center
TH02119.N	CG8103	FBgn0262519	Tsinghua Fly Center
TH02120.N	CG6768	FBgn0264326	Tsinghua Fly Center
TH02121.N	CG4488	FBgn0011737	Tsinghua Fly Center
TH02122.N	CG31660	FBgn0051660	Tsinghua Fly Center
TH02123.N	CG8625	FBgn0011604	Tsinghua Fly Center
TH02151.N	CG4426	FBgn0015905	Tsinghua Fly Center
TH02152.N	CG17026	FBgn0036550	Tsinghua Fly Center
TH02153.N	CG17027	FBgn0036553	Tsinghua Fly Center
TH02154.N	CG17028	FBgn0036552	Tsinghua Fly Center
TH02161.N	CG15803	FBgn0038606	Tsinghua Fly Center
TH02162.N	CG6741	FBgn0000008	Tsinghua Fly Center
TH02164.N	CG10800	FBgn0017551	Tsinghua Fly Center
TH02165.N	CG18179	FBgn0036023	Tsinghua Fly Center
TH02166.N	CG31205	FBgn0051205	Tsinghua Fly Center
TH02172.N	CG11199	FBgn0046704	Tsinghua Fly Center
TH02173.N	CG5869	FBgn0028894	Tsinghua Fly Center
TH02174.N	CG15015	FBgn0035533	Tsinghua Fly Center
TH02175.N	CG5272	FBgn0001120	Tsinghua Fly Center
TH02176.N	CG9183	FBgn0003114	Tsinghua Fly Center
TH02178.N	CG9749	FBgn0020510	Tsinghua Fly Center
TH02179.N	CG4636	FBgn0041781	Tsinghua Fly Center
TH02180.N	CG1520	FBgn0024273	Tsinghua Fly Center
TH02181.N	CG5701	FBgn0036980	Tsinghua Fly Center
TH02182.N	CG10379	FBgn0015513	Tsinghua Fly Center
TH02183.N	CG4528	FBgn0003449	Tsinghua Fly Center
TH02184.N	CG11949	FBgn0010434	Tsinghua Fly Center
TH02185.N	CG4319	FBgn0011706	Tsinghua Fly Center
TH02186.N	CG10742	FBgn0040334	Tsinghua Fly Center
TH02190.N	CG7210	FBgn0001301	Tsinghua Fly Center
TH02191.N	CG32425	FBgn0052425	Tsinghua Fly Center
TH02192.N	CG3664	FBgn0014010	Tsinghua Fly Center
TH02193.N	CG17678	FBgn0000384	Tsinghua Fly Center
TH02194.N	CG6671	FBgn0262739	Tsinghua Fly Center
TH02196.N	CG31045	FBgn0026059	Tsinghua Fly Center
TH02197.N	CG10697	FBgn0000422	Tsinghua Fly Center
TH02198.N	CG9741	FBgn0000447	Tsinghua Fly Center
TH02199.N	CG5663	FBgn0000455	Tsinghua Fly Center
TH02200.N	CG5320	FBgn0001098	Tsinghua Fly Center
TH02201.N	CG9042	FBgn0001128	Tsinghua Fly Center
TH02202.N	CG7399	FBgn0001208	Tsinghua Fly Center
TH02203.N	CG4162	FBgn0002524	Tsinghua Fly Center
TH02204.N	CG3697	FBgn0002707	Tsinghua Fly Center
TH02205.N	CG8251	FBgn0003074	Tsinghua Fly Center
TH02206.N	CG6097	FBgn0003292	Tsinghua Fly Center
TH02207.N	CG1417	FBgn0003423	Tsinghua Fly Center
TH02208.N	CG7948	FBgn0003479	Tsinghua Fly Center
TH02209.N	CG3325	FBgn0003480	Tsinghua Fly Center
TH02210.N	CG9364	FBgn0003748	Tsinghua Fly Center
TH02211.N	CG9209	FBgn0003969	Tsinghua Fly Center
TH02212.N	CG8987	FBgn0004406	Tsinghua Fly Center
TH02213.N	CG8251	FBgn0003074	Tsinghua Fly Center
TH02214.N	CG14994	FBgn0004516	Tsinghua Fly Center
TH02215.N	CG15811	FBgn0004574	Tsinghua Fly Center
TH02216.N	CG6358	FBgn0004832	Tsinghua Fly Center
TH02217.N	CG1065	FBgn0004888	Tsinghua Fly Center
TH02219.N	CG6054	FBgn0005355	Tsinghua Fly Center
TH02220.N	CG1063	FBgn0010051	Tsinghua Fly Center
TH02221.N	CG1543	FBgn0010329	Tsinghua Fly Center
TH02222.N	CG17645	FBgn0011270	Tsinghua Fly Center
TH02223.N	CG3671	FBgn0011672	Tsinghua Fly Center
TH02225.N	CG3926	FBgn0014031	Tsinghua Fly Center
TH02226.N	CG12117	FBgn0014032	Tsinghua Fly Center
TH02227.N	CG13397	FBgn0014417	Tsinghua Fly Center
TH02228.N	CG11899	FBgn0014427	Tsinghua Fly Center
TH02229.N	CG11654	FBgn0014455	Tsinghua Fly Center
TH02230.N	CG8318	FBgn0015269	Tsinghua Fly Center
TH02231.N	CG6657	FBgn0015562	Tsinghua Fly Center
TH02232.N	CG11567	FBgn0015623	Tsinghua Fly Center
TH02233.N	CG17320	FBgn0015808	Tsinghua Fly Center
TH02235.N	CG3944	FBgn0017567	Tsinghua Fly Center
TH02236.N	CG3057	FBgn0019830	Tsinghua Fly Center
TH02240.N	CG8256	FBgn0022160	Tsinghua Fly Center
TH02242.N	CG17146	FBgn0022709	Tsinghua Fly Center
TH02243.N	CG8782	FBgn0022774	Tsinghua Fly Center
TH02245.N	CG2827	FBgn0023477	Tsinghua Fly Center
TH02247.N	CG14815	FBgn0023516	Tsinghua Fly Center
TH02248.N	CG17896	FBgn0023537	Tsinghua Fly Center
TH02250.N	CG2658	FBgn0024992	Tsinghua Fly Center
TH02252.N	CG18374	FBgn0025592	Tsinghua Fly Center
TH02253.N	CG11325	FBgn0025595	Tsinghua Fly Center
TH02254.N	CG7144	FBgn0025687	Tsinghua Fly Center
TH02256.N	CG4317	FBgn0026060	Tsinghua Fly Center
TH02259.N	CG1315	FBgn0026565	Tsinghua Fly Center
TH02260.N	CG8766	FBgn0026619	Tsinghua Fly Center
TH02261.N	CG11403	FBgn0026876	Tsinghua Fly Center
TH02263.N	CG6335,CG15048	FBgn0027087,FBgn0030935	Tsinghua Fly Center
TH02264.N	CG6778	FBgn0027088	Tsinghua Fly Center
TH02266.N	CG7061	FBgn0027505	Tsinghua Fly Center
TH02268.N	CG8230	FBgn0027607	Tsinghua Fly Center
TH02269.N	CG6206	FBgn0027611	Tsinghua Fly Center
TH02271.N	CG6386	FBgn0027889	Tsinghua Fly Center
TH02272.N	CG7758	FBgn0027945	Tsinghua Fly Center
TH02273.N	CG4094	FBgn0028336	Tsinghua Fly Center
TH02274.N	CG5876	FBgn0028375	Tsinghua Fly Center
TH02276.N	CG33981,CG6355	FBgn0250851,FBgn0028741	Tsinghua Fly Center
TH02277.N	CG9943	FBgn0029117	Tsinghua Fly Center
TH02278.N	CG5258	FBgn0029148	Tsinghua Fly Center
TH02281.N	CG12108	FBgn0030057	Tsinghua Fly Center
TH02282.N	CG1885	FBgn0030066	Tsinghua Fly Center
TH02283.N	CG16892	FBgn0030122	Tsinghua Fly Center
TH02284.N	CG1628	FBgn0030218	Tsinghua Fly Center
TH02285.N	CG15738	FBgn0030352	Tsinghua Fly Center
TH02288.N	CG1461	FBgn0030558	Tsinghua Fly Center
TH02291.N	CG8948	FBgn0030685	Tsinghua Fly Center
TH02294.N	CG4872	FBgn0030799	Tsinghua Fly Center
TH02295.N	CG5703	FBgn0030853	Tsinghua Fly Center
TH02296.N	CG7280	FBgn0030966	Tsinghua Fly Center
TH02297.N	CG12203	FBgn0031021	Tsinghua Fly Center
TH02299.N	CG9565	FBgn0031081	Tsinghua Fly Center
TH02300.N	CG1467	FBgn0031106	Tsinghua Fly Center
TH02301.N	CG13690	FBgn0031252	Tsinghua Fly Center
TH02302.N	CG9886	FBgn0031428	Tsinghua Fly Center
TH02303.N	CG3756	FBgn0031657	Tsinghua Fly Center
TH02304.N	CG14043	FBgn0031659	Tsinghua Fly Center
TH02306.N	CG8680	FBgn0031684	Tsinghua Fly Center
TH02307.N	CG9109	FBgn0031765	Tsinghua Fly Center
TH02310.N	CG13778	FBgn0031885	Tsinghua Fly Center
TH02311.N	CG7356	FBgn0031975	Tsinghua Fly Center
TH02312.N	CG4908	FBgn0032195	Tsinghua Fly Center
TH02314.N	CG5091	FBgn0032234	Tsinghua Fly Center
TH02316.N	CG6415	FBgn0032287	Tsinghua Fly Center
TH02319.N	CG6412	FBgn0032646	Tsinghua Fly Center
TH02320.N	CG10639	FBgn0032729	Tsinghua Fly Center
TH02321.N	CG10470	FBgn0032746	Tsinghua Fly Center
TH02323.N	CG31692	FBgn0032820	Tsinghua Fly Center
TH02326.N	CG3262	FBgn0032986	Tsinghua Fly Center
TH02327.N	CG1358	FBgn0033196	Tsinghua Fly Center
TH02328.N	CG14757	FBgn0033274	Tsinghua Fly Center
TH02330.N	CG8800	FBgn0033408	Tsinghua Fly Center
TH02332.N	CG12140	FBgn0033465	Tsinghua Fly Center
TH02333.N	CG2292	FBgn0033479	Tsinghua Fly Center
TH02334.N	CG12895	FBgn0033523	Tsinghua Fly Center
TH02335.N	CG8594	FBgn0033755	Tsinghua Fly Center
TH02336.N	CG18278	FBgn0033836	Tsinghua Fly Center
TH02337.N	CG8067	FBgn0033891	Tsinghua Fly Center
TH02339.N	CG9000	FBgn0034176	Tsinghua Fly Center
TH02341.N	CG6550	FBgn0034214	Tsinghua Fly Center
TH02342.N	CG6401	FBgn0034270	Tsinghua Fly Center
TH02343.N	CG6385	FBgn0034276	Tsinghua Fly Center
TH02345.N	CG15111	FBgn0034419	Tsinghua Fly Center
TH02348.N	CG9313	FBgn0034566	Tsinghua Fly Center
TH02349.N	CG15651	FBgn0034567	Tsinghua Fly Center
TH02351.N	CG3695,CG3700	FBgn0034795,FBgn0034796	Tsinghua Fly Center
TH02352.N	CG10315	FBgn0034858	Tsinghua Fly Center
TH02353.N	CG5411	FBgn0034886	Tsinghua Fly Center
TH02354.N	CG11173	FBgn0034913	Tsinghua Fly Center
TH02357.N	CG7049	FBgn0035102	Tsinghua Fly Center
TH02359.N	CG13927	FBgn0035245	Tsinghua Fly Center
TH02360.N	CG2069	FBgn0035264	Tsinghua Fly Center
TH02361.N	CG1140	FBgn0035298	Tsinghua Fly Center
TH02362.N	CG2107	FBgn0035383	Tsinghua Fly Center
TH02363.N	CG12014	FBgn0035445	Tsinghua Fly Center
TH02364.N	CG10849	FBgn0035471	Tsinghua Fly Center
TH02369.N	CG7161	FBgn0035891	Tsinghua Fly Center
TH02370.N	CG6638	FBgn0035911	Tsinghua Fly Center
TH02371.N	CG4665	FBgn0035964	Tsinghua Fly Center
TH02372.N	CG42455,CG11989	FBgn0259932,FBgn0263251	Tsinghua Fly Center
TH02373.N	CG10688	FBgn0036300	Tsinghua Fly Center
TH02375.N	CG12272	FBgn0036571	Tsinghua Fly Center
TH02377.N	CG5018	FBgn0263605	Tsinghua Fly Center
TH02380.N	CG9629	FBgn0036857	Tsinghua Fly Center
TH02384.N	CG10585	FBgn0037044	Tsinghua Fly Center
TH02394.N	CG11990	FBgn0037657	Tsinghua Fly Center
TH02395.N	CG8444	FBgn0037671	Tsinghua Fly Center
TH02397.N	CG9362	FBgn0037696	Tsinghua Fly Center
TH02398.N	CG16790	FBgn0037713	Tsinghua Fly Center
TH02399.N	CG3925	FBgn0037780	Tsinghua Fly Center
TH02401.N	CG6666	FBgn0037873	Tsinghua Fly Center
TH02402.N	CG6188	FBgn0038074	Tsinghua Fly Center
TH02405.N	CG4225	FBgn0038376	Tsinghua Fly Center
TH02406.N	CG5220	FBgn0038471	Tsinghua Fly Center
TH02407.N	CG18012	FBgn0038552	Tsinghua Fly Center
TH02411.N	CG15923	FBgn0038814	Tsinghua Fly Center
TH02412.N	CG14080	FBgn0036844	Tsinghua Fly Center
TH02413.N	CG2845	FBgn0003079	Tsinghua Fly Center
TH02414.N	CG5807	FBgn0027539	Tsinghua Fly Center
TH02415.N	CG12876	FBgn0086346	Tsinghua Fly Center
TH02417.N	CG9802	FBgn0015615	Tsinghua Fly Center
TH02421.N	CG1641	FBgn0003411	Tsinghua Fly Center
TH02422.N	CG16987	FBgn0031461	Tsinghua Fly Center
TH02423.N	CG2956	FBgn0003900	Tsinghua Fly Center
TH02424.N	CG31043	FBgn0026239	Tsinghua Fly Center
TH02425.N	CG4347	FBgn0035978	Tsinghua Fly Center
TH02428.N	CG11139	FBgn0033179	Tsinghua Fly Center
TH02432.N	CG18011	FBgn0033491	Tsinghua Fly Center
TH02437.N	CG43663,CG43662	FBgn0263738,FBgn0263757	Tsinghua Fly Center
TH02439.N	CG6860	FBgn0032633	Tsinghua Fly Center
TH02441.N	CG9246	FBgn0032925	Tsinghua Fly Center
TH02442.N	CG9591	FBgn0038168	Tsinghua Fly Center
TH02445.N	CG34356	FBgn0085385	Tsinghua Fly Center
TH02446.N	CG7260	FBgn0011723	Tsinghua Fly Center
TH02447.N	CG12054	FBgn0039831	Tsinghua Fly Center
TH02449.N	CG10270	FBgn0022699	Tsinghua Fly Center
TH02450.N	CG1871	FBgn0011586	Tsinghua Fly Center
TH02453.N	CG17269	FBgn0038827	Tsinghua Fly Center
TH02454.N	CG4917	FBgn0039003	Tsinghua Fly Center
TH02457.N	CG11089,CG31381	FBgn0039241,FBgn0043799	Tsinghua Fly Center
TH02458.N	CG11780	FBgn0039258	Tsinghua Fly Center
TH02459.N	CG10425	FBgn0039304	Tsinghua Fly Center
TH02460.N	CG4685	FBgn0039349	Tsinghua Fly Center
TH02461.N	CG31096	FBgn0039354	Tsinghua Fly Center
TH02466.N	CG11576	FBgn0039882	Tsinghua Fly Center
TH02471.N	CG3021	FBgn0040337	Tsinghua Fly Center
TH02472.N	CG11430	FBgn0041585	Tsinghua Fly Center
TH02475.N	CG5938	FBgn0046247	Tsinghua Fly Center
TH02476.N	CG30022	FBgn0050022	Tsinghua Fly Center
TH02477.N	CG42372,CG30100	FBgn0259718,FBgn0050100	Tsinghua Fly Center
TH02480.N	CG30496	FBgn0050496	Tsinghua Fly Center
TH02481.N	CG31005	FBgn0051005	Tsinghua Fly Center
TH02482.N	CG31040	FBgn0051040	Tsinghua Fly Center
TH02483.N	CG31116	FBgn0051116	Tsinghua Fly Center
TH02485.N	CG31803	FBgn0051803	Tsinghua Fly Center
TH02487.N	CG31935	FBgn0051935	Tsinghua Fly Center
TH02488.N	CG6835,CG32495	FBgn0030882,FBgn0052495	Tsinghua Fly Center
TH02490.N	CG6190	FBgn0061469	Tsinghua Fly Center
TH02491.N	CG2194	FBgn0086450	Tsinghua Fly Center
TH02492.N	CG4016	FBgn0086532	Tsinghua Fly Center
TH02493.N	CG4396	FBgn0086675	Tsinghua Fly Center
TH02495.N	CG6349	FBgn0259113	Tsinghua Fly Center
TH02499.N	CG8616	FBgn0261111	Tsinghua Fly Center
TH02501.N	CG14206	FBgn0261593	Tsinghua Fly Center
TH02502.N	CG9433	FBgn0261850	Tsinghua Fly Center
TH02504.N	CG5912	FBgn0000119	Tsinghua Fly Center
TH02505.N	CG12345	FBgn0000303	Tsinghua Fly Center
TH02506.N	CG2945,CG42376	FBgn0000316,FBgn0259722	Tsinghua Fly Center
TH02507.N	CG32498	FBgn0000479	Tsinghua Fly Center
TH02509.N	CG8171	FBgn0000996	Tsinghua Fly Center
TH02510.N	CG8019	FBgn0001179	Tsinghua Fly Center
TH02511.N	CG6944	FBgn0002525	Tsinghua Fly Center
TH02512.N	CG5125	FBgn0002938	Tsinghua Fly Center
TH02513.N	CG17725	FBgn0003067	Tsinghua Fly Center
TH02514.N	CG16784	FBgn0003141	Tsinghua Fly Center
TH02515.N	CG3593	FBgn0003257	Tsinghua Fly Center
TH02519.N	CG10693	FBgn0003429	Tsinghua Fly Center
TH02523.N	CG9874	FBgn0003687	Tsinghua Fly Center
TH02525.N	CG9116	FBgn0004429	Tsinghua Fly Center
TH02528.N	CG6205	FBgn0004957	Tsinghua Fly Center
TH02530.N	CG11546	FBgn0010504	Tsinghua Fly Center
TH02531.N	CG10844	FBgn0011286	Tsinghua Fly Center
TH02532.N	CG4084	FBgn0011297	Tsinghua Fly Center
TH02533.N	CG8169	FBgn0011660	Tsinghua Fly Center
TH02534.N	CG4899	FBgn0011693	Tsinghua Fly Center
TH02535.N	CG8721	FBgn0013307	Tsinghua Fly Center
TH02536.N	CG1721	FBgn0014869	Tsinghua Fly Center
TH02537.N	CG11987	FBgn0264075	Tsinghua Fly Center
TH02538.N	CG1438	FBgn0015032	Tsinghua Fly Center
TH02539.N	CG5915	FBgn0015795	Tsinghua Fly Center
TH02540.N	CG4007	FBgn0020391	Tsinghua Fly Center
TH02543.N	CG4649	FBgn0022359	Tsinghua Fly Center
TH02544.N	CG10667	FBgn0022772	Tsinghua Fly Center
TH02545.N	CG1411	FBgn0023023	Tsinghua Fly Center
TH02547.N	CG3835	FBgn0023507	Tsinghua Fly Center
TH02548.N	CG17856	FBgn0039576	Tsinghua Fly Center
TH02550.N	CG2478	FBgn0261787	Tsinghua Fly Center
TH02551.N	CG2146	FBgn0261397	Tsinghua Fly Center
TH02552.N	CG3125	FBgn0261383	Tsinghua Fly Center
TH02553.N	CG3359	FBgn0260745	Tsinghua Fly Center
TH02554.N	CG34157	FBgn0260003	Tsinghua Fly Center
TH02555.N	CG42341	FBgn0259243	Tsinghua Fly Center
TH02556.N	CG17657	FBgn0086698	Tsinghua Fly Center
TH02557.N	CG12311	FBgn0086368	Tsinghua Fly Center
TH02558.N	CG33722	FBgn0064126	Tsinghua Fly Center
TH02559.N	CG33502	FBgn0053502	Tsinghua Fly Center
TH02560.N	CG33198	FBgn0053198	Tsinghua Fly Center
TH02561.N	CG31739	FBgn0051739	Tsinghua Fly Center
TH02562.N	CG30359	FBgn0050359	Tsinghua Fly Center
TH02563.N	CG9126	FBgn0045073	Tsinghua Fly Center
TH02564.N	CG3267	FBgn0042083	Tsinghua Fly Center
TH02565.N	CG15434	FBgn0040705	Tsinghua Fly Center
TH02567.N	CG11077	FBgn0039930	Tsinghua Fly Center
TH02568.N	CG15523	FBgn0039727	Tsinghua Fly Center
TH02570.N	CG2304	FBgn0039668	Tsinghua Fly Center
TH02571.N	CG5338	FBgn0039129	Tsinghua Fly Center
TH02574.N	CG10877	FBgn0038804	Tsinghua Fly Center
TH02576.N	CG5044	FBgn0038326	Tsinghua Fly Center
TH02577.N	CG8464	FBgn0038233	Tsinghua Fly Center
TH02578.N	CG5276	FBgn0037900	Tsinghua Fly Center
TH02579.N	CG6584	FBgn0037847	Tsinghua Fly Center
TH02580.N	CG11722	FBgn0037777	Tsinghua Fly Center
TH02582.N	CG1041	FBgn0037440	Tsinghua Fly Center
TH02585.N	CG11796	FBgn0036992	Tsinghua Fly Center
TH02586.N	CG7328	FBgn0036942	Tsinghua Fly Center
TH02587.N	CG6664	FBgn0036685	Tsinghua Fly Center
TH02588.N	CG4300	FBgn0036272	Tsinghua Fly Center
TH02589.N	CG4911	FBgn0035959	Tsinghua Fly Center
TH02590.N	CG5971	FBgn0035918	Tsinghua Fly Center
TH02591.N	CG6822	FBgn0035909	Tsinghua Fly Center
TH02593.N	CG8596	FBgn0035767	Tsinghua Fly Center
TH02595.N	CG8311	FBgn0034141	Tsinghua Fly Center
TH02597.N	CG8778	FBgn0033761	Tsinghua Fly Center
TH02598.N	CG6287	FBgn0032350	Tsinghua Fly Center
TH02601.N	CG10215	FBgn0028434	Tsinghua Fly Center
TH02602.N	CG2072	FBgn0026326	Tsinghua Fly Center
TH02604.N	CG2677	FBgn0024996	Tsinghua Fly Center
TH02605.N	CG11963	FBgn0037643	Tsinghua Fly Center
TH02606.N	CG3560	FBgn0030733	Tsinghua Fly Center
TH02607.N	CG10473	FBgn0263198	Tsinghua Fly Center
TH02610.N	CG33522	FBgn0261872	Tsinghua Fly Center
TH02611.N	CG4211	FBgn0004227	Tsinghua Fly Center
TH02612.N	CG7879	FBgn0035235	Tsinghua Fly Center
TH02613.N	CG10328	FBgn0015520	Tsinghua Fly Center
TH02614.N	CG4266	FBgn0034598	Tsinghua Fly Center
TH02615.N	CG10084	FBgn0002044	Tsinghua Fly Center
TH02617.N	CG7971	FBgn0035253	Tsinghua Fly Center
TH02618.N	CG12924	FBgn0033450	Tsinghua Fly Center
TH02619.N	CG3019	FBgn0003638	Tsinghua Fly Center
TH02620.N	CG31184	FBgn0051184	Tsinghua Fly Center
TH02621.N	CG5442	FBgn0040286	Tsinghua Fly Center
TH02623.N	CG12749	FBgn0004237	Tsinghua Fly Center
TH02624.N	CG4612	FBgn0035016	Tsinghua Fly Center
TH02629.N	CG5836	FBgn0025571	Tsinghua Fly Center
TH02630.N	CG2931	FBgn0037342	Tsinghua Fly Center
TH02633.N	CG7535	FBgn0024963	Tsinghua Fly Center
TH02634.N	CG4527	FBgn0035001	Tsinghua Fly Center
TH02638.N	CG1299	FBgn0035501	Tsinghua Fly Center
TH02639.N	CG30414	FBgn0050414	Tsinghua Fly Center
TH02641.N	CG10587	FBgn0037039	Tsinghua Fly Center
TH02642.N	CG10663	FBgn0036287	Tsinghua Fly Center
TH02643.N	CG11037	FBgn0037038	Tsinghua Fly Center
TH02644.N	CG32270,CG32269	FBgn0052270,FBgn0052269	Tsinghua Fly Center
TH02645.N	CG11670	FBgn0038114	Tsinghua Fly Center
TH02648.N	CG11912	FBgn0031248	Tsinghua Fly Center
TH02649.N	CG12350	FBgn0043470	Tsinghua Fly Center
TH02650.N	CG12385	FBgn0011555	Tsinghua Fly Center
TH02651.N	CG12386	FBgn0011554	Tsinghua Fly Center
TH02652.N	CG12387	FBgn0011556	Tsinghua Fly Center
TH02653.N	CG12558	FBgn0039599	Tsinghua Fly Center
TH02654.N	CG1304	FBgn0031141	Tsinghua Fly Center
TH02655.N	CG13527	FBgn0034776	Tsinghua Fly Center
TH02656.N	CG13744	FBgn0033363	Tsinghua Fly Center
TH02658.N	CG14760	FBgn0033277	Tsinghua Fly Center
TH02659.N	CG14780	FBgn0025383	Tsinghua Fly Center
TH02660.N	CG14990	FBgn0035496	Tsinghua Fly Center
TH02661.N	CG15046	FBgn0030927	Tsinghua Fly Center
TH02662.N	CG1632	FBgn0030027	Tsinghua Fly Center
TH02668.N	CG17239	FBgn0042186	Tsinghua Fly Center
TH02670.N	CG17571	FBgn0259998	Tsinghua Fly Center
TH02671.N	CG1773	FBgn0033439	Tsinghua Fly Center
TH02672.N	CG31780,CG18477	FBgn0051780,FBgn0028864	Tsinghua Fly Center
TH02673.N	CG31827,CG18478	FBgn0051827,FBgn0028517	Tsinghua Fly Center
TH02674.N	CG18557	FBgn0031470	Tsinghua Fly Center
TH02676.N	CG18735	FBgn0042098	Tsinghua Fly Center
TH02677.N	CG30283	FBgn0260477	Tsinghua Fly Center
TH02679.N	CG31039	FBgn0003358	Tsinghua Fly Center
TH02681.N	CG31199	FBgn0051199	Tsinghua Fly Center
TH02686.N	CG31326	FBgn0051326	Tsinghua Fly Center
TH02687.N	CG31954	FBgn0051954	Tsinghua Fly Center
TH02688.N	CG32374	FBgn0052374	Tsinghua Fly Center
TH02690.N	CG33160	FBgn0053160	Tsinghua Fly Center
TH02691.N	CG3505	FBgn0038250	Tsinghua Fly Center
TH02693.N	CG3695,CG3700	FBgn0034795,FBgn0034796	Tsinghua Fly Center
TH02694.N	CG4053	FBgn0038482	Tsinghua Fly Center
TH02698.N	CG4650	FBgn0032549	Tsinghua Fly Center
TH02699.N	CG4793	FBgn0028514	Tsinghua Fly Center
TH02701.N	CG4927	FBgn0034139	Tsinghua Fly Center
TH02702.N	CG5246	FBgn0038484	Tsinghua Fly Center
TH02703.N	CG5255	FBgn0038485	Tsinghua Fly Center
TH02704.N	CG5390	FBgn0032213	Tsinghua Fly Center
TH02705.N	CG5909	FBgn0039495	Tsinghua Fly Center
TH02706.N	CG34129	FBgn0083965	Tsinghua Fly Center
TH02707.N	CG6367	FBgn0030926	Tsinghua Fly Center
TH02710.N	CG30090	FBgn0050090	Tsinghua Fly Center
TH02711.N	CG8299	FBgn0034052	Tsinghua Fly Center
TH02712.N	CG32382	FBgn0052382	Tsinghua Fly Center
TH02714.N	CG8870	FBgn0038144	Tsinghua Fly Center
TH02715.N	CG8871	FBgn0031653	Tsinghua Fly Center
TH02717.N	CG9631	FBgn0027563	Tsinghua Fly Center
TH02718.N	CG9673	FBgn0030775	Tsinghua Fly Center
TH02719.N	CG9737	FBgn0039758	Tsinghua Fly Center
TH02722.N	CR33940	FBgn0062928	Tsinghua Fly Center
TH02723.N	CG4920	FBgn0000533	Tsinghua Fly Center
TH02724.N	CG6582	FBgn0027885	Tsinghua Fly Center
TH02728.N	CG8857	FBgn0033699	Tsinghua Fly Center
TH02730.N	CG11418	FBgn0024360	Tsinghua Fly Center
TH02731.N	CG6549	FBgn0024689	Tsinghua Fly Center
TH02732.N	CG5009	FBgn0027572	Tsinghua Fly Center
TH02733.N	CG1516	FBgn0027580	Tsinghua Fly Center
TH02734.N	CG7010	FBgn0028325	Tsinghua Fly Center
TH02736.N	CG1548	FBgn0029093	Tsinghua Fly Center
TH02737.N	CG5231	FBgn0029158	Tsinghua Fly Center
TH02738.N	CG8433	FBgn0029175	Tsinghua Fly Center
TH02742.N	CG18155	FBgn0029945	Tsinghua Fly Center
TH02743.N	CG7322	FBgn0030968	Tsinghua Fly Center
TH02744.N	CG13691	FBgn0031255	Tsinghua Fly Center
TH02746.N	CG17223	FBgn0031491	Tsinghua Fly Center
TH02747.N	CG8885	FBgn0262467	Tsinghua Fly Center
TH02748.N	CG13999	FBgn0031753	Tsinghua Fly Center
TH02749.N	CG9232	FBgn0263200	Tsinghua Fly Center
TH02750.N	CG4128	FBgn0032151	Tsinghua Fly Center
TH02752.N	CG5846	FBgn0032171	Tsinghua Fly Center
TH02753.N	CG6488	FBgn0032361	Tsinghua Fly Center
TH02754.N	CG14934	FBgn0032381	Tsinghua Fly Center
TH02756.N	CG9319	FBgn0032881	Tsinghua Fly Center
TH02757.N	CG9333	FBgn0032891	Tsinghua Fly Center
TH02758.N	CG3270	FBgn0033093	Tsinghua Fly Center
TH02759.N	CG8690	FBgn0033297	Tsinghua Fly Center
TH02760.N	CG14749	FBgn0033316	Tsinghua Fly Center
TH02763.N	CG13320	FBgn0033785	Tsinghua Fly Center
TH02764.N	CG4827	FBgn0034225	Tsinghua Fly Center
TH02765.N	CG7461	FBgn0034432	Tsinghua Fly Center
TH02766.N	CG2852	FBgn0034753	Tsinghua Fly Center
TH02767.N	CG3800	FBgn0034802	Tsinghua Fly Center
TH02768.N	CG11184	FBgn0034923	Tsinghua Fly Center
TH02769.N	CG3362	FBgn0034988	Tsinghua Fly Center
TH02772.N	CG33159	FBgn0053159	Tsinghua Fly Center
TH02774.N	CG9897	FBgn0034807	Tsinghua Fly Center
TH02775.N	CG1505	FBgn0000808	Tsinghua Fly Center
TH02776.N	CG10232	FBgn0039108	Tsinghua Fly Center
TH02777.N	CG10586	FBgn0037036	Tsinghua Fly Center
TH02779.N	CG11192	FBgn0034507	Tsinghua Fly Center
TH02780.N	CG11313	FBgn0039798	Tsinghua Fly Center
TH02781.N	CG32277	FBgn0052277	Tsinghua Fly Center
TH02783.N	CG11668	FBgn0038113	Tsinghua Fly Center
TH02784.N	CG11842	FBgn0039629	Tsinghua Fly Center
TH02785.N	CG11911	FBgn0031249	Tsinghua Fly Center
TH02786.N	CG12351,CG30028,CG30031	FBgn0010358,FBgn0010359,FBgn0050031	Tsinghua Fly Center
TH02787.N	CG12388	FBgn0043471	Tsinghua Fly Center
TH02788.N	CG12256	FBgn0038002	Tsinghua Fly Center
TH02789.N	CG13318	FBgn0037627	Tsinghua Fly Center
TH02790.N	CG32523	FBgn0052523	Tsinghua Fly Center
TH02791.N	CG14227	FBgn0031058	Tsinghua Fly Center
TH02794.N	CG17475	FBgn0038481	Tsinghua Fly Center
TH02795.N	CG18180	FBgn0036024	Tsinghua Fly Center
TH02796.N	CG18754	FBgn0042106	Tsinghua Fly Center
TH02799.N	CG18065,CG13430	FBgn0034519,FBgn0034518	Tsinghua Fly Center
TH02800.N	CG3355	FBgn0031619	Tsinghua Fly Center
TH02801.N	CG4386	FBgn0034661	Tsinghua Fly Center
TH02802.N	CG6361	FBgn0030925	Tsinghua Fly Center
TH02803.N	CG6462	FBgn0035663	Tsinghua Fly Center
TH02804.N	CG6639	FBgn0032638	Tsinghua Fly Center
TH02805.N	CG6865	FBgn0036817	Tsinghua Fly Center
TH02808.N	CG8172	FBgn0033362	Tsinghua Fly Center
TH02810.N	CG33460	FBgn0053460	Tsinghua Fly Center
TH02811.N	CG32383	FBgn0052383	Tsinghua Fly Center
TH02812.N	CG8738	FBgn0033321	Tsinghua Fly Center
TH02813.N	CG8952	FBgn0030688	Tsinghua Fly Center
TH02814.N	CG9294	FBgn0034666	Tsinghua Fly Center
TH02816.N	CG9649	FBgn0038211	Tsinghua Fly Center
TH02817.N	CG9672	FBgn0030777	Tsinghua Fly Center
TH02818.N	CG9676	FBgn0030773	Tsinghua Fly Center
TH02819.N	CG9733	FBgn0039759	Tsinghua Fly Center
TH02820.N	CG11665	FBgn0033028	Tsinghua Fly Center
TH02821.N	CG10537	FBgn0004244	Tsinghua Fly Center
TH02824.N	CG33547	FBgn0053547	Tsinghua Fly Center
TH02826.N	CG6995	FBgn0039229	Tsinghua Fly Center
TH02832.N	CG11274	FBgn0036340	Tsinghua Fly Center
TH02835.N	CG2980	FBgn0034939	Tsinghua Fly Center
TH02841.N	CG1609	FBgn0019990	Tsinghua Fly Center
TH02842.N	CG7238	FBgn0024191	Tsinghua Fly Center
TH02843.N	CG6525	FBgn0082831	Tsinghua Fly Center
TH02846.N	CG1559	FBgn0030354	Tsinghua Fly Center
TH02847.N	CG16725	FBgn0036641	Tsinghua Fly Center
TH02848.N	CG5808	FBgn0027617	Tsinghua Fly Center
TH02849.N	CG17168	FBgn0039943	Tsinghua Fly Center
TH02852.N	CG30122	FBgn0050122	Tsinghua Fly Center
TH02854.N	CG8383	FBgn0037737	Tsinghua Fly Center
TH02857.N	CG18426	FBgn0021895	Tsinghua Fly Center
TH02858.N	CG18375	FBgn0034606	Tsinghua Fly Center
TH02859.N	CG10210	FBgn0039117	Tsinghua Fly Center
TH02861.N	CG9054	FBgn0015075	Tsinghua Fly Center
TH02865.N	CG6766	FBgn0032398	Tsinghua Fly Center
TH02866.N	CG10418	FBgn0036277	Tsinghua Fly Center
TH02870.N	CG1591	FBgn0029133	Tsinghua Fly Center
TH02871.N	CG6315	FBgn0000662	Tsinghua Fly Center
TH02873.N	CG1109	FBgn0046222	Tsinghua Fly Center
TH02874.N	CG9383	FBgn0029094	Tsinghua Fly Center
TH02875.N	CG1972	FBgn0039691	Tsinghua Fly Center
TH02879.N	CG1622	FBgn0030468	Tsinghua Fly Center
TH02882.N	CG7564	FBgn0036734	Tsinghua Fly Center
TH02885.N	CG13892	FBgn0035141	Tsinghua Fly Center
TH02886.N	CG6340	FBgn0030648	Tsinghua Fly Center
TH02892.N	CG1362	FBgn0013435	Tsinghua Fly Center
TH02894.N	CG4602	FBgn0024285	Tsinghua Fly Center
TH02896.N	CG32533	FBgn0052533	Tsinghua Fly Center
TH02897.N	CG7757	FBgn0036915	Tsinghua Fly Center
TH02898.N	CG13298	FBgn0035692	Tsinghua Fly Center
TH02902.N	CG10203	FBgn0028554	Tsinghua Fly Center
TH02903.N	CG10754	FBgn0036314	Tsinghua Fly Center
TH02909.N	CG9401	FBgn0002736	Tsinghua Fly Center
TH02910.N	CG6905	FBgn0035136	Tsinghua Fly Center
TH02912.N	CG3730	FBgn0015925	Tsinghua Fly Center
TH02913.N	CG3642	FBgn0015621	Tsinghua Fly Center
TH02917.N	CG1474	FBgn0023506	Tsinghua Fly Center
TH02918.N	CG5641	FBgn0038046	Tsinghua Fly Center
TH02919.N	CG10293	FBgn0264491	Tsinghua Fly Center
TH02920.N	CG42670	FBgn0261552	Tsinghua Fly Center
TH02921.N	CG7439	FBgn0087035	Tsinghua Fly Center
TH02922.N	CG12250	FBgn0261287	Tsinghua Fly Center
TH02925.N	CG5186	FBgn0261477	Tsinghua Fly Center
TH02926.N	CG42724	FBgn0261641	Tsinghua Fly Center
TH02928.N	CG4279	FBgn0261067	Tsinghua Fly Center
TH02929.N	CG1249	FBgn0261789	Tsinghua Fly Center
TH02931.N	CG7437	FBgn0262737	Tsinghua Fly Center
TH02932.N	CG14648	FBgn0263594	Tsinghua Fly Center
TH02935.N	CG17136	FBgn0260944	Tsinghua Fly Center
TH02936.N	CG16901	FBgn0263396	Tsinghua Fly Center
TH02938.N	CG5454	FBgn0261792	Tsinghua Fly Center
TH02941.N	CG1964	FBgn0039688	Tsinghua Fly Center
TH02942.N	CG5002	FBgn0034275	Tsinghua Fly Center
TH02943.N	CG13597	FBgn0039124	Tsinghua Fly Center
TH02945.N	CR32989	FBgn0041717	Tsinghua Fly Center
TH02946.N	CR31625	FBgn0003930	Tsinghua Fly Center
TH02947.N	CG17838	FBgn0038826	Tsinghua Fly Center
TH02948.N	CG17764	FBgn0029751	Tsinghua Fly Center
TH02950.N	CG5381	FBgn0032218	Tsinghua Fly Center
TH02951.N	CR32880,CR32908,CR32914,CR32881,CR32877,CR32999,CR31853	FBgn0043021,FBgn0003938,FBgn0003933,FBgn0043022,FBgn0003936,FBgn0003934,FBgn0003935	Tsinghua Fly Center
TH02952.N	CG11094	FBgn0000504	Tsinghua Fly Center
TH02953.N	CR34151	FBgn0083987	Tsinghua Fly Center
TH02954.N	CG3162	FBgn0034834	Tsinghua Fly Center
TH02955.N	CG11489	FBgn0025702	Tsinghua Fly Center
TH02956.N	CG10445	FBgn0037531	Tsinghua Fly Center
TH02957.N	CG6999	FBgn0030085	Tsinghua Fly Center
TH02960.N	CG4211	FBgn0004227	Tsinghua Fly Center
TH02961.N	CG1987	FBgn0030479	Tsinghua Fly Center
TH02965.N	CR32879	FBgn0003931	Tsinghua Fly Center
TH02966.N	CG4935	FBgn0028897	Tsinghua Fly Center
TH02968.N	CG8079	FBgn0034002	Tsinghua Fly Center
TH02970.N	CG3294	FBgn0031628	Tsinghua Fly Center
TH02973.N	CG31812	FBgn0051812	Tsinghua Fly Center
TH02974.N	CG17170	FBgn0003559	Tsinghua Fly Center
TH02975.N	CG18005	FBgn0037660	Tsinghua Fly Center
TH02977.N	CG3496	FBgn0003977	Tsinghua Fly Center
TH02981.N	CG9776	FBgn0027866	Tsinghua Fly Center
TH02982.N	CG2063	FBgn0033400	Tsinghua Fly Center
TH02986.N	CG16724	FBgn0003741	Tsinghua Fly Center
TH02987.N	CG8614	FBgn0024542	Tsinghua Fly Center
TH02988.N	CG10110	FBgn0024698	Tsinghua Fly Center
TH02992.N	CG6686	FBgn0032388	Tsinghua Fly Center
TH02994.N	CG3225	FBgn0031631	Tsinghua Fly Center
TH02995.N	CG33057	FBgn0053057	Tsinghua Fly Center
TH02997.N	CG3198	FBgn0029887	Tsinghua Fly Center
TH02999.N	CG1420	FBgn0039626	Tsinghua Fly Center
TH03000.N	CG6841	FBgn0036828	Tsinghua Fly Center
TH03003.N	CG1866	FBgn0039581	Tsinghua Fly Center
TH03004.N	CG2848	FBgn0031456	Tsinghua Fly Center
TH03005.N	CR32866,CR31185,CR31341,CR31656,CR32862	FBgn0004186,FBgn0004187,FBgn0004185,FBgn0003916,FBgn0004183	Tsinghua Fly Center
TH03006.N	CR31850,CR33788,CR32878,CR31854,CR32913,CR32882	FBgn0004191,FBgn0041720,FBgn0003923,FBgn0004192,FBgn0003920,FBgn0003922	Tsinghua Fly Center
TH03007.N	CR32880,CR32914,CR32999	FBgn0043021,FBgn0003933,FBgn0003934	Tsinghua Fly Center
TH03008.N	CR31379,CR31539,CR32867	FBgn0004188,FBgn0004190,FBgn0004189	Tsinghua Fly Center
TH03009.N	CG8565	FBgn0030697	Tsinghua Fly Center
TH03010.N	CG17098	FBgn0032276	Tsinghua Fly Center
TH03011.N	CG6209	FBgn0033862	Tsinghua Fly Center
TH03012.N	CG7907	FBgn0038887	Tsinghua Fly Center
TH03013.N	CR32880	FBgn0043021	Tsinghua Fly Center
TH03014.N	CG1977	FBgn0250789	Tsinghua Fly Center
TH03018.N	CG3394	FBgn0034999	Tsinghua Fly Center
TH03021.N	CG6178	FBgn0039156	Tsinghua Fly Center
TH03024.N	CG9993	FBgn0034553	Tsinghua Fly Center
TH03027.N	CG11659	FBgn0038731	Tsinghua Fly Center
TH03028.N	CG12512	FBgn0031703	Tsinghua Fly Center
TH03029.N	CG18586	FBgn0035642	Tsinghua Fly Center
TH03031.N	CG9009	FBgn0027601	Tsinghua Fly Center
TH03032.N	CG7400	FBgn0021953	Tsinghua Fly Center
TH03033.N	CG2099	FBgn0037328	Tsinghua Fly Center
TH03036.N	CG32438	FBgn0052438	Tsinghua Fly Center
TH03037.N	CG9181	FBgn0003138	Tsinghua Fly Center
TH03038.N	CG15009	FBgn0001257	Tsinghua Fly Center
TH03040.N	CG4830	FBgn0037996	Tsinghua Fly Center
TH03149.N	CG10491	FBgn0003984	Tsinghua Fly Center
TH03151.N	CG2985	FBgn0004045	Tsinghua Fly Center
TH03153.N	CG2668	FBgn0004181	Tsinghua Fly Center
TH03154.N	CG12763	FBgn0004240	Tsinghua Fly Center
TH03155.N	CG3477	FBgn0004577	Tsinghua Fly Center
TH03156.N	CG16931	FBgn0004588	Tsinghua Fly Center
TH03157.N	CG7355	FBgn0004589	Tsinghua Fly Center
TH03158.N	CG7608	FBgn0004590	Tsinghua Fly Center
TH03159.N	CG7350	FBgn0004591	Tsinghua Fly Center
TH03161.N	CG7599	FBgn0004593	Tsinghua Fly Center
TH03162.N	CG7336	FBgn0004594	Tsinghua Fly Center
TH03163.N	CG11411	FBgn0004650	Tsinghua Fly Center
TH03164.N	CG4790	FBgn0005390	Tsinghua Fly Center
TH03165.N	CG2979	FBgn0005391	Tsinghua Fly Center
TH03166.N	CG9429	FBgn0005585	Tsinghua Fly Center
TH03167.N	CG31695	FBgn0005590	Tsinghua Fly Center
TH03168.N	CG18211	FBgn0010357	Tsinghua Fly Center
TH03169.N	CG10810	FBgn0010381	Tsinghua Fly Center
TH03170.N	CG10816	FBgn0010388	Tsinghua Fly Center
TH03171.N	CG9847	FBgn0010470	Tsinghua Fly Center
TH03172.N	CG5430	FBgn0011294	Tsinghua Fly Center
TH03173.N	CG2665	FBgn0011694	Tsinghua Fly Center
TH03174.N	CG11390	FBgn0011695	Tsinghua Fly Center
TH03175.N	CG10146	FBgn0012042	Tsinghua Fly Center
TH03176.N	CG4846	FBgn0013433	Tsinghua Fly Center
TH03178.N	CG32077	FBgn0014368	Tsinghua Fly Center
TH03179.N	CG7754	FBgn0015001	Tsinghua Fly Center
TH03180.N	CG9538	FBgn0015010	Tsinghua Fly Center
TH03182.N	CG4559	FBgn0020414	Tsinghua Fly Center
TH03183.N	CG4475	FBgn0020415	Tsinghua Fly Center
TH03184.N	CG4472	FBgn0020416	Tsinghua Fly Center
TH03185.N	CG8221	FBgn0020506	Tsinghua Fly Center
TH03186.N	CG9540	FBgn0020508	Tsinghua Fly Center
TH03187.N	CG6186	FBgn0022355	Tsinghua Fly Center
TH03189.N	CG14260	FBgn0039504	Tsinghua Fly Center
TH03206.N	CG7279	FBgn0023496	Tsinghua Fly Center
TH03208.N	CG6281	FBgn0025879	Tsinghua Fly Center
TH03209.N	CG10287	FBgn0026077	Tsinghua Fly Center
TH03210.N	CG7013	FBgn0027095	Tsinghua Fly Center
TH03211.N	CG9761	FBgn0027570	Tsinghua Fly Center
TH03212.N	CG4778	FBgn0027600	Tsinghua Fly Center
TH03213.N	CG33119	FBgn0027929	Tsinghua Fly Center
TH03214.N	CG33115	FBgn0028542	Tsinghua Fly Center
TH03215.N	CG31839	FBgn0028543	Tsinghua Fly Center
TH03216.N	CG5700	FBgn0028573	Tsinghua Fly Center
TH03217.N	CG4838	FBgn0028644	Tsinghua Fly Center
TH03218.N	CG7644	FBgn0028645	Tsinghua Fly Center
TH03219.N	CG18321	FBgn0029002	Tsinghua Fly Center
TH03220.N	CG5812	FBgn0029170	Tsinghua Fly Center
TH03221.N	CG3556	FBgn0029708	Tsinghua Fly Center
TH03223.N	CG4666	FBgn0029838	Tsinghua Fly Center
TH03225.N	CG1986	FBgn0030162	Tsinghua Fly Center
TH03226.N	CG2145	FBgn0030251	Tsinghua Fly Center
TH03228.N	CG9400	FBgn0030562	Tsinghua Fly Center
TH03230.N	CG8995	FBgn0030695	Tsinghua Fly Center
TH03231.N	CG5162	FBgn0030828	Tsinghua Fly Center
TH03232.N	CG6788	FBgn0030880	Tsinghua Fly Center
TH03234.N	CG7874	FBgn0030999	Tsinghua Fly Center
TH03235.N	CG7876	FBgn0031000	Tsinghua Fly Center
TH03237.N	CG4270	FBgn0031407	Tsinghua Fly Center
TH03238.N	CG16995	FBgn0031412	Tsinghua Fly Center
TH03239.N	CG15422	FBgn0031579	Tsinghua Fly Center
TH03240.N	CG14027	FBgn0031701	Tsinghua Fly Center
TH03241.N	CG9500	FBgn0031804	Tsinghua Fly Center
TH03242.N	CG7104	FBgn0031959	Tsinghua Fly Center
TH03243.N	CG7367	FBgn0031976	Tsinghua Fly Center
TH03244.N	CG17292	FBgn0032029	Tsinghua Fly Center
TH03245.N	CG31883	FBgn0032122	Tsinghua Fly Center
TH03246.N	CG17633	FBgn0032144	Tsinghua Fly Center
TH03247.N	CG6232	FBgn0032252	Tsinghua Fly Center
TH03248.N	CG6431	FBgn0032289	Tsinghua Fly Center
TH03249.N	CG14928	FBgn0032362	Tsinghua Fly Center
TH03251.N	CG13282	FBgn0032612	Tsinghua Fly Center
TH03252.N	CG10186	FBgn0032797	Tsinghua Fly Center
TH03254.N	CG6675	FBgn0032973	Tsinghua Fly Center
TH03256.N	CG8193	FBgn0033367	Tsinghua Fly Center
TH03257.N	CG8986	FBgn0033658	Tsinghua Fly Center
TH03258.N	CG4604	FBgn0033799	Tsinghua Fly Center
TH03259.N	CG10112	FBgn0033942	Tsinghua Fly Center
TH03260.N	CG10143	FBgn0033952	Tsinghua Fly Center
TH03261.N	CG8192	FBgn0034030	Tsinghua Fly Center
TH03262.N	CG3666	FBgn0034094	Tsinghua Fly Center
TH03263.N	CG5550	FBgn0034160	Tsinghua Fly Center
TH03264.N	CG6472	FBgn0034166	Tsinghua Fly Center
TH03265.N	CG5756	FBgn0034301	Tsinghua Fly Center
TH03266.N	CG15066	FBgn0034328	Tsinghua Fly Center
TH03267.N	CG9822	FBgn0034623	Tsinghua Fly Center
TH03268.N	CG17974	FBgn0034624	Tsinghua Fly Center
TH03269.N	CG9849	FBgn0034803	Tsinghua Fly Center
TH03270.N	CG3640	FBgn0035042	Tsinghua Fly Center
TH03271.N	CG9196	FBgn0035056	Tsinghua Fly Center
TH03272.N	CG13806	FBgn0035325	Tsinghua Fly Center
TH03273.N	CG9972	FBgn0035379	Tsinghua Fly Center
TH03274.N	CG14957	FBgn0035412	Tsinghua Fly Center
TH03275.N	CG14959	FBgn0035427	Tsinghua Fly Center
TH03276.N	CG4835	FBgn0035607	Tsinghua Fly Center
TH03277.N	CG7496	FBgn0035806	Tsinghua Fly Center
TH03278.N	CG13312	FBgn0035931	Tsinghua Fly Center
TH03279.N	CG8072	FBgn0036070	Tsinghua Fly Center
TH03280.N	CG6628	FBgn0036072	Tsinghua Fly Center
TH03281.N	CG6004	FBgn0036203	Tsinghua Fly Center
TH03282.N	CG5897	FBgn0036220	Tsinghua Fly Center
TH03283.N	CG5883	FBgn0036225	Tsinghua Fly Center
TH03284.N	CG7252	FBgn0036226	Tsinghua Fly Center
TH03285.N	CG17826	FBgn0036227	Tsinghua Fly Center
TH03286.N	CG9781	FBgn0036228	Tsinghua Fly Center
TH03287.N	CG7248	FBgn0036229	Tsinghua Fly Center
TH03288.N	CG14125	FBgn0036232	Tsinghua Fly Center
TH03289.N	CG10620	FBgn0036299	Tsinghua Fly Center
TH03290.N	CG10154	FBgn0036361	Tsinghua Fly Center
TH03292.N	CG10140	FBgn0036363	Tsinghua Fly Center
TH03293.N	CG10116	FBgn0036367	Tsinghua Fly Center
TH03294.N	CG8100	FBgn0036410	Tsinghua Fly Center
TH03295.N	CG13075	FBgn0036563	Tsinghua Fly Center
TH03296.N	CG5998	FBgn0036751	Tsinghua Fly Center
TH03297.N	CG5992	FBgn0036752	Tsinghua Fly Center
TH03298.N	CG7348	FBgn0036940	Tsinghua Fly Center
TH03300.N	CG7298	FBgn0036948	Tsinghua Fly Center
TH03301.N	CG7290	FBgn0036949	Tsinghua Fly Center
TH03303.N	CG7017	FBgn0036951	Tsinghua Fly Center
TH03304.N	CG6933	FBgn0036952	Tsinghua Fly Center
TH03305.N	CG17145	FBgn0036953	Tsinghua Fly Center
TH03306.N	CG5976	FBgn0036999	Tsinghua Fly Center
TH03307.N	CG7166	FBgn0037107	Tsinghua Fly Center
TH03308.N	CG14639	FBgn0037224	Tsinghua Fly Center
TH03309.N	CG14643	FBgn0037225	Tsinghua Fly Center
TH03311.N	CG14608	FBgn0037487	Tsinghua Fly Center
TH03312.N	CG11977	FBgn0037650	Tsinghua Fly Center
TH03313.N	CG5106	FBgn0037879	Tsinghua Fly Center
TH03314.N	CG17210	FBgn0037888	Tsinghua Fly Center
TH03315.N	CG5207	FBgn0037889	Tsinghua Fly Center
TH03316.N	CG6728	FBgn0037896	Tsinghua Fly Center
TH03318.N	CG10134	FBgn0038087	Tsinghua Fly Center
TH03319.N	CG8063	FBgn0038105	Tsinghua Fly Center
TH03320.N	CG8483	FBgn0038126	Tsinghua Fly Center
TH03321.N	CG9621	FBgn0038172	Tsinghua Fly Center
TH03322.N	CG9307	FBgn0038180	Tsinghua Fly Center
TH03323.N	CG4546	FBgn0038373	Tsinghua Fly Center
TH03324.N	CG4979	FBgn0038398	Tsinghua Fly Center
TH03325.N	CG14880	FBgn0038422	Tsinghua Fly Center
TH03326.N	CG4060	FBgn0038487	Tsinghua Fly Center
TH03327.N	CG4090	FBgn0038492	Tsinghua Fly Center
TH03328.N	CG4135	FBgn0038494	Tsinghua Fly Center
TH03330.N	CG14304	FBgn0038629	Tsinghua Fly Center
TH03331.N	CG5609	FBgn0038838	Tsinghua Fly Center
TH03333.N	CG13837	FBgn0039042	Tsinghua Fly Center
TH03334.N	CG10152	FBgn0039089	Tsinghua Fly Center
TH03335.N	CG6173	FBgn0039155	Tsinghua Fly Center
TH03336.N	CG11853	FBgn0039298	Tsinghua Fly Center
TH03337.N	CG4582	FBgn0039344	Tsinghua Fly Center
TH03338.N	CG6403	FBgn0039453	Tsinghua Fly Center
TH03339.N	CG6296	FBgn0039470	Tsinghua Fly Center
TH03340.N	CG17192	FBgn0039472	Tsinghua Fly Center
TH03341.N	CG17191	FBgn0039473	Tsinghua Fly Center
TH03342.N	CG5639	FBgn0039527	Tsinghua Fly Center
TH03343.N	CG14064	FBgn0039584	Tsinghua Fly Center
TH03344.N	CG9997	FBgn0039597	Tsinghua Fly Center
TH03345.N	CG13057	FBgn0040074	Tsinghua Fly Center
TH03346.N	CG1656	FBgn0040093	Tsinghua Fly Center
TH03347.N	CG17011	FBgn0040097	Tsinghua Fly Center
TH03348.N	CG17799	FBgn0040098	Tsinghua Fly Center
TH03350.N	CG5008	FBgn0040321	Tsinghua Fly Center
TH03351.N	CG4144	FBgn0040322	Tsinghua Fly Center
TH03353.N	CG3348	FBgn0040609	Tsinghua Fly Center
TH03355.N	CG13990	FBgn0040950	Tsinghua Fly Center
TH03356.N	CG31893	FBgn0040958	Tsinghua Fly Center
TH03359.N	CG7052	FBgn0041182	Tsinghua Fly Center
TH03360.N	CG4740	FBgn0041579	Tsinghua Fly Center
TH03361.N	CG18372	FBgn0041581	Tsinghua Fly Center
TH03363.N	CG32178	FBgn0043025	Tsinghua Fly Center
TH03367.N	CG31507	FBgn0044809	Tsinghua Fly Center
TH03368.N	CG31193	FBgn0044810	Tsinghua Fly Center
TH03371.N	CG30197	FBgn0050197	Tsinghua Fly Center
TH03372.N	CG30281	FBgn0050281	Tsinghua Fly Center
TH03373.N	CG30293	FBgn0050293	Tsinghua Fly Center
TH03374.N	CG30467	FBgn0050467	Tsinghua Fly Center
TH03375.N	CG30486	FBgn0050486	Tsinghua Fly Center
TH03377.N	CG31077	FBgn0051077	Tsinghua Fly Center
TH03378.N	CG31286	FBgn0051286	Tsinghua Fly Center
TH03379.N	CG31296	FBgn0051296	Tsinghua Fly Center
TH03380.N	CG31438	FBgn0051438	Tsinghua Fly Center
TH03382.N	CG31482	FBgn0051482	Tsinghua Fly Center
TH03384.N	CG31680	FBgn0051680	Tsinghua Fly Center
TH03385.N	CG31681	FBgn0051681	Tsinghua Fly Center
TH03386.N	CG31704	FBgn0051704	Tsinghua Fly Center
TH03387.N	CG31872	FBgn0051872	Tsinghua Fly Center
TH03389.N	CG32024	FBgn0052024	Tsinghua Fly Center
TH03390.N	CG32036	FBgn0052036	Tsinghua Fly Center
TH03391.N	CG32185	FBgn0052185	Tsinghua Fly Center
TH03393.N	CG32302	FBgn0052302	Tsinghua Fly Center
TH03394.N	CG32304	FBgn0052304	Tsinghua Fly Center
TH03395.N	CG32313	FBgn0052313	Tsinghua Fly Center
TH03396.N	CG32412	FBgn0052412	Tsinghua Fly Center
TH03397.N	CG33526	FBgn0053526	Tsinghua Fly Center
TH03406.N	CG32698	FBgn0052698	Tsinghua Fly Center
TH03409.N	CG33179	FBgn0053179	Tsinghua Fly Center
TH03410.N	CG33263	FBgn0053263	Tsinghua Fly Center
TH03413.N	CG34034	FBgn0054034	Tsinghua Fly Center
TH03415.N	CG5154	FBgn0064237	Tsinghua Fly Center
TH03416.N	CG33990	FBgn0067905	Tsinghua Fly Center
TH03418.N	CG34227	FBgn0085256	Tsinghua Fly Center
TH03421.N	CG40733	FBgn0085512	Tsinghua Fly Center
TH03422.N	CG9070	FBgn0086519	Tsinghua Fly Center
TH03424.N	CG5480	FBgn0243586	Tsinghua Fly Center
TH03425.N	CG17575	FBgn0250842	Tsinghua Fly Center
TH03427.N	CG42242	FBgn0250908	Tsinghua Fly Center
TH03428.N	CG42295	FBgn0259230	Tsinghua Fly Center
TH03431.N	CG42564	FBgn0260766	Tsinghua Fly Center
TH03439.N	CG6234	FBgn0038071	Tsinghua Fly Center
TH03440.N	CG6725	FBgn0040271	Tsinghua Fly Center
TH03442.N	CG42612	FBgn0261261	Tsinghua Fly Center
TH03444.N	CG14300	FBgn0038643	Tsinghua Fly Center
TH03445.N	CG33258	FBgn0053258	Tsinghua Fly Center
TH03447.N	CG34049	FBgn0054049	Tsinghua Fly Center
TH03450.N	CG34426	FBgn0085455	Tsinghua Fly Center
TH03453.N	CG42729	FBgn0261682	Tsinghua Fly Center
TH03455.N	CG43225	FBgn0262870	Tsinghua Fly Center
TH03457.N	CG14560	FBgn0004414	Tsinghua Fly Center
TH03459.N	CG2341	FBgn0004780	Tsinghua Fly Center
TH03460.N	CG5867	FBgn0027586	Tsinghua Fly Center
TH03461.N	CG11864	FBgn0028944	Tsinghua Fly Center
TH03463.N	CG15203	FBgn0030261	Tsinghua Fly Center
TH03464.N	CG2081	FBgn0030262	Tsinghua Fly Center
TH03465.N	CG15199	FBgn0030270	Tsinghua Fly Center
TH03466.N	CG15202	FBgn0030271	Tsinghua Fly Center
TH03467.N	CG2444	FBgn0030326	Tsinghua Fly Center
TH03470.N	CG5945	FBgn0032494	Tsinghua Fly Center
TH03471.N	CG16820	FBgn0032495	Tsinghua Fly Center
TH03472.N	CG10730	FBgn0032843	Tsinghua Fly Center
TH03473.N	CG17472	FBgn0032868	Tsinghua Fly Center
TH03474.N	CG1701	FBgn0033167	Tsinghua Fly Center
TH03475.N	CG12943	FBgn0033572	Tsinghua Fly Center
TH03476.N	CG9027	FBgn0033631	Tsinghua Fly Center
TH03477.N	CG8093	FBgn0033999	Tsinghua Fly Center
TH03478.N	CG8102	FBgn0034007	Tsinghua Fly Center
TH03479.N	CG5267	FBgn0034154	Tsinghua Fly Center
TH03480.N	CG6426	FBgn0034162	Tsinghua Fly Center
TH03481.N	CG10956	FBgn0034195	Tsinghua Fly Center
TH03482.N	CG15116	FBgn0034415	Tsinghua Fly Center
TH03483.N	CG9975	FBgn0034435	Tsinghua Fly Center
TH03484.N	CG10433	FBgn0034638	Tsinghua Fly Center
TH03485.N	CG9168	FBgn0035216	Tsinghua Fly Center
TH03486.N	CG10862	FBgn0035455	Tsinghua Fly Center
TH03488.N	CG18628	FBgn0036091	Tsinghua Fly Center
TH03489.N	CG6168	FBgn0036154	Tsinghua Fly Center
TH03490.N	CG6071	FBgn0036186	Tsinghua Fly Center
TH03491.N	CG33259	FBgn0036495	Tsinghua Fly Center
TH03493.N	CG14882	FBgn0038429	Tsinghua Fly Center
TH03494.N	CG15100	FBgn0034401	Tsinghua Fly Center
TH03497.N	CG7560	FBgn0036157	Tsinghua Fly Center
TH03499.N	CG13929	FBgn0035247	Tsinghua Fly Center
TH03500.N	CG18177	FBgn0036039	Tsinghua Fly Center
TH03501.N	CG5029	FBgn0019932	Tsinghua Fly Center
TH03502.N	CG8956	FBgn0015011	Tsinghua Fly Center
TH03504.N	CG11334	FBgn0039849	Tsinghua Fly Center
TH03505.N	CG4802	FBgn0034215	Tsinghua Fly Center
TH03506.N	CG31115	FBgn0051115	Tsinghua Fly Center
TH03507.N	CG8327	FBgn0037723	Tsinghua Fly Center
TH03508.N	CG33531	FBgn0053531	Tsinghua Fly Center
TH03510.N	CG12283	FBgn0015399	Tsinghua Fly Center
TH03511.N	CG9976	FBgn0016675	Tsinghua Fly Center
TH03512.N	CG5192	FBgn0019940	Tsinghua Fly Center
TH03513.N	CG10106	FBgn0029506	Tsinghua Fly Center
TH03514.N	CG12846	FBgn0029507	Tsinghua Fly Center
TH03515.N	CG2901	FBgn0029679	Tsinghua Fly Center
TH03516.N	CG12121	FBgn0030109	Tsinghua Fly Center
TH03518.N	CG3212	FBgn0031547	Tsinghua Fly Center
TH03519.N	CG9211	FBgn0031872	Tsinghua Fly Center
TH03520.N	CG8773	FBgn0038135	Tsinghua Fly Center
TH03521.N	CG14877	FBgn0038380	Tsinghua Fly Center
TH03523.N	CG6490	FBgn0039431	Tsinghua Fly Center
TH03524.N	CG33180	FBgn0053180	Tsinghua Fly Center
TH03525.N	CG12086	FBgn0011204	Tsinghua Fly Center
TH03526.N	CG5772	FBgn0028675	Tsinghua Fly Center
TH03527.N	CG6965	FBgn0037960	Tsinghua Fly Center
TH03528.N	CG1832	FBgn0032979	Tsinghua Fly Center
TH03529.N	CG7449	FBgn0029082	Tsinghua Fly Center
TH03530.N	CG8060	FBgn0034113	Tsinghua Fly Center
TH03531.N	CG16952	FBgn0030701	Tsinghua Fly Center
TH03533.N	CG1841	FBgn0030330	Tsinghua Fly Center
TH03536.N	CG7837	FBgn0039696	Tsinghua Fly Center
TH03537.N	CG43980	FBgn0264711	Tsinghua Fly Center
TH03538.N	CG14262	FBgn0039503	Tsinghua Fly Center
TH03539.N	CG7058	FBgn0030961	Tsinghua Fly Center
TH03542.N	CG43120	FBgn0262580	Tsinghua Fly Center
TH03543.N	CG10801	FBgn0029660	Tsinghua Fly Center
TH03545.N	CG10752	FBgn0036325	Tsinghua Fly Center
TH03546.N	CG12692	FBgn0029703	Tsinghua Fly Center
TH03548.N	CG10440	FBgn0034636	Tsinghua Fly Center
TH03549.N	CG14647	FBgn0037244	Tsinghua Fly Center
TH03550.N	CG9467	FBgn0037758	Tsinghua Fly Center
TH03551.N	CG10830	FBgn0038839	Tsinghua Fly Center
TH03552.N	CG10465	FBgn0033017	Tsinghua Fly Center
TH03553.N	CG32810	FBgn0025394	Tsinghua Fly Center
TH03554.N	CG44424	FBgn0265597	Tsinghua Fly Center
TH03556.N	CG10158	FBgn0031871	Tsinghua Fly Center
TH03557.N	CG6094	FBgn0032261	Tsinghua Fly Center
TH03558.N	CG7250	FBgn0036494	Tsinghua Fly Center
TH03560.N	CG5732	FBgn0038934	Tsinghua Fly Center
TH03561.N	CG7163	FBgn0035889	Tsinghua Fly Center
TH03562.N	CG1231	FBgn0035134	Tsinghua Fly Center
TH03563.N	CG5171	FBgn0031907	Tsinghua Fly Center
TH03564.N	CG5177	FBgn0031908	Tsinghua Fly Center
TH03565.N	CG17294	FBgn0032032	Tsinghua Fly Center
TH03566.N	CG7180	FBgn0032673	Tsinghua Fly Center
TH03567.N	CG10493	FBgn0032749	Tsinghua Fly Center
TH03568.N	CG2144	FBgn0033187	Tsinghua Fly Center
TH03569.N	CG8584	FBgn0033322	Tsinghua Fly Center
TH03570.N	CG11883	FBgn0033538	Tsinghua Fly Center
TH03571.N	CG18371	FBgn0033893	Tsinghua Fly Center
TH03572.N	CG18243	FBgn0034085	Tsinghua Fly Center
TH03574.N	CG3292	FBgn0034710	Tsinghua Fly Center
TH03575.N	CG3290	FBgn0034711	Tsinghua Fly Center
TH03576.N	CG3264	FBgn0034712	Tsinghua Fly Center
TH03577.N	CG11291	FBgn0034713	Tsinghua Fly Center
TH03578.N	CG15874	FBgn0035004	Tsinghua Fly Center
TH03580.N	CG12078	FBgn0035426	Tsinghua Fly Center
TH03581.N	CG10592	FBgn0035619	Tsinghua Fly Center
TH03582.N	CG5150	FBgn0035620	Tsinghua Fly Center
TH03583.N	CG12173	FBgn0037305	Tsinghua Fly Center
TH03588.N	CG10781	FBgn0002933	Tsinghua Fly Center
TH03589.N	CG9111	FBgn0004426	Tsinghua Fly Center
TH03590.N	CG30028 CG30031	FBgn0010359 FBgn0050031	Tsinghua Fly Center
TH03591.N	CG11142	FBgn0031737	Tsinghua Fly Center
TH03592.N	CG6555	FBgn0032367	Tsinghua Fly Center
TH03593.N	CG8577	FBgn0033327	Tsinghua Fly Center
TH03594.N	CG14390	FBgn0038084	Tsinghua Fly Center
TH03595.N	CG14375	FBgn0038147	Tsinghua Fly Center
TH03596.N	CG14301	FBgn0038632	Tsinghua Fly Center
TH03600.N	CG30025	FBgn0050025	Tsinghua Fly Center
TH03601.N	CG32282	FBgn0052282	Tsinghua Fly Center
TH03602.N	CG33706	FBgn0067903	Tsinghua Fly Center
TH03603.N	CG33495	FBgn0250832	Tsinghua Fly Center
TH03604.N	CG8756	FBgn0261341	Tsinghua Fly Center
TH03605.N	CG15201	FBgn0030272	Tsinghua Fly Center
TH03606.N	CG18135	FBgn0036837	Tsinghua Fly Center
TH03607.N	CG6663	FBgn0036969	Tsinghua Fly Center
TH03609.N	CG1124	FBgn0037290	Tsinghua Fly Center
TH03610.N	CG17919	FBgn0037433	Tsinghua Fly Center
TH03611.N	CG10041	FBgn0038014	Tsinghua Fly Center
TH03612.N	CG11598	FBgn0038067	Tsinghua Fly Center
TH03613.N	CG11608	FBgn0038069	Tsinghua Fly Center
TH03615.N	CG7079	FBgn0038849	Tsinghua Fly Center
TH03616.N	CG17279	FBgn0038850	Tsinghua Fly Center
TH03617.N	CG15497	FBgn0038894	Tsinghua Fly Center
TH03618.N	CG13618	FBgn0039203	Tsinghua Fly Center
TH03619.N	CG11852	FBgn0039297	Tsinghua Fly Center
TH03620.N	CG11854	FBgn0039299	Tsinghua Fly Center
TH03621.N	CG14258	FBgn0039482	Tsinghua Fly Center
TH03622.N	CG14259	FBgn0039483	Tsinghua Fly Center
TH03623.N	CG17189	FBgn0039485	Tsinghua Fly Center
TH03624.N	CG5402	FBgn0039521	Tsinghua Fly Center
TH03625.N	CG14061	FBgn0039598	Tsinghua Fly Center
TH03626.N	CG1652	FBgn0040092	Tsinghua Fly Center
TH03627.N	CG14132	FBgn0040817	Tsinghua Fly Center
TH03628.N	CG1787	FBgn0041629	Tsinghua Fly Center
TH03629.N	CG18284	FBgn0043825	Tsinghua Fly Center
TH03630.N	CG30395	FBgn0050395	Tsinghua Fly Center
TH03631.N	CG31189	FBgn0051189	Tsinghua Fly Center
TH03632.N	CG31207	FBgn0051207	Tsinghua Fly Center
TH03633.N	CG31418	FBgn0051418	Tsinghua Fly Center
TH03634.N	CG31419	FBgn0051419	Tsinghua Fly Center
TH03635.N	CG31515	FBgn0051515	Tsinghua Fly Center
TH03636.N	CG31659	FBgn0051659	Tsinghua Fly Center
TH03637.N	CG31997	FBgn0051997	Tsinghua Fly Center
TH03638.N	CG32833	FBgn0052833	Tsinghua Fly Center
TH03639.N	CG34002	FBgn0054002	Tsinghua Fly Center
TH03640.N	CG34051	FBgn0054051	Tsinghua Fly Center
TH03642.N	CG34177	FBgn0085206	Tsinghua Fly Center
TH03644.N	CG34460	FBgn0085489	Tsinghua Fly Center
TH03645.N	CG42490	FBgn0086200	Tsinghua Fly Center
TH03646.N	CG34103	FBgn0250831	Tsinghua Fly Center
TH03647.N	CG42731	FBgn0261697	Tsinghua Fly Center
TH03648.N	CG43319	FBgn0263024	Tsinghua Fly Center
TH03651.N	CG6895	FBgn0040323	Tsinghua Fly Center
TH03653.N	CG3461	FBgn0003116	Tsinghua Fly Center
TH03654.N	CG12217	FBgn0003139	Tsinghua Fly Center
TH03655.N	CG10930	FBgn0003140	Tsinghua Fly Center
TH03656.N	CG6571	FBgn0004366	Tsinghua Fly Center
TH03657.N	CG3178	FBgn0004584	Tsinghua Fly Center
TH03658.N	CG8402	FBgn0005777	Tsinghua Fly Center
TH03659.N	CG10138	FBgn0005778	Tsinghua Fly Center
TH03660.N	CG8822	FBgn0005779	Tsinghua Fly Center
TH03662.N	CG3200	FBgn0016715	Tsinghua Fly Center
TH03664.N	CG2680	FBgn0024995	Tsinghua Fly Center
TH03665.N	CG16870	FBgn0025115	Tsinghua Fly Center
TH03666.N	CG3245	FBgn0025573	Tsinghua Fly Center
TH03667.N	CG32812	FBgn0025642	Tsinghua Fly Center
TH03668.N	CG14616	FBgn0027279	Tsinghua Fly Center
TH03669.N	CG4701	FBgn0028868	Tsinghua Fly Center
TH03670.N	CG1696	FBgn0029067	Tsinghua Fly Center
TH03671.N	CG15771	FBgn0029801	Tsinghua Fly Center
TH03672.N	CG15035	FBgn0029949	Tsinghua Fly Center
TH03673.N	CG15739	FBgn0030347	Tsinghua Fly Center
TH03674.N	CG10352	FBgn0030348	Tsinghua Fly Center
TH03675.N	CG8105	FBgn0030661	Tsinghua Fly Center
TH03676.N	CG7378	FBgn0030976	Tsinghua Fly Center
TH03677.N	CG14212	FBgn0031045	Tsinghua Fly Center
TH03678.N	CG5565	FBgn0031335	Tsinghua Fly Center
TH03679.N	CG15385	FBgn0031397	Tsinghua Fly Center
TH03680.N	CG2862	FBgn0031459	Tsinghua Fly Center
TH03681.N	CG15400	FBgn0031463	Tsinghua Fly Center
TH03682.N	CG14022	FBgn0031700	Tsinghua Fly Center
TH03684.N	CG8094	FBgn0001187	Tsinghua Fly Center
TH03685.N	CG7070	FBgn0003178	Tsinghua Fly Center
TH03686.N	CG3738	FBgn0010314	Tsinghua Fly Center
TH03687.N	CG5725	FBgn0011205	Tsinghua Fly Center
TH03690.N	CG8657	FBgn0020930	Tsinghua Fly Center
TH03691.N	CG4798	FBgn0022029	Tsinghua Fly Center
TH03692.N	CG4201	FBgn0024222	Tsinghua Fly Center
TH03694.N	CG13369	FBgn0025640	Tsinghua Fly Center
TH03695.N	CG17216 CG6715	FBgn0026063 FBgn0026064	Tsinghua Fly Center
TH03696.N	CG7186	FBgn0026371	Tsinghua Fly Center
TH03697.N	CG1851	FBgn0026602	Tsinghua Fly Center
TH03698.N	CG8878	FBgn0027504	Tsinghua Fly Center
TH03699.N	CG1344	FBgn0027507	Tsinghua Fly Center
TH03700.N	CG7207	FBgn0027569	Tsinghua Fly Center
TH03701.N	CG3400	FBgn0027621	Tsinghua Fly Center
TH03702.N	CG10504	FBgn0028427	Tsinghua Fly Center
TH03704.N	CG4041	FBgn0029736	Tsinghua Fly Center
TH03705.N	CG5310	FBgn0030573	Tsinghua Fly Center
TH03706.N	CG8239	FBgn0030683	Tsinghua Fly Center
TH03707.N	CG12788	FBgn0031041	Tsinghua Fly Center
TH03708.N	CG2794	FBgn0031265	Tsinghua Fly Center
TH03710.N	CG3544	FBgn0031279	Tsinghua Fly Center
TH03711.N	CG2964	FBgn0031462	Tsinghua Fly Center
TH03712.N	CG5828	FBgn0031682	Tsinghua Fly Center
TH03713.N	CG14030	FBgn0031696	Tsinghua Fly Center
TH03714.N	CG14006	FBgn0031733	Tsinghua Fly Center
TH03715.N	CG9541	FBgn0032083	Tsinghua Fly Center
TH03717.N	CG17010	FBgn0032424	Tsinghua Fly Center
TH03718.N	CG10268	FBgn0032811	Tsinghua Fly Center
TH03719.N	CG2201	FBgn0032955	Tsinghua Fly Center
TH03721.N	CG8080	FBgn0033373	Tsinghua Fly Center
TH03722.N	No CG match	-	Tsinghua Fly Center
TH03724.N	CG8485	FBgn0033915	Tsinghua Fly Center
TH03726.N	CG3682	FBgn0034789	Tsinghua Fly Center
TH03727.N	CG9358	FBgn0035089	Tsinghua Fly Center
TH03728.N	CG17090	FBgn0035142	Tsinghua Fly Center
TH03729.N	CG7995	FBgn0035266	Tsinghua Fly Center
TH03733.N	CG10575	FBgn0035632	Tsinghua Fly Center
TH03736.N	CG7616	FBgn0036142	Tsinghua Fly Center
TH03737.N	CG12289	FBgn0036160	Tsinghua Fly Center
TH03738.N	CG7551	FBgn0036161	Tsinghua Fly Center
TH03740.N	CG5626	FBgn0036266	Tsinghua Fly Center
TH03741.N	CG13311	FBgn0035929	Tsinghua Fly Center
TH03744.N	CG9449	FBgn0036875	Tsinghua Fly Center
TH03745.N	CG9452	FBgn0036877	Tsinghua Fly Center
TH03746.N	CG10581	FBgn0037046	Tsinghua Fly Center
TH03747.N	CG9391	FBgn0037063	Tsinghua Fly Center
TH03749.N	CG11438	FBgn0037164	Tsinghua Fly Center
TH03750.N	CG11425	FBgn0037167	Tsinghua Fly Center
TH03751.N	CG12746	FBgn0037341	Tsinghua Fly Center
TH03752.N	CG18473	FBgn0037683	Tsinghua Fly Center
TH03755.N	CG14297	FBgn0038655	Tsinghua Fly Center
TH03756.N	CG4538	FBgn0038745	Tsinghua Fly Center
TH03757.N	CG10827	FBgn0038845	Tsinghua Fly Center
TH03758.N	CG6656	FBgn0038912	Tsinghua Fly Center
TH03759.N	CG7059	FBgn0038957	Tsinghua Fly Center
TH03760.N	CG6036	FBgn0039421	Tsinghua Fly Center
TH03761.N	CG7615	FBgn0039694	Tsinghua Fly Center
TH03762.N	CG7789	FBgn0039698	Tsinghua Fly Center
TH03763.N	CG18041	FBgn0039710	Tsinghua Fly Center
TH03764.N	CG33747	FBgn0040076	Tsinghua Fly Center
TH03765.N	CG33748	FBgn0040077	Tsinghua Fly Center
TH03766.N	CG6815	FBgn0040237	Tsinghua Fly Center
TH03767.N	CG11052	FBgn0040524	Tsinghua Fly Center
TH03768.N	CG40448	FBgn0046698	Tsinghua Fly Center
TH03769.N	CG31713	FBgn0051713	Tsinghua Fly Center
TH03771.N	CG32487	FBgn0052487	Tsinghua Fly Center
TH03772.N	CG32488	FBgn0052488	Tsinghua Fly Center
TH03773.N	CG32549	FBgn0052549	Tsinghua Fly Center
TH03774.N	CG34099	FBgn0083992	Tsinghua Fly Center
TH03776.N	CG42814	FBgn0261996	Tsinghua Fly Center
TH03777.N	CG43902	FBgn0264503	Tsinghua Fly Center
TH03778.N	CG31759	FBgn0051759	Tsinghua Fly Center
TH03779.N	CG6650	FBgn0036402	Tsinghua Fly Center
TH03780.N	CG12229	FBgn0036723	Tsinghua Fly Center
TH03781.N	CG7335	FBgn0036941	Tsinghua Fly Center
TH03782.N	CG11249	FBgn0037115	Tsinghua Fly Center
TH03783.N	CG16708	FBgn0037315	Tsinghua Fly Center
TH03784.N	CG2929	FBgn0037339	Tsinghua Fly Center
TH03785.N	CG1939	FBgn0037469	Tsinghua Fly Center
TH03787.N	CG8866	FBgn0037679	Tsinghua Fly Center
TH03789.N	CG3172	FBgn0038206	Tsinghua Fly Center
TH03790.N	CG3534	FBgn0038463	Tsinghua Fly Center
TH03791.N	CG7069	FBgn0038952	Tsinghua Fly Center
TH03793.N	CG1951	FBgn0039623	Tsinghua Fly Center
TH03794.N	CG15543	FBgn0039799	Tsinghua Fly Center
TH03795.N	CG15547	FBgn0039809	Tsinghua Fly Center
TH03796.N	CG12567	FBgn0039958	Tsinghua Fly Center
TH03797.N	CG32417	FBgn0040298	Tsinghua Fly Center
TH03798.N	CG6612	FBgn0042094	Tsinghua Fly Center
TH03799.N	CG32849	FBgn0042710	Tsinghua Fly Center
TH03800.N	CG33102	FBgn0042711	Tsinghua Fly Center
TH03801.N	CG40080	FBgn0046706	Tsinghua Fly Center
TH03803.N	CG30274	FBgn0050274	Tsinghua Fly Center
TH03804.N	CG30295	FBgn0050295	Tsinghua Fly Center
TH03805.N	CG33156	FBgn0053156	Tsinghua Fly Center
TH03806.N	CG34455	FBgn0085484	Tsinghua Fly Center
TH03807.N	CG5288	FBgn0263199	Tsinghua Fly Center
TH03808.N	CG7097	FBgn0263395	Tsinghua Fly Center
TH03809.N	CG6364	FBgn0263398	Tsinghua Fly Center
TH03810.N	CG44162	FBgn0265045	Tsinghua Fly Center
TH03812.N	CG16910	FBgn0041205	Tsinghua Fly Center
TH03813.N	CG3319	FBgn0263237	Tsinghua Fly Center
TH03814.N	CG2961	FBgn0030187	Tsinghua Fly Center
TH03815.N	CG2889	FBgn0030206	Tsinghua Fly Center
TH03816.N	CG11122	FBgn0030266	Tsinghua Fly Center
TH03817.N	CG11695	FBgn0030316	Tsinghua Fly Center
TH03818.N	CG15749	FBgn0030477	Tsinghua Fly Center
TH03819.N	CG9215	FBgn0030659	Tsinghua Fly Center
TH03820.N	CG8117	FBgn0030663	Tsinghua Fly Center
TH03821.N	CG8119	FBgn0030664	Tsinghua Fly Center
TH03822.N	CG17209	FBgn0030687	Tsinghua Fly Center
TH03823.N	CG8578	FBgn0030699	Tsinghua Fly Center
TH03824.N	CG4756	FBgn0030788	Tsinghua Fly Center
TH03825.N	CG9104	FBgn0030800	Tsinghua Fly Center
TH03826.N	CG6769	FBgn0030878	Tsinghua Fly Center
TH03827.N	CG6470	FBgn0030933	Tsinghua Fly Center
TH03828.N	CG7101	FBgn0030963	Tsinghua Fly Center
TH03829.N	CG14200	FBgn0031023	Tsinghua Fly Center
TH03830.N	CG11942	FBgn0031074	Tsinghua Fly Center
TH03832.N	CG11710	FBgn0031115	Tsinghua Fly Center
TH03833.N	CG1529	FBgn0031144	Tsinghua Fly Center
TH03834.N	CG5041	FBgn0031309	Tsinghua Fly Center
TH03835.N	CG9879	FBgn0031444	Tsinghua Fly Center
TH03836.N	CG15398	FBgn0031446	Tsinghua Fly Center
TH03837.N	CG3407	FBgn0031573	Tsinghua Fly Center
TH03838.N	CG17612	FBgn0031597	Tsinghua Fly Center
TH03839.N	CG15435	FBgn0031608	Tsinghua Fly Center
TH03840.N	CG15436	FBgn0031610	Tsinghua Fly Center
TH03841.N	CG15636	FBgn0031613	Tsinghua Fly Center
TH03842.N	CG15632	FBgn0031623	Tsinghua Fly Center
TH03843.N	CG9537	FBgn0031820	Tsinghua Fly Center
TH03844.N	CG13775	FBgn0031874	Tsinghua Fly Center
TH03845.N	CG9200	FBgn0031876	Tsinghua Fly Center
TH03846.N	CG13796	FBgn0031939	Tsinghua Fly Center
TH03847.N	CG7818	FBgn0032016	Tsinghua Fly Center
TH03848.N	CG13131	FBgn0032175	Tsinghua Fly Center
TH03849.N	CG5708	FBgn0032196	Tsinghua Fly Center
TH03850.N	CG6792	FBgn0032401	Tsinghua Fly Center
TH03852.N	CG5204	FBgn0032473	Tsinghua Fly Center
TH03853.N	CG9305	FBgn0032512	Tsinghua Fly Center
TH03854.N	CG7099	FBgn0032517	Tsinghua Fly Center
TH03855.N	CG16954	FBgn0032525	Tsinghua Fly Center
TH03856.N	CG5953	FBgn0032587	Tsinghua Fly Center
TH03858.N	CG15141	FBgn0032635	Tsinghua Fly Center
TH03859.N	CG10263	FBgn0032812	Tsinghua Fly Center
TH03860.N	CG10447	FBgn0032816	Tsinghua Fly Center
TH03861.N	CG10756	FBgn0032847	Tsinghua Fly Center
TH03863.N	CR12842	FBgn0033131	Tsinghua Fly Center
TH03865.N	CG12744	FBgn0033459	Tsinghua Fly Center
TH03866.N	CG11887	FBgn0033540	Tsinghua Fly Center
TH03867.N	CG13185	FBgn0033661	Tsinghua Fly Center
TH03869.N	CG17724	FBgn0033802	Tsinghua Fly Center
TH03871.N	CG10209	FBgn0033971	Tsinghua Fly Center
TH03872.N	CG8089	FBgn0033993	Tsinghua Fly Center
TH03873.N	CG8388	FBgn0034062	Tsinghua Fly Center
TH03875.N	CG6093	FBgn0000018	Tsinghua Fly Center
TH03877.N	CG1759	FBgn0000251	Tsinghua Fly Center
TH03878.N	CG11924	FBgn0000286	Tsinghua Fly Center
TH03879.N	CG2707	FBgn0000927	Tsinghua Fly Center
TH03881.N	CG1619	FBgn0001206	Tsinghua Fly Center
TH03882.N	CR31400	FBgn0001234	Tsinghua Fly Center
TH03884.N	CG4148	FBgn0001990	Tsinghua Fly Center
TH03886.N	CG10393	FBgn0003270	Tsinghua Fly Center
TH03887.N	CG7938	FBgn0003511	Tsinghua Fly Center
TH03890.N	CG3284	FBgn0004855	Tsinghua Fly Center
TH03892.N	CG1132	FBgn0004895	Tsinghua Fly Center
TH03893.N	CG11921	FBgn0004897	Tsinghua Fly Center
TH03894.N	CG5193	FBgn0004915	Tsinghua Fly Center
TH03895.N	CG14513	FBgn0005596	Tsinghua Fly Center
TH03897.N	CG1454	FBgn0005642	Tsinghua Fly Center
TH03899.N	CG40411	FBgn0010247	Tsinghua Fly Center
TH03900.N	CG5444	FBgn0010280	Tsinghua Fly Center
TH03903.N	CG7704	FBgn0010356	Tsinghua Fly Center
TH03905.N	CG32067	FBgn0010762	Tsinghua Fly Center
TH03907.N	CG4079	FBgn0011291	Tsinghua Fly Center
TH03908.N	CG7187	FBgn0011481	Tsinghua Fly Center
TH03913.N	CG10390	FBgn0014342	Tsinghua Fly Center
TH03914.N	CG6215	FBgn0015025	Tsinghua Fly Center
TH03915.N	CG8396	FBgn0015299	Tsinghua Fly Center
TH03916.N	CG10036	FBgn0015524	Tsinghua Fly Center
TH03917.N	CG9398	FBgn0015721	Tsinghua Fly Center
TH03919.N	CG1276	FBgn0015829	Tsinghua Fly Center
TH03921.N	CG6604	FBgn0016660	Tsinghua Fly Center
TH03922.N	CG13951	FBgn0016970	Tsinghua Fly Center
TH03923.N	CG2161	FBgn0017550	Tsinghua Fly Center
TH03925.N	CG32788	FBgn0021738	Tsinghua Fly Center
TH03926.N	CG1507	FBgn0022361	Tsinghua Fly Center
TH03927.N	CG3998	FBgn0022720	Tsinghua Fly Center
TH03929.N	CG2207	FBgn0022893	Tsinghua Fly Center
TH03931.N	CG15085	FBgn0023214	Tsinghua Fly Center
TH03932.N	CG1414 CG1410	FBgn0024251 FBgn0024182	Tsinghua Fly Center
TH03933.N	CG15552	FBgn0024288	Tsinghua Fly Center
TH03934.N	CG17686	FBgn0024807	Tsinghua Fly Center
TH03936.N	CG7614	FBgn0024956	Tsinghua Fly Center
TH03937.N	CG2712	FBgn0024975	Tsinghua Fly Center
TH03938.N	CG4882	FBgn0025336	Tsinghua Fly Center
TH03940.N	CG9102	FBgn0025525	Tsinghua Fly Center
TH03941.N	CG2652	FBgn0025838	Tsinghua Fly Center
TH03942.N	CG12218	FBgn0026206	Tsinghua Fly Center
TH03943.N	CG2009	FBgn0026262	Tsinghua Fly Center
TH03944.N	CG3069	FBgn0026324	Tsinghua Fly Center
TH03945.N	CG32575	FBgn0026575	Tsinghua Fly Center
TH03946.N	CG13400	FBgn0027490	Tsinghua Fly Center
TH03947.N	CG11970	FBgn0027503	Tsinghua Fly Center
TH03948.N	CG3909	FBgn0027524	Tsinghua Fly Center
TH03949.N	CG2790	FBgn0027599	Tsinghua Fly Center
TH03950.N	CG2859	FBgn0028398	Tsinghua Fly Center
TH03951.N	CG18124	FBgn0028530	Tsinghua Fly Center
TH03952.N	CG15286	FBgn0028531	Tsinghua Fly Center
TH03953.N	CG3268	FBgn0028579	Tsinghua Fly Center
TH03954.N	CG15262	FBgn0028852	Tsinghua Fly Center
TH03955.N	CG3491	FBgn0028887	Tsinghua Fly Center
TH03956.N	CG4185	FBgn0028926	Tsinghua Fly Center
TH03957.N	CG16863	FBgn0028931	Tsinghua Fly Center
TH03960.N	CG14441	FBgn0029895	Tsinghua Fly Center
TH03961.N	CG14438	FBgn0029899	Tsinghua Fly Center
TH03963.N	CG4557	FBgn0029912	Tsinghua Fly Center
TH03965.N	CG3032	FBgn0029928	Tsinghua Fly Center
TH03966.N	CG2120	FBgn0030005	Tsinghua Fly Center
TH03970.N	CG7223	FBgn0010389	Tsinghua Fly Center
TH03976.N	CG9416	FBgn0034438	Tsinghua Fly Center
TH03980.N	CG17256	FBgn0029970	Tsinghua Fly Center
TH03983.N	CG14630	FBgn0014903	Tsinghua Fly Center
TH03984.N	CG3476	FBgn0031881	Tsinghua Fly Center
TH03985.N	CG5265	FBgn0038486	Tsinghua Fly Center
TH03986.N	CG16752	FBgn0029768	Tsinghua Fly Center
TH03987.N	CG17853	FBgn0026393	Tsinghua Fly Center
TH03989.N	CG33150	FBgn0041234	Tsinghua Fly Center
TH03990.N	CG10612	FBgn0037322	Tsinghua Fly Center
TH03991.N	CG13976	FBgn0039520	Tsinghua Fly Center
TH03992.N	CG31929	FBgn0265138	Tsinghua Fly Center
TH03994.N	CG6185	FBgn0036150	Tsinghua Fly Center
TH03996.N	CG15614	FBgn0034168	Tsinghua Fly Center
TH03997.N	CG42339	FBgn0259241	Tsinghua Fly Center
TH03999.N	CG34381	FBgn0085410	Tsinghua Fly Center
TH04000.N	CG42352	FBgn0259683	Tsinghua Fly Center
TH04001.N	CG4945	FBgn0034137	Tsinghua Fly Center
TH04002.N	CG32742	FBgn0028360	Tsinghua Fly Center
TH04005.N	CG8889	FBgn0259985	Tsinghua Fly Center
TH04006.N	CG8831	FBgn0033737	Tsinghua Fly Center
TH04007.N	CG3790	FBgn0033778	Tsinghua Fly Center
TH04008.N	CG12866	FBgn0033955	Tsinghua Fly Center
TH04011.N	CG4797	FBgn0034909	Tsinghua Fly Center
TH04012.N	CG12004	FBgn0035236	Tsinghua Fly Center
TH04015.N	CG10671	FBgn0035586	Tsinghua Fly Center
TH04016.N	CG5638	FBgn0036260	Tsinghua Fly Center
TH04017.N	CG3961	FBgn0036821	Tsinghua Fly Center
TH04018.N	CG11128	FBgn0037203	Tsinghua Fly Center
TH04021.N	CG5250	FBgn0038691	Tsinghua Fly Center
TH04022.N	CG7333	FBgn0038715	Tsinghua Fly Center
TH04023.N	CG16727	FBgn0038719	Tsinghua Fly Center
TH04024.N	CG7360	FBgn0038722	Tsinghua Fly Center
TH04026.N	CG5857	FBgn0039125	Tsinghua Fly Center
TH04027.N	CG5789	FBgn0039207	Tsinghua Fly Center
TH04028.N	CG5805	FBgn0039223	Tsinghua Fly Center
TH04030.N	CG11898	FBgn0039645	Tsinghua Fly Center
TH04031.N	CG9747	FBgn0039754	Tsinghua Fly Center
TH04035.N	CG31072	FBgn0051072	Tsinghua Fly Center
TH04036.N	CG31663	FBgn0051663	Tsinghua Fly Center
TH04037.N	CG32512	FBgn0052512	Tsinghua Fly Center
TH04038.N	CG33116	FBgn0053116	Tsinghua Fly Center
TH04039.N	CG10733	FBgn0061492	Tsinghua Fly Center
TH04041.N	CG13610	FBgn0086365	Tsinghua Fly Center
TH04042.N	CG6775	FBgn0086911	Tsinghua Fly Center
TH04043.N	CG42253	FBgn0259111	Tsinghua Fly Center
TH04045.N	CG1746	FBgn0039830	Tsinghua Fly Center
TH04046.N	CG44132	FBgn0263115	Tsinghua Fly Center
TH04047.N	CG32697	FBgn0028341	Tsinghua Fly Center
TH04049.N	CG34358	FBgn0085387	Tsinghua Fly Center
TH04051.N	CG42813	FBgn0261995	Tsinghua Fly Center
TH04058.N	CG2095	FBgn0262603	Tsinghua Fly Center
TH04060.N	CG9623	FBgn0001250	Tsinghua Fly Center
TH04061.N	CG8254	FBgn0041156	Tsinghua Fly Center
TH04066.N	CG15086	FBgn0034374	Tsinghua Fly Center
TH04068.N	CG10318	FBgn0034650	Tsinghua Fly Center
TH04069.N	CG13488	FBgn0034670	Tsinghua Fly Center
TH04072.N	CG3065	FBgn0034946	Tsinghua Fly Center
TH04073.N	CG3328	FBgn0034985	Tsinghua Fly Center
TH04074.N	CG11414	FBgn0035024	Tsinghua Fly Center
TH04075.N	CG4707	FBgn0035036	Tsinghua Fly Center
TH04079.N	CG13287	FBgn0035643	Tsinghua Fly Center
TH04080.N	CG13296	FBgn0035687	Tsinghua Fly Center
TH04082.N	CG3445	FBgn0035997	Tsinghua Fly Center
TH04083.N	CG7368	FBgn0036179	Tsinghua Fly Center
TH04085.N	CG17361	FBgn0036395	Tsinghua Fly Center
TH04086.N	CG13458	FBgn0036479	Tsinghua Fly Center
TH04087.N	CG15715	FBgn0036538	Tsinghua Fly Center
TH04089.N	CG6885	FBgn0036810	Tsinghua Fly Center
TH04199.N	CG15105	FBgn0265356	Tsinghua Fly Center
TH04201.N	CG44425	FBgn0265598	Tsinghua Fly Center
TH04202.N	CG3905	FBgn0265623	Tsinghua Fly Center
TH04203.N	CG4424	FBgn0038765	Tsinghua Fly Center
TH04204.N	CG6937	FBgn0038989	Tsinghua Fly Center
TH04205.N	CG11539	FBgn0039859	Tsinghua Fly Center
TH04208.N	CG11518	FBgn0043900	Tsinghua Fly Center
TH04209.N	CG10712	FBgn0044324	Tsinghua Fly Center
TH04210.N	CG31388	FBgn0051388	Tsinghua Fly Center
TH04211.N	CG31642	FBgn0051642	Tsinghua Fly Center
TH04213.N	CG10563	FBgn0086445	Tsinghua Fly Center
TH04215.N	CG18009	FBgn0261793	Tsinghua Fly Center
TH04217.N	CG42232	FBgn0250754	Tsinghua Fly Center
TH04219.N	CG6202	FBgn0019925	Tsinghua Fly Center
TH04220.N	CG6331	FBgn0019952	Tsinghua Fly Center
TH04221.N	CG9035	FBgn0021795	Tsinghua Fly Center
TH04223.N	CG3156	FBgn0023536	Tsinghua Fly Center
TH04224.N	CG5885	FBgn0025700	Tsinghua Fly Center
TH04225.N	CG1742	FBgn0025814	Tsinghua Fly Center
TH04227.N	CG17608	FBgn0026718	Tsinghua Fly Center
TH04228.N	CG14777	FBgn0026872	Tsinghua Fly Center
TH04231.N	CG6743	FBgn0027868	Tsinghua Fly Center
TH04232.N	CG9159	FBgn0028419	Tsinghua Fly Center
TH04234.N	CG32090	FBgn0028667	Tsinghua Fly Center
TH04237.N	CG2076	FBgn0030263	Tsinghua Fly Center
TH04238.N	CG1967	FBgn0030341	Tsinghua Fly Center
TH04239.N	CG1824	FBgn0030403	Tsinghua Fly Center
TH04240.N	CG9240	FBgn0030669	Tsinghua Fly Center
TH04241.N	CG9723	FBgn0030768	Tsinghua Fly Center
TH04242.N	CG14214	FBgn0031049	Tsinghua Fly Center
TH04243.N	CG1494	FBgn0031169	Tsinghua Fly Center
TH04244.N	CG31689	FBgn0031449	Tsinghua Fly Center
TH04245.N	CG9663	FBgn0031516	Tsinghua Fly Center
TH04247.N	CG5421	FBgn0032434	Tsinghua Fly Center
TH04249.N	CG9317	FBgn0032879	Tsinghua Fly Center
TH04250.N	CG9318	FBgn0032880	Tsinghua Fly Center
TH04251.N	CG12837	FBgn0033139	Tsinghua Fly Center
TH04252.N	CG8860	FBgn0033691	Tsinghua Fly Center
TH04253.N	CG3164	FBgn0025683	Tsinghua Fly Center
TH04254.N	CG8408	FBgn0030850	Tsinghua Fly Center
TH04255.N	CG14194	FBgn0030996	Tsinghua Fly Center
TH04256.N	CG9526	FBgn0031815	Tsinghua Fly Center
TH04259.N	CG3941	FBgn0034878	Tsinghua Fly Center
TH04260.N	CG12104	FBgn0035238	Tsinghua Fly Center
TH04263.N	CG3169	FBgn0037981	Tsinghua Fly Center
TH04264.N	CG17802	FBgn0038549	Tsinghua Fly Center
TH04265.N	CG5163	FBgn0013347	Tsinghua Fly Center
TH04266.N	CG10903	FBgn0037543	Tsinghua Fly Center
TH04268.N	CG34380	FBgn0085409	Tsinghua Fly Center
TH04269.N	CG5321	FBgn0030575	Tsinghua Fly Center
TH04271.N	CG11241	FBgn0037186	Tsinghua Fly Center
TH04272.N	CG1640	FBgn0030478	Tsinghua Fly Center
TH04273.N	CG8132	FBgn0037687	Tsinghua Fly Center
TH04274.N	CG12338	FBgn0033543	Tsinghua Fly Center
TH04275.N	CG9674	FBgn0036663	Tsinghua Fly Center
TH04276.N	CG4434	FBgn0039071	Tsinghua Fly Center
TH04277.N	CG9510	FBgn0032076	Tsinghua Fly Center
TH04278.N	CG9652	FBgn0011582	Tsinghua Fly Center
TH04280.N	CG10296	FBgn0037436	Tsinghua Fly Center
TH04281.N	CG42636,CG42637	FBgn0266136,FBgn0261360	Tsinghua Fly Center
TH04282.N	CG7809	FBgn0036919	Tsinghua Fly Center
TH04284.N	CG6465	FBgn0037818	Tsinghua Fly Center
TH04285.N	CG8719	FBgn0013308	Tsinghua Fly Center
TH04286.N	CG12398	FBgn0030596	Tsinghua Fly Center
TH04289.N	CG30410	FBgn0050410	Tsinghua Fly Center
TH04290.N	CG8525	FBgn0033735	Tsinghua Fly Center
TH04291.N	CG8073	FBgn0033377	Tsinghua Fly Center
TH04292.N	CG7997	FBgn0034117	Tsinghua Fly Center
TH04293.N	CG17691	FBgn0039993	Tsinghua Fly Center
TH04295.N	CG4311	FBgn0010611	Tsinghua Fly Center
TH04296.N	CG10184	FBgn0039094	Tsinghua Fly Center
TH04297.N	CG11236	FBgn0031860	Tsinghua Fly Center
TH04298.N	CG3999	FBgn0037801	Tsinghua Fly Center
TH04299.N	CG3011	FBgn0029823	Tsinghua Fly Center
TH04300.N	CG4104	FBgn0027560	Tsinghua Fly Center
TH04301.N	CG6262	FBgn0034121	Tsinghua Fly Center
TH04303.N	CG7848	FBgn0034127	Tsinghua Fly Center
TH04304.N	CG18128	FBgn0034898	Tsinghua Fly Center
TH04305.N	CG18143	FBgn0261436	Tsinghua Fly Center
TH04306.N	CG9977	FBgn0035371	Tsinghua Fly Center
TH04307.N	CG17632	FBgn0000241	Tsinghua Fly Center
TH04308.N	CG8799	FBgn0010549	Tsinghua Fly Center
TH04309.N	CG4314	FBgn0003515	Tsinghua Fly Center
TH04311.N	CG3327	FBgn0020445	Tsinghua Fly Center
TH04312.N	CG33970	FBgn0053970	Tsinghua Fly Center
TH04313.N	CG9281	FBgn0030672	Tsinghua Fly Center
TH04314.N	CG14709	FBgn0263316	Tsinghua Fly Center
TH04321.N	CG31731	FBgn0028539	Tsinghua Fly Center
TH04322.N	CG31213	FBgn0051213	Tsinghua Fly Center
TH04323.N	CG6052	FBgn0036747	Tsinghua Fly Center
TH04324.N	CG10226	FBgn0035695	Tsinghua Fly Center
TH04326.N	CG11328	FBgn0028703	Tsinghua Fly Center
TH04327.N	CG4141	FBgn0015279	Tsinghua Fly Center
TH04329.N	CG4032	FBgn0000017	Tsinghua Fly Center
TH04330.N	CG10295	FBgn0014001	Tsinghua Fly Center
TH04332.N	CG6498	FBgn0036511	Tsinghua Fly Center
TH04335.N	CG17342	FBgn0017581	Tsinghua Fly Center
TH04336.N	CG3051	FBgn0023169	Tsinghua Fly Center
TH04337.N	CG4379	FBgn0000273	Tsinghua Fly Center
TH04338.N	CG3764	FBgn0036684	Tsinghua Fly Center
TH04339.N	CG6182	FBgn0039158	Tsinghua Fly Center
TH04340.N	CG14184	FBgn0036932	Tsinghua Fly Center
TH04341.N	CG5110	FBgn0032642	Tsinghua Fly Center
TH04342.N	CG14977	FBgn0035469	Tsinghua Fly Center
TH04344.N	CG12090	FBgn0035227	Tsinghua Fly Center
TH04345.N	CG7074	FBgn0031399	Tsinghua Fly Center
TH04346.N	CG4705	FBgn0032339	Tsinghua Fly Center
TH04347.N	CG1607	FBgn0039844	Tsinghua Fly Center
TH04348.N	CG2791	FBgn0037533	Tsinghua Fly Center
TH04349.N	CG8273	FBgn0037716	Tsinghua Fly Center
TH04350.N	CG44122	FBgn0264953	Tsinghua Fly Center
TH04351.N	CG3478	FBgn0020258	Tsinghua Fly Center
TH04353.N	CG11533	FBgn0039908	Tsinghua Fly Center
TH04355.N	CG5680	FBgn0000229	Tsinghua Fly Center
TH04356.N	CG6703	FBgn0013759	Tsinghua Fly Center
TH04357.N	CG6027	FBgn0004876	Tsinghua Fly Center
TH04358.N	CG5072	FBgn0016131	Tsinghua Fly Center
TH04360.N	CG10738	FBgn0036368	Tsinghua Fly Center
TH04361.N	CG11486	FBgn0035397	Tsinghua Fly Center
TH04362.N	CG31431	FBgn0051431	Tsinghua Fly Center
TH04364.N	CG8964	FBgn0033674	Tsinghua Fly Center
TH04365.N	CG17348	FBgn0015380	Tsinghua Fly Center
TH04366.N	CG1511	FBgn0025936	Tsinghua Fly Center
TH04368.N	CG5169	FBgn0086736	Tsinghua Fly Center
TH04369.N	CG4012	FBgn0023081	Tsinghua Fly Center
TH04371.N	CG6297	FBgn0020412	Tsinghua Fly Center
TH04372.N	CG1848	FBgn0283712	Tsinghua Fly Center
TH04373.N	CG3086	FBgn0013987	Tsinghua Fly Center
TH04374.N	CG17256	FBgn0029970	Tsinghua Fly Center
TH04378.N	CG18247	FBgn0015295	Tsinghua Fly Center
TH04379.N	CG4551	FBgn0016930	Tsinghua Fly Center
TH04380.N	CG8174	FBgn0286813	Tsinghua Fly Center
TH04389.N	CG32697	FBgn0028341	Tsinghua Fly Center
TH04390.N	CG14211	FBgn0031044	Tsinghua Fly Center
TH04392.N	CG9115	FBgn0025742	Tsinghua Fly Center
TH04393.N	CG9856	FBgn0016641	Tsinghua Fly Center
TH04394.N	CG11516	FBgn0004369	Tsinghua Fly Center
TH04398.N	CG6939	FBgn0025802	Tsinghua Fly Center
TH04405.N	CG4306	FBgn0036787	Tsinghua Fly Center
TH04408.N	CG17471	FBgn0039924	Tsinghua Fly Center
TH04410.N	CG10837	FBgn0020660	Tsinghua Fly Center
TH04411.N	CG4429	FBgn0262734	Tsinghua Fly Center
TH04413.N	CG18809	FBgn0042132	Tsinghua Fly Center
TH04414.N	CG12878	FBgn0045862	Tsinghua Fly Center
TH04415.N	CG2261	FBgn0039867	Tsinghua Fly Center
TH04416.N	CG6179	FBgn0030915	Tsinghua Fly Center
TH04417.N	CG3780	FBgn0015818	Tsinghua Fly Center
TH04418.N	CG17266	FBgn0033089	Tsinghua Fly Center
TH04419.N	CG3949	FBgn0286786	Tsinghua Fly Center
TH04420.N	CG10128	FBgn0003742	Tsinghua Fly Center
TH04421.N	CG6610	FBgn0035675	Tsinghua Fly Center
TH04422.N	CG7255	FBgn0036493	Tsinghua Fly Center
TH04425.N	CG11674	FBgn0030551	Tsinghua Fly Center
TH04426.N	CG16788	FBgn0037707	Tsinghua Fly Center
TH04427.N	CG11597	FBgn0036212	Tsinghua Fly Center
TH04428.N	CG4123	FBgn0026061	Tsinghua Fly Center
TH04430.N	CG17018	FBgn0039972	Tsinghua Fly Center
TH04431.N	CG8635	FBgn0033317	Tsinghua Fly Center
TH04435.N	CG31155	FBgn0051155	Tsinghua Fly Center
TH04440.N	CG8301	FBgn0037717	Tsinghua Fly Center
TH04441.N	CG17998	FBgn0261988	Tsinghua Fly Center
TH04442.N	CG17348	FBgn0015380	Tsinghua Fly Center
TH04443.N	CG18582	FBgn0025743	Tsinghua Fly Center
TH04445.N	CG1891	FBgn0003317	Tsinghua Fly Center
TH04448.N	CG10467	FBgn0035679	Tsinghua Fly Center
TH04449.N	CG10996	FBgn0030525	Tsinghua Fly Center
TH04450.N	CG32445	FBgn0052445	Tsinghua Fly Center
TH04451.N	CG9008	FBgn0028540	Tsinghua Fly Center
TH04452.N	CG12055	FBgn0001091	Tsinghua Fly Center
TH04453.N	CG9010	FBgn0034173	Tsinghua Fly Center
TH04455.N	CG12279	FBgn0038080	Tsinghua Fly Center
TH04456.N	CG42708	FBgn0261625	Tsinghua Fly Center
TH04457.N	CG3132	FBgn0260746	Tsinghua Fly Center
TH04458.N	CG12766	FBgn0035476	Tsinghua Fly Center
TH04459.N	CG6084	FBgn0086254	Tsinghua Fly Center
TH04460.N	CG9436	FBgn0033101	Tsinghua Fly Center
TH04461.N	CG6083	FBgn0036183	Tsinghua Fly Center
TH04462.N	CG6543	FBgn0033879	Tsinghua Fly Center
TH04463.N	CG9509	FBgn0030594	Tsinghua Fly Center
TH04464.N	CG9514	FBgn0030592	Tsinghua Fly Center
TH04465.N	CG45064 CG45065	FBgn0266434 FBgn0266435	Tsinghua Fly Center
TH04466.N	CG1707	FBgn0033162	Tsinghua Fly Center
TH04467.N	CG13334	FBgn0033856	Tsinghua Fly Center
TH04468.N	CG7024	FBgn0029722	Tsinghua Fly Center
TH04469.N	CG10970	FBgn0030078	Tsinghua Fly Center
TH04470.N	CG10748	FBgn0036327	Tsinghua Fly Center
TH04471.N	CG10749	FBgn0036328	Tsinghua Fly Center
TH04473.N	CG12539	FBgn0030586	Tsinghua Fly Center
TH04474.N	CG30499	FBgn0050499	Tsinghua Fly Center
TH04475.N	CG1418	FBgn0033468	Tsinghua Fly Center
TH04476.N	CG6726	FBgn0039049	Tsinghua Fly Center
TH04477.N	CG7979	FBgn0035848	Tsinghua Fly Center
TH04478.N	CG2135	FBgn0039874	Tsinghua Fly Center
TH04479.N	CG3181	FBgn0024920	Tsinghua Fly Center
TH04480.N	CG5537	FBgn0035639	Tsinghua Fly Center
TH04481.N	CG3788	FBgn0034800	Tsinghua Fly Center
TH04483.N	CG3989	FBgn0020513	Tsinghua Fly Center
TH04485.N	CG17174	FBgn0040509	Tsinghua Fly Center
TH04486.N	CG17176	FBgn0040510	Tsinghua Fly Center
TH04487.N	CG32301	FBgn0052301	Tsinghua Fly Center
TH04488.N	CG32305	FBgn0052305	Tsinghua Fly Center
TH04489.N	CG5712	FBgn0040507	Tsinghua Fly Center
TH04490.N	CG5983	FBgn0040508	Tsinghua Fly Center
TH04492.N	CG9210	FBgn0022710	Tsinghua Fly Center
TH04493.N	CG11900	FBgn0039650	Tsinghua Fly Center
TH04494.N	CG30103	FBgn0050103	Tsinghua Fly Center
TH04495.N	CG7171	FBgn0003961	Tsinghua Fly Center
TH04496.N	CG30016	FBgn0050016	Tsinghua Fly Center
TH04497.N	CG6106	FBgn0030914	Tsinghua Fly Center
TH04498.N	CG10072	FBgn0261445	Tsinghua Fly Center
TH04499.N	CG5955	FBgn0036997	Tsinghua Fly Center
TH04500.N	CG18730	FBgn0000079	Tsinghua Fly Center
TH04501.N	CG11669	FBgn0033296	Tsinghua Fly Center
TH04502.N	CG14935	FBgn0032382	Tsinghua Fly Center
TH04503.N	CG7685	FBgn0038619	Tsinghua Fly Center
TH04504.N	CG8693	FBgn0033294	Tsinghua Fly Center
TH04505.N	CG8695	FBgn0002571	Tsinghua Fly Center
TH04506.N	CG8696	FBgn0002570	Tsinghua Fly Center
TH04507.N	CG11012	FBgn0026756	Tsinghua Fly Center
TH04508.N	CG11289	FBgn0031887	Tsinghua Fly Center
TH04510.N	CG15661	FBgn0034605	Tsinghua Fly Center
TH04511.N	CG15902	FBgn0040250	Tsinghua Fly Center
TH04512.N	CG17200	FBgn0040253	Tsinghua Fly Center
TH04513.N	CG17323	FBgn0032713	Tsinghua Fly Center
TH04514.N	CG17932	FBgn0040260	Tsinghua Fly Center
TH04515.N	CG8954	FBgn0019890	Tsinghua Fly Center
TH04516.N	CG6027	FBgn0004876	Tsinghua Fly Center
TH04518.N	CG4926	FBgn0010407	Tsinghua Fly Center
TH04519.N	CG8914	FBgn0026136	Tsinghua Fly Center
TH04520.N	CG9962	FBgn0031441	Tsinghua Fly Center
TH04521.N	CG9257	FBgn0032916	Tsinghua Fly Center
TH04522.N	CG10743	FBgn0036376	Tsinghua Fly Center
TH04523.N	CG7177	FBgn0037098	Tsinghua Fly Center
TH04524.N	CG14305	FBgn0038630	Tsinghua Fly Center
TH04525.N	CG6800	FBgn0038902	Tsinghua Fly Center
TH04526.N	CG1848	FBgn0041203	Tsinghua Fly Center
TH04527.N	CG34356	FBgn0085385	Tsinghua Fly Center
TH04528.N	CG17161	FBgn0261278	Tsinghua Fly Center
TH04530.N	CG4583	FBgn0261984	Tsinghua Fly Center
TH04531.N	CG7524	FBgn0262733	Tsinghua Fly Center
TH04534.N	CG5581	FBgn0266420	Tsinghua Fly Center
TH04535.N	CG17337	FBgn0259979	Tsinghua Fly Center
TH04539.N	CG1750	FBgn0039836	Tsinghua Fly Center
TH04540.N	CG18466	FBgn0010222	Tsinghua Fly Center
TH04541.N	CG34424	FBgn0085453	Tsinghua Fly Center
TH04542.N	CG33048	FBgn0263241	Tsinghua Fly Center
TH04544.N	CG12116	FBgn0030041	Tsinghua Fly Center
TH04545.N	CG2543	FBgn0030407	Tsinghua Fly Center
TH04546.N	CG31773	FBgn0051773	Tsinghua Fly Center
TH04547.N	CG10131	FBgn0033949	Tsinghua Fly Center
TH04548.N	CG9914,CR45485	FBgn0030737,FBgn0267041	Tsinghua Fly Center
TH04549.N	CG3609	FBgn0031418	Tsinghua Fly Center
TH04550.N	CG6437	FBgn0067102	Tsinghua Fly Center
TH04551.N	CG6962	FBgn0037958	Tsinghua Fly Center
TH04552.N	CG11143	FBgn0025885	Tsinghua Fly Center
TH04553.N	CG10899	FBgn0039235	Tsinghua Fly Center
TH04554.N	CG12309	FBgn0033542	Tsinghua Fly Center
TH04556.N	CG18673	FBgn0040629	Tsinghua Fly Center
TH04558.N	CG5379	FBgn0038956	Tsinghua Fly Center
TH04559.N	CG6074	FBgn0039486	Tsinghua Fly Center
TH04560.N	CG6906	FBgn0027843	Tsinghua Fly Center
TH04561.N	CG7820	FBgn0027844	Tsinghua Fly Center
TH04562.N	CG6910	FBgn0036262	Tsinghua Fly Center
TH04564.N	CG4414	FBgn0040091	Tsinghua Fly Center
TH04565.N	CG4772	FBgn0040252	Tsinghua Fly Center
TH04566.N	CG5724	FBgn0038082	Tsinghua Fly Center
TH04567.N	CG5999	FBgn0038083	Tsinghua Fly Center
TH04569.N	CG6633	FBgn0040256	Tsinghua Fly Center
TH04570.N	CG6644	FBgn0026315	Tsinghua Fly Center
TH04571.N	CG6649	FBgn0026314	Tsinghua Fly Center
TH04572.N	CG6653	FBgn0040255	Tsinghua Fly Center
TH04573.N	CG6658	FBgn0040251	Tsinghua Fly Center
TH04574.N	CG8652	FBgn0026754	Tsinghua Fly Center
TH04575.N	CG8956	FBgn0015011	Tsinghua Fly Center
TH04576.N	CG14514	FBgn0039654	Tsinghua Fly Center
TH04577.N	CG8616	FBgn0261111	Tsinghua Fly Center
TH04578.N	CG9310	FBgn0004914	Tsinghua Fly Center
TH04579.N	CG18361	FBgn0000499	Tsinghua Fly Center
TH04580.N	CG4626	FBgn0027342	Tsinghua Fly Center
TH04582.N	CG4880	FBgn0030803	Tsinghua Fly Center
TH04583.N	CG7560	FBgn0036157	Tsinghua Fly Center
TH04584.N	CG4909	FBgn0040294	Tsinghua Fly Center
TH04585.N	CG14975	FBgn0064227	Tsinghua Fly Center
TH04586.N	CG8972	FBgn0033672	Tsinghua Fly Center
TH04588.N	CG3315	FBgn0029752	Tsinghua Fly Center
TH04589.N	CG42275	FBgn0259170	Tsinghua Fly Center
TH04590.N	CG5389	FBgn0036568	Tsinghua Fly Center
TH04591.N	CG9172	FBgn0030718	Tsinghua Fly Center
TH04592.N	CG3810	FBgn0023511	Tsinghua Fly Center
TH04595.N	CG7217,CG7215	FBgn0038570,FBgn0038571	Tsinghua Fly Center
TH04596.N	CG10531	FBgn0034582	Tsinghua Fly Center
TH04597.N	CG1869	FBgn0035398	Tsinghua Fly Center
TH04598.N	CG3986	FBgn0022700	Tsinghua Fly Center
TH04599.N	CG9357	FBgn0034580	Tsinghua Fly Center
TH04601.N	CG17065	FBgn0031099	Tsinghua Fly Center
TH04602.N	CG6957	FBgn0031717	Tsinghua Fly Center
TH04603.N	CG10627	FBgn0036298	Tsinghua Fly Center
TH04604.N	CG9535	FBgn0259749	Tsinghua Fly Center
TH04606.N	CG5946	FBgn0036211	Tsinghua Fly Center
TH04607.N	CG43444	FBgn0263392	Tsinghua Fly Center
TH04608.N	CG10279	FBgn0003261	Tsinghua Fly Center
TH04609.N	CG8207	FBgn0034035	Tsinghua Fly Center
TH04610.N	CG1518	FBgn0031149	Tsinghua Fly Center
TH04614.N	CG14221	FBgn0031042	Tsinghua Fly Center
TH04616.N	CG5560	FBgn0030607	Tsinghua Fly Center
TH04618.N	CG9072	FBgn0030614	Tsinghua Fly Center
TH04620.N	CG12672	FBgn0030886	Tsinghua Fly Center
TH04621.N	CG5613	FBgn0030839	Tsinghua Fly Center
TH04622.N	CG4301	FBgn0030747	Tsinghua Fly Center
TH04623.N	CG9917	FBgn0030740	Tsinghua Fly Center
TH04624.N	CG8288	FBgn0030686	Tsinghua Fly Center
TH04625.N	CG11679	FBgn0030678	Tsinghua Fly Center
TH04626.N	CG9213	FBgn0030655	Tsinghua Fly Center
TH04627.N	CG2657	FBgn0031209	Tsinghua Fly Center
TH04628.N	CG14205	FBgn0031034	Tsinghua Fly Center
TH04629.N	CG8646	FBgn0033763	Tsinghua Fly Center
TH04631.N	CG8302	FBgn0034053	Tsinghua Fly Center
TH04632.N	CG8182	FBgn0034025	Tsinghua Fly Center
TH04633.N	CG8180	FBgn0034021	Tsinghua Fly Center
TH04634.N	CG17453	FBgn0033982	Tsinghua Fly Center
TH04635.N	CG10245	FBgn0033980	Tsinghua Fly Center
TH04636.N	CG10243	FBgn0033979	Tsinghua Fly Center
TH04637.N	CG12855	FBgn0033973	Tsinghua Fly Center
TH04638.N	CG11400	FBgn0034198	Tsinghua Fly Center
TH04640.N	CG8859	FBgn0033696	Tsinghua Fly Center
TH04641.N	CG8888	FBgn0033679	Tsinghua Fly Center
[truncated: 4,887 more rows]
