# Supplementary material for: Large-language models facilitate discovery of the molecular signatures regulating sleep and activity
Source: Nat Commun. 2024 May 1;15:3685. doi: 10.1038/s41467-024-48005-w (PMC11063160; doi:10.1038/s41467-024-48005-w)
Supplement: Supplementary file 9 — Supplementary Data 6 [file 41467_2024_48005_MOESM9_ESM.xlsx]

## Sheet: Supplementary Data 6
Supplementary Data 6. Enrichment analyses of genes that regulate the 3 behaviors.
Supplementary Data 6a. Enrichment analyses of fly genes that regulate sleep.
Supplementary Data 6b. Enrichment analyses of fly genes that regulate locomotor behavior.
Supplementary Data 6c. Enrichment analyses of fly genes that are regulate social behavior.

## Sheet: Supplementary Data 6a
GO_ID	GO_Term	Ontology	E-ratio	p-value
GO:0045892	Negative regulation of DNA-templated transcription	biological_process	6.03105	2.371e-07
GO:0006357	Regulation of transcription by RNA polymerase II	biological_process	2.73881	1.82068e-06
GO:0006325	Chromatin organization	biological_process	5.84204	8.04368e-06
GO:0007435	Salivary gland morphogenesis	biological_process	9.20122	9.6122e-06
GO:0001706	Endoderm formation	biological_process	47.3205	1.55097e-05
GO:0035147	Branch fusion, open tracheal system	biological_process	15.0224	1.57532e-05
GO:0031507	Heterochromatin formation	biological_process	7.74839	3.05972e-05
GO:0045944	Positive regulation of transcription by RNA polymerase II	biological_process	3.13625	3.14549e-05
GO:0061101	Neuroendocrine cell differentiation	biological_process	31.547	7.57444e-05
GO:0007602	Phototransduction	biological_process	7.88676	0.000103725
GO:0008045	Motor neuron axon guidance	biological_process	6.40085	0.000106361
GO:0007494	Midgut development	biological_process	10.1765	0.000115635
GO:0016080	Synaptic vesicle targeting	biological_process	27.0403	0.000131003
GO:0071329	Cellular response to sucrose stimulus	biological_process	27.0403	0.000131003
GO:0043052	Thermotaxis	biological_process	12.6188	0.00024319
GO:0035019	Somatic stem cell population maintenance	biological_process	12.6188	0.00024319
GO:0000335	Negative regulation of transposition, DNA-mediated	biological_process	63.0941	0.000249978
GO:0021954	Central nervous system neuron development	biological_process	63.0941	0.000249978
GO:0007603	Phototransduction, visible light	biological_process	21.0314	0.00030711
GO:0000398	MRNA splicing, via spliceosome	biological_process	3.48761	0.000330752
GO:0042051	Compound eye photoreceptor development	biological_process	11.4716	0.000358167
GO:0030097	Hemopoiesis	biological_process	17.2075	0.000589269
GO:0090328	Regulation of olfactory learning	biological_process	17.2075	0.000589269
GO:0032529	Follicle cell microvillus organization	biological_process	42.0627	0.000742087
GO:0035148	Tube formation	biological_process	42.0627	0.000742087
GO:0007298	Border follicle cell migration	biological_process	4.64904	0.000770581
GO:0007412	Axon target recognition	biological_process	14.5602	0.00099776
GO:0000122	Negative regulation of transcription by RNA polymerase II	biological_process	3.03072	0.00106667
GO:0140861	DNA repair-dependent chromatin remodeling	biological_process	13.5202	0.00125511
GO:0007411	Axon guidance	biological_process	3.42076	0.00131309
GO:0099509	Regulation of presynaptic cytosolic calcium ion concentration	biological_process	31.547	0.00146866
GO:0007530	Sex determination	biological_process	12.6188	0.00155066
GO:0008306	Associative learning	biological_process	12.6188	0.00155066
GO:0051276	Chromosome organization	biological_process	7.88676	0.00155577
GO:0006887	Exocytosis	biological_process	7.64776	0.00174865
GO:0016477	Cell migration	biological_process	5.53457	0.00204265
GO:0060070	Canonical Wnt signaling pathway	biological_process	11.1342	0.002264
GO:0072697	Protein localization to cell cortex	biological_process	25.2376	0.00242223
GO:0035239	Tube morphogenesis	biological_process	25.2376	0.00242223
GO:0031508	Pericentric heterochromatin formation	biological_process	25.2376	0.00242223
GO:0048076	Regulation of compound eye pigmentation	biological_process	25.2376	0.00242223
GO:0016081	Synaptic vesicle docking	biological_process	10.5157	0.00268531
GO:0009744	Response to sucrose	biological_process	10.5157	0.00268531
GO:0030261	Chromosome condensation	biological_process	6.82098	0.00268656
GO:0009267	Cellular response to starvation	biological_process	5.17164	0.00275811
GO:0007424	Open tracheal system development	biological_process	4.20627	0.00303845
GO:0030154	Cell differentiation	biological_process	3.65007	0.00312045
GO:0035293	Chitin-based larval cuticle pattern formation	biological_process	9.96222	0.00315187
GO:0030718	Germ-line stem cell population maintenance	biological_process	6.30941	0.00358283
GO:0001963	Synaptic transmission, dopaminergic	biological_process	21.0314	0.00359547
GO:0007212	Dopamine receptor signaling pathway	biological_process	21.0314	0.00359547
GO:0031509	Subtelomeric heterochromatin formation	biological_process	21.0314	0.00359547
GO:0007620	Copulation	biological_process	21.0314	0.00359547
GO:0046665	Amnioserosa maintenance	biological_process	21.0314	0.00359547
GO:0016573	Histone acetylation	biological_process	9.46411	0.00366516
GO:0110069	Syncytial embryo cellularization	biological_process	18.0269	0.00498126
GO:0000290	Deadenylation-dependent decapping of nuclear-transcribed mRNA	biological_process	18.0269	0.00498126
GO:0007623	Circadian rhythm	biological_process	5.73582	0.00506686
GO:0035317	Imaginal disc-derived wing hair organization	biological_process	7.88676	0.00621177
GO:0048526	Imaginal disc-derived wing expansion	biological_process	15.7735	0.00657262
GO:0030048	Actin filament-based movement	biological_process	15.7735	0.00657262
GO:0030707	Follicle cell of egg chamber development	biological_process	4.20627	0.00669912
GO:0007281	Germ cell development	biological_process	5.25784	0.00691525
GO:0016199	Axon midline choice point recognition	biological_process	7.57129	0.00697745
GO:0022416	Chaeta development	biological_process	5.15054	0.00743836
GO:0048047	Mating behavior, sex discrimination	biological_process	14.0209	0.00836277
GO:0016056	Rhodopsin mediated signaling pathway	biological_process	14.0209	0.00836277
GO:0007418	Ventral midline development	biological_process	14.0209	0.00836277
GO:0072089	Stem cell proliferation	biological_process	14.0209	0.00836277
GO:0033962	P-body assembly	biological_process	14.0209	0.00836277
GO:0048140	Male germ-line cyst encapsulation	biological_process	14.0209	0.00836277
GO:0007399	Nervous system development	biological_process	3.41049	0.00841662
GO:0007269	Neurotransmitter secretion	biological_process	4.94855	0.00856135
GO:0030833	Regulation of actin filament polymerization	biological_process	7.01045	0.00867032
GO:0035096	Larval midgut cell programmed cell death	biological_process	7.01045	0.00867032
GO:0030717	Oocyte karyosome formation	biological_process	6.76008	0.00959908
GO:0035159	Regulation of tube length, open tracheal system	biological_process	6.76008	0.00959908
GO:0016192	Vesicle-mediated transport	biological_process	3.29186	0.00993266
GO:0006338	Chromatin remodeling	biological_process	3.80085	0.010186
GO:0060213	Positive regulation of nuclear-transcribed mRNA poly(A) tail shortening	biological_process	12.6188	0.0103451
GO:0045175	Basal protein localization	biological_process	12.6188	0.0103451
GO:0035076	Ecdysone receptor-mediated signaling pathway	biological_process	12.6188	0.0103451
GO:0010038	Response to metal ion	biological_process	12.6188	0.0103451
GO:0006893	Golgi to plasma membrane transport	biological_process	12.6188	0.0103451
GO:0045570	Regulation of imaginal disc growth	biological_process	12.6188	0.0103451
GO:0000070	Mitotic sister chromatid segregation	biological_process	6.30941	0.0116245
GO:0006281	DNA repair	biological_process	3.66826	0.0117645
GO:1990834	Response to odorant	biological_process	11.4716	0.012513
GO:1900074	Negative regulation of neuromuscular synaptic transmission	biological_process	11.4716	0.012513
GO:0034728	Nucleosome organization	biological_process	11.4716	0.012513
GO:0008585	Female gonad development	biological_process	11.4716	0.012513
GO:0031290	Retinal ganglion cell axon guidance	biological_process	11.4716	0.012513
GO:0007436	Larval salivary gland morphogenesis	biological_process	11.4716	0.012513
GO:0061723	Glycophagy	biological_process	11.4716	0.012513
GO:0007443	Malpighian tubule morphogenesis	biological_process	6.10588	0.0127224
GO:0007608	Sensory perception of smell	biological_process	3.58489	0.0129045
GO:0001745	Compound eye morphogenesis	biological_process	3.54461	0.0135017
GO:0061060	Negative regulation of peptidoglycan recognition protein signaling pathway	biological_process	5.91507	0.0138775
GO:0002385	Mucosal immune response	biological_process	10.5157	0.0148603
GO:0007617	Mating behavior	biological_process	10.5157	0.0148603
GO:0046959	Habituation	biological_process	10.5157	0.0148603
GO:0010529	Negative regulation of transposition	biological_process	10.5157	0.0148603
GO:0045666	Positive regulation of neuron differentiation	biological_process	10.5157	0.0148603
GO:0006914	Autophagy	biological_process	4.20627	0.0149702
GO:0030866	Cortical actin cytoskeleton organization	biological_process	5.73582	0.0150904
GO:0043418	Homocysteine catabolic process	biological_process	63.0941	0.0158494
GO:0044830	Modulation by host of viral RNA genome replication	biological_process	63.0941	0.0158494
GO:0016116	Carotenoid metabolic process	biological_process	63.0941	0.0158494
GO:0021520	Spinal cord motor neuron cell fate specification	biological_process	63.0941	0.0158494
GO:0031126	Sno(s)RNA 3'-end processing	biological_process	63.0941	0.0158494
GO:1902843	Positive regulation of netrin-activated signaling pathway	biological_process	63.0941	0.0158494
GO:0042450	Arginine biosynthetic process via ornithine	biological_process	63.0941	0.0158494
GO:0009143	Nucleoside triphosphate catabolic process	biological_process	63.0941	0.0158494
GO:0009204	Deoxyribonucleoside triphosphate catabolic process	biological_process	63.0941	0.0158494
GO:0031125	RRNA 3'-end processing	biological_process	63.0941	0.0158494
GO:0099641	Anterograde axonal protein transport	biological_process	63.0941	0.0158494
GO:1990194	Cytoplasmic U snRNP body assembly	biological_process	63.0941	0.0158494
GO:0051223	Regulation of protein transport	biological_process	63.0941	0.0158494
GO:0007107	Membrane addition at site of cytokinesis	biological_process	63.0941	0.0158494
GO:0097552	Mitochondrial double-strand break repair via homologous recombination	biological_process	63.0941	0.0158494
GO:0097193	Intrinsic apoptotic signaling pathway	biological_process	63.0941	0.0158494
GO:0110099	Negative regulation of calcium import into the mitochondrion	biological_process	63.0941	0.0158494
GO:0009110	Vitamin biosynthetic process	biological_process	63.0941	0.0158494
GO:0016119	Carotene metabolic process	biological_process	63.0941	0.0158494
GO:0016121	Carotene catabolic process	biological_process	63.0941	0.0158494
GO:0035238	Vitamin A biosynthetic process	biological_process	63.0941	0.0158494
GO:0001973	G protein-coupled adenosine receptor signaling pathway	biological_process	63.0941	0.0158494
GO:0006111	Regulation of gluconeogenesis	biological_process	63.0941	0.0158494
GO:0046498	S-adenosylhomocysteine metabolic process	biological_process	63.0941	0.0158494
GO:0050843	S-adenosylmethionine catabolic process	biological_process	63.0941	0.0158494
GO:0032533	Regulation of follicle cell microvillus length	biological_process	63.0941	0.0158494
GO:1901052	Sarcosine metabolic process	biological_process	63.0941	0.0158494
GO:1901054	Sarcosine biosynthetic process	biological_process	63.0941	0.0158494
GO:0046500	S-adenosylmethionine metabolic process	biological_process	63.0941	0.0158494
GO:0042743	Hydrogen peroxide metabolic process	biological_process	63.0941	0.0158494
GO:1990440	Positive regulation of transcription from RNA polymerase II promoter in response to endoplasmic reticulum stress	biological_process	63.0941	0.0158494
GO:0034729	Histone H3-K79 methylation	biological_process	63.0941	0.0158494
GO:0015874	Norepinephrine transport	biological_process	63.0941	0.0158494
GO:0035063	Nuclear speck organization	biological_process	63.0941	0.0158494
GO:2000677	Regulation of transcription regulatory region DNA binding	biological_process	63.0941	0.0158494
GO:0051583	Dopamine uptake involved in synaptic transmission	biological_process	63.0941	0.0158494
GO:0031293	Membrane protein intracellular domain proteolysis	biological_process	63.0941	0.0158494
GO:1905897	Regulation of response to endoplasmic reticulum stress	biological_process	63.0941	0.0158494
GO:0032092	Positive regulation of protein binding	biological_process	63.0941	0.0158494
GO:0062029	Positive regulation of stress granule assembly	biological_process	63.0941	0.0158494
GO:0097167	Circadian regulation of translation	biological_process	63.0941	0.0158494
GO:0035052	Dorsal vessel aortic cell fate commitment	biological_process	63.0941	0.0158494
GO:0007489	Maintenance of imaginal histoblast diploidy	biological_process	63.0941	0.0158494
GO:0032237	Activation of store-operated calcium channel activity	biological_process	63.0941	0.0158494
GO:0005513	Detection of calcium ion	biological_process	63.0941	0.0158494
GO:0001895	Retina homeostasis	biological_process	63.0941	0.0158494
GO:0098662	Inorganic cation transmembrane transport	biological_process	63.0941	0.0158494
GO:0042423	Catecholamine biosynthetic process	biological_process	63.0941	0.0158494
GO:0006548	Histidine catabolic process	biological_process	63.0941	0.0158494
GO:0061336	Cell morphogenesis involved in Malpighian tubule morphogenesis	biological_process	63.0941	0.0158494
GO:0045218	Zonula adherens maintenance	biological_process	63.0941	0.0158494
GO:0061041	Regulation of wound healing	biological_process	63.0941	0.0158494
GO:0048094	Male pigmentation	biological_process	63.0941	0.0158494
GO:0045843	Negative regulation of striated muscle tissue development	biological_process	63.0941	0.0158494
GO:0035261	External genitalia morphogenesis	biological_process	63.0941	0.0158494
GO:2000679	Positive regulation of transcription regulatory region DNA binding	biological_process	63.0941	0.0158494
GO:0099190	Postsynaptic spectrin-associated cytoskeleton organization	biological_process	63.0941	0.0158494
GO:0008346	Larval walking behavior	biological_process	63.0941	0.0158494
GO:0080111	DNA demethylation	biological_process	63.0941	0.0158494
GO:0006211	5-methylcytosine catabolic process	biological_process	63.0941	0.0158494
GO:0097501	Stress response to metal ion	biological_process	63.0941	0.0158494
GO:0015876	Acetyl-CoA transport	biological_process	63.0941	0.0158494
GO:0061138	Morphogenesis of a branching epithelium	biological_process	63.0941	0.0158494
GO:0031103	Axon regeneration	biological_process	63.0941	0.0158494
GO:0006397	MRNA processing	biological_process	5.56712	0.0163613
GO:0001709	Cell fate determination	biological_process	9.70678	0.0173808
GO:0007094	Mitotic spindle assembly checkpoint signaling	biological_process	9.70678	0.0173808
GO:0045214	Sarcomere organization	biological_process	5.40806	0.0176906
GO:0006888	Endoplasmic reticulum to Golgi vesicle-mediated transport	biological_process	3.88271	0.0195606
GO:0035072	Ecdysone-mediated induction of salivary gland cell autophagic cell death	biological_process	9.01344	0.0200684
GO:0007009	Plasma membrane organization	biological_process	9.01344	0.0200684
GO:0043001	Golgi to plasma membrane protein transport	biological_process	9.01344	0.0200684
GO:0000077	DNA damage checkpoint signaling	biological_process	9.01344	0.0200684
GO:0007391	Dorsal closure	biological_process	3.18657	0.0205197
GO:0010629	Negative regulation of gene expression	biological_process	3.82388	0.0205718
GO:0007605	Sensory perception of sound	biological_process	3.76681	0.0216145
GO:0008104	Protein localization	biological_process	3.71142	0.0226891
GO:0016063	Rhodopsin biosynthetic process	biological_process	8.41254	0.0229173
GO:0016201	Synaptic target inhibition	biological_process	8.41254	0.0229173
GO:0000387	Spliceosomal snRNP assembly	biological_process	8.41254	0.0229173
GO:0045433	Male courtship behavior, veined wing generated song production	biological_process	8.41254	0.0229173
GO:0009653	Anatomical structure morphogenesis	biological_process	4.85339	0.0235934
GO:0048749	Compound eye development	biological_process	3.06282	0.0238885
GO:0030522	Intracellular receptor signaling pathway	biological_process	7.88676	0.0259217
GO:0046426	Negative regulation of receptor signaling pathway via JAK-STAT	biological_process	7.88676	0.0259217
GO:0051301	Cell division	biological_process	2.97613	0.0266364
GO:0036098	Male germ-line stem cell population maintenance	biological_process	7.42283	0.029076
GO:0006897	Endocytosis	biological_process	2.89422	0.0295784
GO:0016322	Neuron remodeling	biological_process	4.40191	0.0304347
GO:0008407	Chaeta morphogenesis	biological_process	4.40191	0.0304347
GO:0042350	GDP-L-fucose biosynthetic process	biological_process	31.547	0.0314487
GO:0042351	'de novo' GDP-L-fucose biosynthetic process	biological_process	31.547	0.0314487
GO:0001516	Prostaglandin biosynthetic process	biological_process	31.547	0.0314487
GO:0090281	Negative regulation of calcium ion import	biological_process	31.547	0.0314487
GO:0009435	NAD biosynthetic process	biological_process	31.547	0.0314487
GO:0097062	Dendritic spine maintenance	biological_process	31.547	0.0314487
GO:0033512	L-lysine catabolic process to acetyl-CoA via saccharopine	biological_process	31.547	0.0314487
GO:0090128	Regulation of synapse maturation	biological_process	31.547	0.0314487
GO:0015872	Dopamine transport	biological_process	31.547	0.0314487
GO:0016544	Male courtship behavior, tapping to detect pheromone	biological_process	31.547	0.0314487
GO:0042138	Meiotic DNA double-strand break formation	biological_process	31.547	0.0314487
GO:0036503	ERAD pathway	biological_process	31.547	0.0314487
GO:0031036	Myosin II filament assembly	biological_process	31.547	0.0314487
GO:0060385	Axonogenesis involved in innervation	biological_process	31.547	0.0314487
GO:0046661	Male sex differentiation	biological_process	31.547	0.0314487
GO:0007202	Activation of phospholipase C activity	biological_process	31.547	0.0314487
GO:0046532	Regulation of photoreceptor cell differentiation	biological_process	31.547	0.0314487
GO:0071454	Cellular response to anoxia	biological_process	31.547	0.0314487
GO:0016480	Negative regulation of transcription by RNA polymerase III	biological_process	31.547	0.0314487
GO:0009410	Response to xenobiotic stimulus	biological_process	31.547	0.0314487
GO:0051924	Regulation of calcium ion transport	biological_process	31.547	0.0314487
GO:0038098	Sequestering of BMP from receptor via BMP binding	biological_process	31.547	0.0314487
GO:0016543	Male courtship behavior, orientation prior to leg tapping and wing vibration	biological_process	31.547	0.0314487
GO:0016545	Male courtship behavior, veined wing vibration	biological_process	31.547	0.0314487
GO:0019749	Cytoskeleton-dependent cytoplasmic transport, nurse cell to oocyte	biological_process	31.547	0.0314487
GO:1902339	Positive regulation of apoptotic process involved in morphogenesis	biological_process	31.547	0.0314487
GO:0051492	Regulation of stress fiber assembly	biological_process	31.547	0.0314487
GO:0098813	Nuclear chromosome segregation	biological_process	31.547	0.0314487
GO:0034110	Regulation of homotypic cell-cell adhesion	biological_process	31.547	0.0314487
GO:0033157	Regulation of intracellular protein transport	biological_process	31.547	0.0314487
GO:0099559	Maintenance of alignment of postsynaptic density and presynaptic active zone	biological_process	31.547	0.0314487
GO:0048058	Compound eye corneal lens development	biological_process	31.547	0.0314487
GO:0034116	Positive regulation of heterotypic cell-cell adhesion	biological_process	31.547	0.0314487
GO:0040017	Positive regulation of locomotion	biological_process	31.547	0.0314487
GO:0008377	Light-induced release of internally sequestered calcium ion	biological_process	31.547	0.0314487
GO:0030540	Female genitalia development	biological_process	31.547	0.0314487
GO:0009451	RNA modification	biological_process	31.547	0.0314487
GO:0048215	Positive regulation of Golgi vesicle fusion to target membrane	biological_process	31.547	0.0314487
GO:0070989	Oxidative demethylation	biological_process	31.547	0.0314487
GO:1903703	Enterocyte differentiation	biological_process	31.547	0.0314487
GO:1900026	Positive regulation of substrate adhesion-dependent cell spreading	biological_process	31.547	0.0314487
GO:0097113	AMPA glutamate receptor clustering	biological_process	31.547	0.0314487
GO:0060965	Negative regulation of miRNA-mediated gene silencing	biological_process	31.547	0.0314487
GO:2000641	Regulation of early endosome to late endosome transport	biological_process	31.547	0.0314487
GO:0048842	Positive regulation of axon extension involved in axon guidance	biological_process	31.547	0.0314487
GO:0045494	Photoreceptor cell maintenance	biological_process	7.01045	0.0323749
GO:0042023	DNA endoreduplication	biological_process	7.01045	0.0323749
GO:0045176	Apical protein localization	biological_process	7.01045	0.0323749
GO:0050803	Regulation of synapse structure or activity	biological_process	7.01045	0.0323749
GO:0007417	Central nervous system development	biological_process	3.32074	0.0324532
GO:0016319	Mushroom body development	biological_process	3.32074	0.0324532
GO:0007367	Segment polarity determination	biological_process	4.20627	0.0342049
GO:0035075	Response to ecdysone	biological_process	6.64148	0.0358129
GO:0042332	Gravitaxis	biological_process	6.64148	0.0358129
GO:0061024	Membrane organization	biological_process	6.64148	0.0358129
GO:0048477	Oogenesis	biological_process	2.25336	0.0366506
GO:0035222	Wing disc pattern formation	biological_process	6.30941	0.0393848
GO:0000209	Protein polyubiquitination	biological_process	3.11576	0.0396287
GO:0045893	Positive regulation of DNA-templated transcription	biological_process	2.36603	0.0420416
GO:0035050	Embryonic heart tube development	biological_process	6.00896	0.0430857
GO:0007076	Mitotic chromosome condensation	biological_process	6.00896	0.0430857
GO:0007163	Establishment or maintenance of cell polarity	biological_process	6.00896	0.0430857
GO:0060250	Germ-line stem-cell niche homeostasis	biological_process	6.00896	0.0430857
GO:0033627	Cell adhesion mediated by integrin	biological_process	6.00896	0.0430857
GO:0007279	Pole cell formation	biological_process	6.00896	0.0430857
GO:0007431	Salivary gland development	biological_process	6.00896	0.0430857
GO:0030431	Sleep	biological_process	3.78564	0.0446332
GO:0046167	Glycerol-3-phosphate biosynthetic process	biological_process	21.0314	0.046802
GO:0000375	RNA splicing, via transesterification reactions	biological_process	21.0314	0.046802
GO:0006071	Glycerol metabolic process	biological_process	21.0314	0.046802
GO:0006109	Regulation of carbohydrate metabolic process	biological_process	21.0314	0.046802
GO:0045056	Transcytosis	biological_process	21.0314	0.046802
GO:0090522	Vesicle tethering involved in exocytosis	biological_process	21.0314	0.046802
GO:2000058	Regulation of ubiquitin-dependent protein catabolic process	biological_process	21.0314	0.046802
GO:0030242	Autophagy of peroxisome	biological_process	21.0314	0.046802
GO:0030240	Skeletal muscle thin filament assembly	biological_process	21.0314	0.046802
GO:0043490	Malate-aspartate shuttle	biological_process	21.0314	0.046802
GO:1903723	Negative regulation of centriole elongation	biological_process	21.0314	0.046802
GO:0006403	RNA localization	biological_process	21.0314	0.046802
GO:0007191	Adenylate cyclase-activating dopamine receptor signaling pathway	biological_process	21.0314	0.046802
GO:0035191	Nuclear axial expansion	biological_process	21.0314	0.046802
GO:0051823	Regulation of synapse structural plasticity	biological_process	21.0314	0.046802
GO:0017145	Stem cell division	biological_process	21.0314	0.046802
GO:0007338	Single fertilization	biological_process	21.0314	0.046802
GO:0007539	Primary sex determination, soma	biological_process	21.0314	0.046802
GO:0032231	Regulation of actin filament bundle assembly	biological_process	21.0314	0.046802
GO:0001694	Histamine biosynthetic process	biological_process	21.0314	0.046802
GO:0050805	Negative regulation of synaptic transmission	biological_process	21.0314	0.046802
GO:1904058	Positive regulation of sensory perception of pain	biological_process	21.0314	0.046802
GO:0002115	Store-operated calcium entry	biological_process	21.0314	0.046802
GO:0048601	Oocyte morphogenesis	biological_process	21.0314	0.046802
GO:0051310	Metaphase plate congression	biological_process	21.0314	0.046802
GO:0007384	Specification of segmental identity, thorax	biological_process	21.0314	0.046802
GO:0050962	Detection of light stimulus involved in sensory perception	biological_process	21.0314	0.046802
GO:0032876	Negative regulation of DNA endoreduplication	biological_process	21.0314	0.046802
GO:0007503	Fat body development	biological_process	21.0314	0.046802
GO:0048065	Male courtship behavior, veined wing extension	biological_process	21.0314	0.046802
GO:0106036	Assembly of apicomedial cortex actomyosin	biological_process	21.0314	0.046802
GO:0007486	Imaginal disc-derived female genitalia development	biological_process	21.0314	0.046802
GO:0097090	Presynaptic membrane organization	biological_process	21.0314	0.046802
GO:0043086	Negative regulation of catalytic activity	biological_process	21.0314	0.046802
GO:0051302	Regulation of cell division	biological_process	21.0314	0.046802
GO:0009566	Fertilization	biological_process	21.0314	0.046802
GO:0045596	Negative regulation of cell differentiation	biological_process	21.0314	0.046802
GO:0010603	Regulation of cytoplasmic mRNA processing body assembly	biological_process	21.0314	0.046802
GO:0042685	Cardioblast cell fate specification	biological_process	21.0314	0.046802
GO:0032224	Positive regulation of synaptic transmission, cholinergic	biological_process	21.0314	0.046802
GO:0031991	Regulation of actomyosin contractile ring contraction	biological_process	21.0314	0.046802
GO:0051601	Exocyst localization	biological_process	21.0314	0.046802
GO:0035090	Maintenance of apical/basal cell polarity	biological_process	21.0314	0.046802
GO:0098795	Global gene silencing by mRNA cleavage	biological_process	21.0314	0.046802
GO:0033120	Positive regulation of RNA splicing	biological_process	21.0314	0.046802
GO:0010883	Regulation of lipid storage	biological_process	5.73582	0.0469105
GO:0050770	Regulation of axonogenesis	biological_process	5.73582	0.0469105
GO:0007476	Imaginal disc-derived wing morphogenesis	biological_process	2.52376	0.0486704
GO:0000381	Regulation of alternative mRNA splicing, via spliceosome	biological_process	2.90088	0.0493397

## Sheet: Supplementary Data 6b
GO_ID	GO_Term	Ontology	E-ratio	p-value
GO:0006357	Regulation of transcription by RNA polymerase II	biological_process	3.65263	3.64595e-13
GO:0000122	Negative regulation of transcription by RNA polymerase II	biological_process	4.35561	1.71855e-07
GO:0045944	Positive regulation of transcription by RNA polymerase II	biological_process	3.56458	2.46345e-07
GO:0007623	Circadian rhythm	biological_process	10.0751	1.00832e-06
GO:0007602	Phototransduction	biological_process	9.23551	2.01749e-06
GO:0048477	Oogenesis	biological_process	4.24079	2.63426e-06
GO:0007000	Nucleolus organization	biological_process	41.5598	2.28981e-05
GO:0007399	Nervous system development	biological_process	4.99217	3.15952e-05
GO:0007628	Adult walking behavior	biological_process	15.8323	8.97192e-05
GO:0045475	Locomotor rhythm	biological_process	6.35887	0.000108386
GO:0008407	Chaeta morphogenesis	biological_process	7.73205	0.000112848
GO:0007530	Sex determination	biological_process	14.7768	0.000120618
GO:0006325	Chromatin organization	biological_process	4.61775	0.00014419
GO:0045892	Negative regulation of DNA-templated transcription	biological_process	4.07449	0.000176065
GO:0045879	Negative regulation of smoothened signaling pathway	biological_process	6.64957	0.000264787
GO:0030182	Neuron differentiation	biological_process	6.64957	0.000264787
GO:0008582	Regulation of synaptic assembly at neuromuscular junction	biological_process	8.14898	0.000332631
GO:0030154	Cell differentiation	biological_process	4.12163	0.000340224
GO:0007418	Ventral midline development	biological_process	18.471	0.000449659
GO:0010883	Regulation of lipid storage	biological_process	10.0751	0.000585302
GO:0007436	Larval salivary gland morphogenesis	biological_process	15.1126	0.000859942
GO:0007411	Axon guidance	biological_process	3.33814	0.000860657
GO:0032529	Follicle cell microvillus organization	biological_process	36.942	0.00096123
GO:0050805	Negative regulation of synaptic transmission	biological_process	36.942	0.00096123
GO:0019100	Male germ-line sex determination	biological_process	36.942	0.00096123
GO:0051601	Exocyst localization	biological_process	36.942	0.00096123
GO:0042127	Regulation of cell population proliferation	biological_process	8.86609	0.000970135
GO:0007455	Eye-antennal disc morphogenesis	biological_process	8.86609	0.000970135
GO:0006811	Monoatomic ion transport	biological_process	8.86609	0.000970135
GO:0040018	Positive regulation of multicellular organism growth	biological_process	8.86609	0.000970135
GO:0030041	Actin filament polymerization	biological_process	13.8533	0.00113137
GO:0046959	Habituation	biological_process	13.8533	0.00113137
GO:0008594	Photoreceptor cell morphogenesis	biological_process	13.8533	0.00113137
GO:0030713	Follicle cell of egg chamber stalk formation	biological_process	13.8533	0.00113137
GO:0007400	Neuroblast fate determination	biological_process	8.20934	0.00130844
GO:0040014	Regulation of multicellular organism growth	biological_process	12.7876	0.00145129
GO:1901800	Positive regulation of proteasomal protein catabolic process	biological_process	11.8742	0.00182262
GO:0140861	DNA repair-dependent chromatin remodeling	biological_process	11.8742	0.00182262
GO:0022416	Chaeta development	biological_process	5.65439	0.00183065
GO:0048567	Ectodermal digestive tract morphogenesis	biological_process	27.7065	0.00189956
GO:0016486	Peptide hormone processing	biological_process	27.7065	0.00189956
GO:0099509	Regulation of presynaptic cytosolic calcium ion concentration	biological_process	27.7065	0.00189956
GO:0009994	Oocyte differentiation	biological_process	27.7065	0.00189956
GO:0007538	Primary sex determination	biological_process	27.7065	0.00189956
GO:0007419	Ventral cord development	biological_process	4.49295	0.00215625
GO:0045433	Male courtship behavior, veined wing generated song production	biological_process	11.0826	0.00224812
GO:0030707	Follicle cell of egg chamber development	biological_process	4.43304	0.00230911
GO:0030522	Intracellular receptor signaling pathway	biological_process	10.3899	0.00273033
GO:0031508	Pericentric heterochromatin formation	biological_process	22.1652	0.00312828
GO:0072697	Protein localization to cell cortex	biological_process	22.1652	0.00312828
GO:0042321	Negative regulation of circadian sleep/wake cycle, sleep	biological_process	22.1652	0.00312828
GO:0060810	Intracellular mRNA localization involved in pattern specification process	biological_process	22.1652	0.00312828
GO:0036090	Cleavage furrow ingression	biological_process	22.1652	0.00312828
GO:0006397	MRNA processing	biological_process	6.51918	0.00313299
GO:0036098	Male germ-line stem cell population maintenance	biological_process	9.77877	0.0032716
GO:0030031	Cell projection assembly	biological_process	9.77877	0.0032716
GO:0007552	Metamorphosis	biological_process	6.33292	0.00348791
GO:0031507	Heterochromatin formation	biological_process	4.86079	0.0035781
GO:0008298	Intracellular mRNA localization	biological_process	8.74943	0.00453981
GO:0007266	Rho protein signal transduction	biological_process	8.74943	0.00453981
GO:0035075	Response to ecdysone	biological_process	8.74943	0.00453981
GO:0042332	Gravitaxis	biological_process	8.74943	0.00453981
GO:0035293	Chitin-based larval cuticle pattern formation	biological_process	8.74943	0.00453981
GO:0001963	Synaptic transmission, dopaminergic	biological_process	18.471	0.0046367
GO:0007212	Dopamine receptor signaling pathway	biological_process	18.471	0.0046367
GO:0019827	Stem cell population maintenance	biological_process	18.471	0.0046367
GO:0018993	Somatic sex determination	biological_process	18.471	0.0046367
GO:2000370	Positive regulation of clathrin-dependent endocytosis	biological_process	18.471	0.0046367
GO:0035176	Social behavior	biological_process	18.471	0.0046367
GO:0009267	Cellular response to starvation	biological_process	4.54205	0.00479723
GO:0043052	Thermotaxis	biological_process	8.31196	0.00527058
GO:0035019	Somatic stem cell population maintenance	biological_process	8.31196	0.00527058
GO:0006355	Regulation of DNA-templated transcription	biological_process	2.44797	0.00558027
GO:0007424	Open tracheal system development	biological_process	3.6942	0.00571434
GO:0035147	Branch fusion, open tracheal system	biological_process	7.91615	0.00606805
GO:0110069	Syncytial embryo cellularization	biological_process	15.8323	0.0064144
GO:0007259	Receptor signaling pathway via JAK-STAT	biological_process	15.8323	0.0064144
GO:0042386	Hemocyte differentiation	biological_process	15.8323	0.0064144
GO:0035567	Non-canonical Wnt signaling pathway	biological_process	15.8323	0.0064144
GO:0007402	Ganglion mother cell fate determination	biological_process	15.8323	0.0064144
GO:0048060	Negative gravitaxis	biological_process	15.8323	0.0064144
GO:0071329	Cellular response to sucrose stimulus	biological_process	15.8323	0.0064144
GO:0050770	Regulation of axonogenesis	biological_process	7.55632	0.00693375
GO:0042752	Regulation of circadian rhythm	biological_process	7.22779	0.00786903
GO:0007422	Peripheral nervous system development	biological_process	5.03755	0.00797202
GO:0010496	Intercellular transport	biological_process	13.8533	0.00845126
GO:0090309	Positive regulation of DNA methylation-dependent heterochromatin formation	biological_process	13.8533	0.00845126
GO:0035290	Trunk segmentation	biological_process	13.8533	0.00845126
GO:0030162	Regulation of proteolysis	biological_process	13.8533	0.00845126
GO:0006641	Triglyceride metabolic process	biological_process	13.8533	0.00845126
GO:0030048	Actin filament-based movement	biological_process	13.8533	0.00845126
GO:0003382	Epithelial cell morphogenesis	biological_process	13.8533	0.00845126
GO:0045313	Rhabdomere membrane biogenesis	biological_process	13.8533	0.00845126
GO:0051321	Meiotic cell cycle	biological_process	4.9256	0.00862847
GO:0045165	Cell fate commitment	biological_process	6.64957	0.00995305
GO:0032436	Positive regulation of proteasomal ubiquitin-dependent protein catabolic process	biological_process	4.716	0.0100452
GO:0007616	Long-term memory	biological_process	3.79541	0.0101832
GO:0061382	Malpighian tubule tip cell differentiation	biological_process	12.314	0.0107374
GO:0032922	Circadian regulation of gene expression	biological_process	12.314	0.0107374
GO:0048140	Male germ-line cyst encapsulation	biological_process	12.314	0.0107374
GO:0048512	Circadian behavior	biological_process	12.314	0.0107374
GO:0048148	Behavioral response to cocaine	biological_process	12.314	0.0107374
GO:0005977	Glycogen metabolic process	biological_process	12.314	0.0107374
GO:0007281	Germ cell development	biological_process	4.61775	0.0108067
GO:0048749	Compound eye development	biological_process	3.22794	0.0108298
GO:0007472	Wing disc morphogenesis	biological_process	6.157	0.0123282
GO:0007294	Germarium-derived oocyte fate determination	biological_process	6.157	0.0123282
GO:0035206	Regulation of hemocyte proliferation	biological_process	6.157	0.0123282
GO:0071482	Cellular response to light stimulus	biological_process	11.0826	0.0132633
GO:0010038	Response to metal ion	biological_process	11.0826	0.0132633
GO:0031453	Positive regulation of heterochromatin formation	biological_process	11.0826	0.0132633
GO:0018991	Oviposition	biological_process	11.0826	0.0132633
GO:0051085	Chaperone cofactor-dependent protein refolding	biological_process	5.93711	0.013627
GO:0007614	Short-term memory	biological_process	5.93711	0.013627
GO:0007409	Axonogenesis	biological_process	4.26254	0.0142219
GO:0008380	RNA splicing	biological_process	5.73238	0.0150007
GO:1990834	Response to odorant	biological_process	10.0751	0.0160196
GO:0007622	Rhythmic behavior	biological_process	10.0751	0.0160196
GO:0035264	Multicellular organism growth	biological_process	10.0751	0.0160196
GO:0034314	Arp2/3 complex-mediated actin nucleation	biological_process	10.0751	0.0160196
GO:1900074	Negative regulation of neuromuscular synaptic transmission	biological_process	10.0751	0.0160196
GO:0008585	Female gonad development	biological_process	10.0751	0.0160196
GO:0030097	Hemopoiesis	biological_process	10.0751	0.0160196
GO:0035289	Posterior head segmentation	biological_process	10.0751	0.0160196
GO:0071880	Adenylate cyclase-activating adrenergic receptor signaling pathway	biological_process	10.0751	0.0160196
GO:0008344	Adult locomotory behavior	biological_process	4.10467	0.0161585
GO:0035725	Sodium ion transmembrane transport	biological_process	3.37884	0.0162524
GO:0030307	Positive regulation of cell growth	biological_process	5.5413	0.0164499
GO:0055059	Asymmetric neuroblast division	biological_process	5.5413	0.0164499
GO:0000070	Mitotic sister chromatid segregation	biological_process	5.5413	0.0164499
GO:0007423	Sensory organ development	biological_process	4.03004	0.0171858
GO:0007494	Midgut development	biological_process	5.36255	0.0179748
GO:0016116	Carotenoid metabolic process	biological_process	55.413	0.0180463
GO:0009143	Nucleoside triphosphate catabolic process	biological_process	55.413	0.0180463
GO:0009204	Deoxyribonucleoside triphosphate catabolic process	biological_process	55.413	0.0180463
GO:0044830	Modulation by host of viral RNA genome replication	biological_process	55.413	0.0180463
GO:0034720	Histone H3-K4 demethylation	biological_process	55.413	0.0180463
GO:0031400	Negative regulation of protein modification process	biological_process	55.413	0.0180463
GO:0032516	Positive regulation of phosphoprotein phosphatase activity	biological_process	55.413	0.0180463
GO:0045936	Negative regulation of phosphate metabolic process	biological_process	55.413	0.0180463
GO:0007107	Membrane addition at site of cytokinesis	biological_process	55.413	0.0180463
GO:0051645	Golgi localization	biological_process	55.413	0.0180463
GO:0097552	Mitochondrial double-strand break repair via homologous recombination	biological_process	55.413	0.0180463
GO:2000242	Negative regulation of reproductive process	biological_process	55.413	0.0180463
GO:0045762	Positive regulation of adenylate cyclase activity	biological_process	55.413	0.0180463
GO:0110099	Negative regulation of calcium import into the mitochondrion	biological_process	55.413	0.0180463
GO:0097193	Intrinsic apoptotic signaling pathway	biological_process	55.413	0.0180463
GO:0006111	Regulation of gluconeogenesis	biological_process	55.413	0.0180463
GO:0032533	Regulation of follicle cell microvillus length	biological_process	55.413	0.0180463
GO:0050843	S-adenosylmethionine catabolic process	biological_process	55.413	0.0180463
GO:2001244	Positive regulation of intrinsic apoptotic signaling pathway	biological_process	55.413	0.0180463
GO:0046498	S-adenosylhomocysteine metabolic process	biological_process	55.413	0.0180463
GO:0046500	S-adenosylmethionine metabolic process	biological_process	55.413	0.0180463
GO:1901052	Sarcosine metabolic process	biological_process	55.413	0.0180463
GO:1901054	Sarcosine biosynthetic process	biological_process	55.413	0.0180463
GO:0051583	Dopamine uptake involved in synaptic transmission	biological_process	55.413	0.0180463
GO:0097167	Circadian regulation of translation	biological_process	55.413	0.0180463
GO:0062029	Positive regulation of stress granule assembly	biological_process	55.413	0.0180463
GO:0032092	Positive regulation of protein binding	biological_process	55.413	0.0180463
GO:0009154	Purine ribonucleotide catabolic process	biological_process	55.413	0.0180463
GO:0009629	Response to gravity	biological_process	55.413	0.0180463
GO:2000677	Regulation of transcription regulatory region DNA binding	biological_process	55.413	0.0180463
GO:0034729	Histone H3-K79 methylation	biological_process	55.413	0.0180463
GO:0007260	Tyrosine phosphorylation of STAT protein	biological_process	55.413	0.0180463
GO:0007365	Periodic partitioning	biological_process	55.413	0.0180463
GO:0007481	Haltere disc morphogenesis	biological_process	55.413	0.0180463
GO:0050968	Detection of chemical stimulus involved in sensory perception of pain	biological_process	55.413	0.0180463
GO:0015874	Norepinephrine transport	biological_process	55.413	0.0180463
GO:0035079	Polytene chromosome puffing	biological_process	55.413	0.0180463
GO:0009609	Response to symbiotic bacterium	biological_process	55.413	0.0180463
GO:0051660	Establishment of centrosome localization	biological_process	55.413	0.0180463
GO:0045663	Positive regulation of myoblast differentiation	biological_process	55.413	0.0180463
GO:0035998	7,8-dihydroneopterin 3'-triphosphate biosynthetic process	biological_process	55.413	0.0180463
GO:0060033	Anatomical structure regression	biological_process	55.413	0.0180463
GO:0030997	Regulation of centriole-centriole cohesion	biological_process	55.413	0.0180463
GO:0006617	SRP-dependent cotranslational protein targeting to membrane, signal sequence recognition	biological_process	55.413	0.0180463
GO:0043095	Regulation of GTP cyclohydrolase I activity	biological_process	55.413	0.0180463
GO:1903052	Positive regulation of proteolysis involved in protein catabolic process	biological_process	55.413	0.0180463
GO:0035318	Imaginal disc-derived wing hair outgrowth	biological_process	55.413	0.0180463
GO:0006231	DTMP biosynthetic process	biological_process	55.413	0.0180463
GO:0099050	Vesicle scission	biological_process	55.413	0.0180463
GO:1903741	Negative regulation of phosphatidate phosphatase activity	biological_process	55.413	0.0180463
GO:0050958	Magnetoreception	biological_process	55.413	0.0180463
GO:0050980	Detection of light stimulus involved in magnetoreception	biological_process	55.413	0.0180463
GO:0044829	Positive regulation by host of viral genome replication	biological_process	55.413	0.0180463
GO:0016243	Regulation of autophagosome size	biological_process	55.413	0.0180463
GO:0070346	Positive regulation of fat cell proliferation	biological_process	55.413	0.0180463
GO:0045725	Positive regulation of glycogen biosynthetic process	biological_process	55.413	0.0180463
GO:0075522	IRES-dependent viral translational initiation	biological_process	55.413	0.0180463
GO:0043567	Regulation of insulin-like growth factor receptor signaling pathway	biological_process	55.413	0.0180463
GO:1990403	Embryonic brain development	biological_process	55.413	0.0180463
GO:0007557	Regulation of juvenile hormone biosynthetic process	biological_process	55.413	0.0180463
GO:0007388	Posterior compartment specification	biological_process	55.413	0.0180463
GO:0009637	Response to blue light	biological_process	55.413	0.0180463
GO:0043104	Positive regulation of GTP cyclohydrolase I activity	biological_process	55.413	0.0180463
GO:2000679	Positive regulation of transcription regulatory region DNA binding	biological_process	55.413	0.0180463
GO:0046467	Membrane lipid biosynthetic process	biological_process	55.413	0.0180463
GO:0008346	Larval walking behavior	biological_process	55.413	0.0180463
GO:0009785	Blue light signaling pathway	biological_process	55.413	0.0180463
GO:0007553	Regulation of ecdysteroid metabolic process	biological_process	55.413	0.0180463
GO:0061041	Regulation of wound healing	biological_process	55.413	0.0180463
GO:0080111	DNA demethylation	biological_process	55.413	0.0180463
GO:0006211	5-methylcytosine catabolic process	biological_process	55.413	0.0180463
GO:0097501	Stress response to metal ion	biological_process	55.413	0.0180463
GO:0035215	Genital disc development	biological_process	9.23551	0.0189973
GO:0007446	Imaginal disc growth	biological_process	9.23551	0.0189973
GO:0007591	Molting cycle, chitin-based cuticle	biological_process	9.23551	0.0189973
GO:0007274	Neuromuscular synaptic transmission	biological_process	3.88863	0.0193606
GO:0050767	Regulation of neurogenesis	biological_process	5.19497	0.0195758
GO:0036099	Female germ-line stem cell population maintenance	biological_process	5.19497	0.0195758
GO:0061060	Negative regulation of peptidoglycan recognition protein signaling pathway	biological_process	5.19497	0.0195758
GO:0070328	Triglyceride homeostasis	biological_process	5.19497	0.0195758
GO:0000381	Regulation of alternative mRNA splicing, via spliceosome	biological_process	3.18466	0.0204869
GO:0007143	Female meiotic nuclear division	biological_process	5.03755	0.021253
GO:0030866	Cortical actin cytoskeleton organization	biological_process	5.03755	0.021253
GO:0009649	Entrainment of circadian clock	biological_process	8.52508	0.0221875
GO:0008057	Eye pigment granule organization	biological_process	8.52508	0.0221875
GO:0033500	Carbohydrate homeostasis	biological_process	8.52508	0.0221875
GO:0007601	Visual perception	biological_process	3.6942	0.0229289
GO:0090303	Positive regulation of wound healing	biological_process	7.91615	0.0255816
GO:0008343	Adult feeding behavior	biological_process	7.91615	0.0255816
GO:0043001	Golgi to plasma membrane protein transport	biological_process	7.91615	0.0255816
GO:0000077	DNA damage checkpoint signaling	biological_process	7.91615	0.0255816
GO:0006816	Calcium ion transport	biological_process	4.61775	0.0267425
GO:0042052	Rhabdomere development	biological_process	4.61775	0.0267425
GO:0042060	Wound healing	biological_process	3.46332	0.0282712
GO:0007298	Border follicle cell migration	biological_process	2.91648	0.0286559
GO:0043410	Positive regulation of MAPK cascade	biological_process	7.38841	0.0291714
GO:0034765	Regulation of monoatomic ion transmembrane transport	biological_process	7.38841	0.0291714
GO:0016325	Oocyte microtubule cytoskeleton organization	biological_process	7.38841	0.0291714
GO:0008306	Associative learning	biological_process	7.38841	0.0291714
GO:0070588	Calcium ion transmembrane transport	biological_process	4.37471	0.0307827
GO:0007605	Sensory perception of sound	biological_process	3.30824	0.0327249
GO:0008340	Determination of adult lifespan	biological_process	2.30888	0.0327383
GO:0007526	Larval somatic muscle development	biological_process	4.26254	0.0329163
GO:0007479	Leg disc proximal/distal pattern formation	biological_process	6.92663	0.0329487
GO:0001934	Positive regulation of protein phosphorylation	biological_process	6.92663	0.0329487
GO:0007626	Locomotory behavior	biological_process	6.92663	0.0329487
GO:0098656	Monoatomic anion transmembrane transport	biological_process	6.92663	0.0329487
GO:0008104	Protein localization	biological_process	3.25959	0.0342954
GO:0090090	Negative regulation of canonical Wnt signaling pathway	biological_process	4.15598	0.035125
GO:0008360	Regulation of cell shape	biological_process	4.15598	0.035125
GO:0044341	Sodium-dependent phosphate transport	biological_process	27.7065	0.0357683
GO:0097062	Dendritic spine maintenance	biological_process	27.7065	0.0357683
GO:0140570	Extraction of mislocalized protein from mitochondrial outer membrane	biological_process	27.7065	0.0357683
GO:0030715	Oocyte growth in germarium-derived egg chamber	biological_process	27.7065	0.0357683
GO:0006546	Glycine catabolic process	biological_process	27.7065	0.0357683
GO:0009435	NAD biosynthetic process	biological_process	27.7065	0.0357683
GO:0033512	L-lysine catabolic process to acetyl-CoA via saccharopine	biological_process	27.7065	0.0357683
GO:0042138	Meiotic DNA double-strand break formation	biological_process	27.7065	0.0357683
GO:0035233	Germ cell repulsion	biological_process	27.7065	0.0357683
GO:0015872	Dopamine transport	biological_process	27.7065	0.0357683
GO:0060031	Mediolateral intercalation	biological_process	27.7065	0.0357683
GO:0045717	Negative regulation of fatty acid biosynthetic process	biological_process	27.7065	0.0357683
GO:0070884	Regulation of calcineurin-NFAT signaling cascade	biological_process	27.7065	0.0357683
GO:0019749	Cytoskeleton-dependent cytoplasmic transport, nurse cell to oocyte	biological_process	27.7065	0.0357683
GO:0031036	Myosin II filament assembly	biological_process	27.7065	0.0357683
GO:0035180	Larval wandering behavior	biological_process	27.7065	0.0357683
GO:0009410	Response to xenobiotic stimulus	biological_process	27.7065	0.0357683
GO:0048086	Negative regulation of developmental pigmentation	biological_process	27.7065	0.0357683
GO:0046661	Male sex differentiation	biological_process	27.7065	0.0357683
GO:0048071	Sex-specific pigmentation	biological_process	27.7065	0.0357683
GO:0016185	Synaptic vesicle budding from presynaptic endocytic zone membrane	biological_process	27.7065	0.0357683
GO:0008050	Female courtship behavior	biological_process	27.7065	0.0357683
GO:0021954	Central nervous system neuron development	biological_process	27.7065	0.0357683
GO:0090160	Golgi to lysosome transport	biological_process	27.7065	0.0357683
GO:0051402	Neuron apoptotic process	biological_process	27.7065	0.0357683
GO:0010906	Regulation of glucose metabolic process	biological_process	27.7065	0.0357683
GO:0006212	Uracil catabolic process	biological_process	27.7065	0.0357683
GO:0019483	Beta-alanine biosynthetic process	biological_process	27.7065	0.0357683
GO:0071222	Cellular response to lipopolysaccharide	biological_process	27.7065	0.0357683
GO:0009588	UV-A, blue light phototransduction	biological_process	27.7065	0.0357683
GO:0046823	Negative regulation of nucleocytoplasmic transport	biological_process	27.7065	0.0357683
GO:1903003	Positive regulation of protein deubiquitination	biological_process	27.7065	0.0357683
GO:0045200	Establishment of neuroblast polarity	biological_process	27.7065	0.0357683
GO:0071000	Response to magnetism	biological_process	27.7065	0.0357683
GO:0045496	Male analia development	biological_process	27.7065	0.0357683
GO:0046654	Tetrahydrofolate biosynthetic process	biological_process	27.7065	0.0357683
GO:0043704	Photoreceptor cell fate specification	biological_process	27.7065	0.0357683
GO:0045497	Female analia development	biological_process	27.7065	0.0357683
GO:0048735	Haltere morphogenesis	biological_process	27.7065	0.0357683
GO:1902339	Positive regulation of apoptotic process involved in morphogenesis	biological_process	27.7065	0.0357683
GO:0051208	Sequestering of calcium ion	biological_process	27.7065	0.0357683
GO:0042053	Regulation of dopamine metabolic process	biological_process	27.7065	0.0357683
GO:0009451	RNA modification	biological_process	27.7065	0.0357683
GO:0070989	Oxidative demethylation	biological_process	27.7065	0.0357683
GO:0035089	Establishment of apical/basal cell polarity	biological_process	27.7065	0.0357683
GO:0000083	Regulation of transcription involved in G1/S transition of mitotic cell cycle	biological_process	27.7065	0.0357683
GO:0006235	DTTP biosynthetic process	biological_process	27.7065	0.0357683
GO:0000719	Photoreactive repair	biological_process	27.7065	0.0357683
GO:0060965	Negative regulation of miRNA-mediated gene silencing	biological_process	27.7065	0.0357683
GO:0008045	Motor neuron axon guidance	biological_process	3.21235	0.0359092
GO:0040040	Thermosensory behavior	biological_process	6.51918	0.0369056
GO:0060446	Branching involved in open tracheal system development	biological_process	6.51918	0.0369056
GO:0060070	Canonical Wnt signaling pathway	biological_process	6.51918	0.0369056
GO:0007442	Hindgut morphogenesis	biological_process	6.51918	0.0369056
GO:0007029	Endoplasmic reticulum organization	biological_process	6.51918	0.0369056
GO:0007420	Brain development	biological_process	4.05461	0.0374084
GO:0045793	Positive regulation of cell size	biological_process	4.05461	0.0374084
GO:0043066	Negative regulation of apoptotic process	biological_process	3.16646	0.0375662
GO:0010468	Regulation of gene expression	biological_process	2.68995	0.0386384
GO:0045886	Negative regulation of synaptic assembly at neuromuscular junction	biological_process	3.95807	0.039766
GO:0030536	Larval feeding behavior	biological_process	6.157	0.0410346
GO:0050896	Response to stimulus	biological_process	6.157	0.0410346
GO:0009744	Response to sucrose	biological_process	6.157	0.0410346
GO:0045167	Asymmetric protein localization involved in cell fate determination	biological_process	6.157	0.0410346
GO:0048489	Synaptic vesicle transport	biological_process	6.157	0.0410346
GO:0045176	Apical protein localization	biological_process	6.157	0.0410346
GO:0006813	Potassium ion transport	biological_process	6.157	0.0410346
GO:0051301	Cell division	biological_process	2.61382	0.0428658
GO:0007314	Oocyte anterior/posterior axis specification	biological_process	5.83295	0.0453281
GO:0061024	Membrane organization	biological_process	5.83295	0.0453281
GO:0007367	Segment polarity determination	biological_process	3.6942	0.0472782
GO:0007186	G protein-coupled receptor signaling pathway	biological_process	2.29295	0.0476529
GO:0016319	Mushroom body development	biological_process	2.91648	0.0484185
GO:0035222	Wing disc pattern formation	biological_process	5.5413	0.0497789
GO:0007416	Synapse assembly	biological_process	5.5413	0.0497789

## Sheet: Supplementary Data 6c
GO_ID	GO_Term	Ontology	E-ratio	p-value
GO:0000278	Mitotic cell cycle	biological_process	4.27649	2.41574e-05
GO:0000045	Autophagosome assembly	biological_process	9.337	3.52209e-05
GO:0009267	Cellular response to starvation	biological_process	6.12262	4.40545e-05
GO:0007617	Mating behavior	biological_process	15.5617	8.90159e-05
GO:0072593	Reactive oxygen species metabolic process	biological_process	28.011	9.41621e-05
GO:0007616	Long-term memory	biological_process	5.11616	0.00016114
GO:0048149	Behavioral response to ethanol	biological_process	5.94172	0.000161408
GO:0006979	Response to oxidative stress	biological_process	4.46984	0.0001805
GO:0043328	Protein transport to vacuole involved in ubiquitin-dependent protein catabolic process via the multivesicular body sorting pathway	biological_process	23.3425	0.000185337
GO:0071276	Cellular response to cadmium ion	biological_process	23.3425	0.000185337
GO:0071243	Cellular response to arsenic-containing substance	biological_process	23.3425	0.000185337
GO:0035288	Anterior head segmentation	biological_process	23.3425	0.000185337
GO:0033353	S-adenosylmethionine cycle	biological_process	23.3425	0.000185337
GO:0006914	Autophagy	biological_process	5.44658	0.000280461
GO:0009408	Response to heat	biological_process	5.27089	0.000344381
GO:0048010	Vascular endothelial growth factor receptor signaling pathway	biological_process	7.78083	0.000399336
GO:0042059	Negative regulation of epidermal growth factor receptor signaling pathway	biological_process	7.52984	0.000467882
GO:0006325	Chromatin organization	biological_process	3.89042	0.000511799
GO:0007269	Neurotransmitter secretion	biological_process	5.49235	0.000733265
GO:0000723	Telomere maintenance	biological_process	9.337	0.000761078
GO:0016236	Macroautophagy	biological_process	8.89238	0.000924447
GO:2000274	Regulation of epithelial cell migration, open tracheal system	biological_process	14.0055	0.00104331
GO:0000132	Establishment of mitotic spindle orientation	biological_process	8.48818	0.00111101
GO:0070373	Negative regulation of ERK1 and ERK2 cascade	biological_process	8.48818	0.00111101
GO:0032529	Follicle cell microvillus organization	biological_process	31.1233	0.00135209
GO:0006501	C-terminal protein lipidation	biological_process	31.1233	0.00135209
GO:0030242	Autophagy of peroxisome	biological_process	31.1233	0.00135209
GO:0060628	Regulation of ER to Golgi vesicle-mediated transport	biological_process	31.1233	0.00135209
GO:0035148	Tube formation	biological_process	31.1233	0.00135209
GO:0009566	Fertilization	biological_process	31.1233	0.00135209
GO:1903688	Positive regulation of border follicle cell migration	biological_process	5.98525	0.00137902
GO:0061723	Glycophagy	biological_process	12.7323	0.00141192
GO:0006351	DNA-templated transcription	biological_process	4.08494	0.00160504
GO:0010468	Regulation of gene expression	biological_process	3.62602	0.00164271
GO:0045793	Positive regulation of cell size	biological_process	5.69329	0.00173356
GO:0002385	Mucosal immune response	biological_process	11.6712	0.00185288
GO:0003007	Heart morphogenesis	biological_process	11.6712	0.00185288
GO:0007591	Molting cycle, chitin-based cuticle	biological_process	11.6712	0.00185288
GO:0016322	Neuron remodeling	biological_process	5.42849	0.0021507
GO:0001738	Morphogenesis of a polarized epithelium	biological_process	10.7735	0.00237082
GO:0035096	Larval midgut cell programmed cell death	biological_process	6.91629	0.00245075
GO:0003352	Regulation of cilium movement	biological_process	23.3425	0.00266591
GO:0060086	Circadian temperature homeostasis	biological_process	23.3425	0.00266591
GO:0033209	Tumor necrosis factor-mediated signaling pathway	biological_process	10.0039	0.00296995
GO:0007628	Adult walking behavior	biological_process	10.0039	0.00296995
GO:0043001	Golgi to plasma membrane protein transport	biological_process	10.0039	0.00296995
GO:1904801	Positive regulation of neuron remodeling	biological_process	10.0039	0.00296995
GO:0000070	Mitotic sister chromatid segregation	biological_process	6.22466	0.00363935
GO:0016082	Synaptic vesicle priming	biological_process	9.337	0.00365411
GO:0034614	Cellular response to reactive oxygen species	biological_process	9.337	0.00365411
GO:0043410	Positive regulation of MAPK cascade	biological_process	9.337	0.00365411
GO:0008306	Associative learning	biological_process	9.337	0.00365411
GO:0016197	Endosomal transport	biological_process	6.02387	0.0041092
GO:0007494	Midgut development	biological_process	6.02387	0.0041092
GO:0006574	Valine catabolic process	biological_process	18.674	0.00438041
GO:0090158	Endoplasmic reticulum membrane organization	biological_process	18.674	0.00438041
GO:0046957	Negative phototaxis	biological_process	18.674	0.00438041
GO:1903146	Regulation of autophagy of mitochondrion	biological_process	18.674	0.00438041
GO:0031508	Pericentric heterochromatin formation	biological_process	18.674	0.00438041
GO:0036090	Cleavage furrow ingression	biological_process	18.674	0.00438041
GO:0031145	Anaphase-promoting complex-dependent catabolic process	biological_process	8.75343	0.00442679
GO:0032509	Endosome transport via multivesicular body sorting pathway	biological_process	8.75343	0.00442679
GO:0007030	Golgi organization	biological_process	3.78527	0.00501269
GO:0072375	Medium-term memory	biological_process	8.23853	0.00529111
GO:0060446	Branching involved in open tracheal system development	biological_process	8.23853	0.00529111
GO:0001700	Embryonic development via the syncytial blastoderm	biological_process	5.49235	0.00576052
GO:0006357	Regulation of transcription by RNA polymerase II	biological_process	1.80135	0.00617524
GO:0042023	DNA endoreduplication	biological_process	7.78083	0.0062499
GO:0048803	Imaginal disc-derived male genitalia morphogenesis	biological_process	7.78083	0.0062499
GO:0045176	Apical protein localization	biological_process	7.78083	0.0062499
GO:0045167	Asymmetric protein localization involved in cell fate determination	biological_process	7.78083	0.0062499
GO:0008355	Olfactory learning	biological_process	5.33543	0.00639624
GO:0034067	Protein localization to Golgi apparatus	biological_process	15.5617	0.00647794
GO:0007620	Copulation	biological_process	15.5617	0.00647794
GO:0044804	Autophagy of nucleus	biological_process	15.5617	0.00647794
GO:0042332	Gravitaxis	biological_process	7.37131	0.00730565
GO:0007274	Neuromuscular synaptic transmission	biological_process	4.09517	0.00734304
GO:0045944	Positive regulation of transcription by RNA polymerase II	biological_process	2.04759	0.00750225
GO:0030261	Chromosome condensation	biological_process	5.04703	0.00780361
GO:0000422	Autophagy of mitochondrion	biological_process	7.00275	0.00846058
GO:0031629	Synaptic vesicle fusion to presynaptic active zone membrane	biological_process	13.3386	0.00894144
GO:0016080	Synaptic vesicle targeting	biological_process	13.3386	0.00894144
GO:0060285	Cilium-dependent cell motility	biological_process	13.3386	0.00894144
GO:0120177	Negative regulation of torso signaling pathway	biological_process	13.3386	0.00894144
GO:0038001	Paracrine signaling	biological_process	13.3386	0.00894144
GO:0001932	Regulation of protein phosphorylation	biological_process	13.3386	0.00894144
GO:0032507	Maintenance of protein location in cell	biological_process	13.3386	0.00894144
GO:0006890	Retrograde vesicle-mediated transport, Golgi to endoplasmic reticulum	biological_process	6.66928	0.0097166
GO:0097352	Autophagosome maturation	biological_process	6.66928	0.0097166
GO:0046529	Imaginal disc fusion, thorax closure	biological_process	6.66928	0.0097166
GO:0008340	Determination of adult lifespan	biological_process	2.50098	0.0102335
GO:0006468	Protein phosphorylation	biological_process	2.33425	0.0110407
GO:0007465	R7 cell fate commitment	biological_process	6.36613	0.0110754
GO:0008062	Eclosion rhythm	biological_process	11.6712	0.0117544
GO:0007091	Metaphase/anaphase transition of mitotic cell cycle	biological_process	11.6712	0.0117544
GO:0030048	Actin filament-based movement	biological_process	11.6712	0.0117544
GO:0016192	Vesicle-mediated transport	biological_process	2.84169	0.0118003
GO:0006888	Endoplasmic reticulum to Golgi vesicle-mediated transport	biological_process	3.59115	0.0126244
GO:0007268	Chemical synaptic transmission	biological_process	3.11233	0.0127091
GO:0051607	Defense response to virus	biological_process	4.34279	0.0131987
GO:0007613	Memory	biological_process	5.83562	0.0141066
GO:0007623	Circadian rhythm	biological_process	4.24409	0.0142801
GO:0010669	Epithelial structure maintenance	biological_process	10.3744	0.0149008
GO:0030163	Protein catabolic process	biological_process	10.3744	0.0149008
GO:0046620	Regulation of organ growth	biological_process	10.3744	0.0149008
GO:0051091	Positive regulation of DNA-binding transcription factor activity	biological_process	10.3744	0.0149008
GO:0048512	Circadian behavior	biological_process	10.3744	0.0149008
GO:0014067	Negative regulation of phosphatidylinositol 3-kinase signaling	biological_process	10.3744	0.0149008
GO:0000281	Mitotic cytokinesis	biological_process	4.14978	0.0154161
GO:0042127	Regulation of cell population proliferation	biological_process	5.6022	0.0157811
GO:0032259	Methylation	biological_process	5.6022	0.0157811
GO:0008543	Fibroblast growth factor receptor signaling pathway	biological_process	5.6022	0.0157811
GO:0040018	Positive regulation of multicellular organism growth	biological_process	5.6022	0.0157811
GO:0048675	Axon extension	biological_process	5.38673	0.0175626
GO:0007476	Imaginal disc-derived wing morphogenesis	biological_process	2.61436	0.0179692
GO:0045498	Sex comb development	biological_process	9.337	0.0183651
GO:0097150	Neuronal stem cell population maintenance	biological_process	9.337	0.0183651
GO:0007560	Imaginal disc morphogenesis	biological_process	9.337	0.0183651
GO:0061025	Membrane fusion	biological_process	9.337	0.0183651
GO:0007095	Mitotic G2 DNA damage checkpoint signaling	biological_process	9.337	0.0183651
GO:0016334	Establishment or maintenance of polarity of follicular epithelium	biological_process	9.337	0.0183651
GO:0006513	Protein monoubiquitination	biological_process	9.337	0.0183651
GO:0050832	Defense response to fungus	biological_process	3.89042	0.0191591
GO:0018401	Peptidyl-proline hydroxylation to 4-hydroxy-L-proline	biological_process	5.18722	0.0194516
GO:1904263	Positive regulation of TORC1 signaling	biological_process	5.18722	0.0194516
GO:0007294	Germarium-derived oocyte fate determination	biological_process	5.18722	0.0194516
GO:0007419	Ventral cord development	biological_process	3.15439	0.0211079
GO:0016095	Polyprenol catabolic process	biological_process	46.685	0.0214202
GO:0017126	Nucleologenesis	biological_process	46.685	0.0214202
GO:0007107	Membrane addition at site of cytokinesis	biological_process	46.685	0.0214202
GO:0031125	RRNA 3'-end processing	biological_process	46.685	0.0214202
GO:0009143	Nucleoside triphosphate catabolic process	biological_process	46.685	0.0214202
GO:0009204	Deoxyribonucleoside triphosphate catabolic process	biological_process	46.685	0.0214202
GO:0051645	Golgi localization	biological_process	46.685	0.0214202
GO:0051591	Response to cAMP	biological_process	46.685	0.0214202
GO:0031126	Sno(s)RNA 3'-end processing	biological_process	46.685	0.0214202
GO:0097552	Mitochondrial double-strand break repair via homologous recombination	biological_process	46.685	0.0214202
GO:0030511	Positive regulation of transforming growth factor beta receptor signaling pathway	biological_process	46.685	0.0214202
GO:1901837	Negative regulation of transcription of nucleolar large rRNA by RNA polymerase I	biological_process	46.685	0.0214202
GO:1901840	Negative regulation of RNA polymerase I regulatory region sequence-specific DNA binding	biological_process	46.685	0.0214202
GO:0099641	Anterograde axonal protein transport	biological_process	46.685	0.0214202
GO:0010961	Intracellular magnesium ion homeostasis	biological_process	46.685	0.0214202
GO:0032353	Negative regulation of hormone biosynthetic process	biological_process	46.685	0.0214202
GO:0033320	UDP-D-xylose biosynthetic process	biological_process	46.685	0.0214202
GO:0090068	Positive regulation of cell cycle process	biological_process	46.685	0.0214202
GO:0042770	Signal transduction in response to DNA damage	biological_process	46.685	0.0214202
GO:0043418	Homocysteine catabolic process	biological_process	46.685	0.0214202
GO:1990616	Magnesium ion export from mitochondrion	biological_process	46.685	0.0214202
GO:0044210	'de novo' CTP biosynthetic process	biological_process	46.685	0.0214202
GO:0000710	Meiotic mismatch repair	biological_process	46.685	0.0214202
GO:0001919	Regulation of receptor recycling	biological_process	46.685	0.0214202
GO:0031334	Positive regulation of protein-containing complex assembly	biological_process	46.685	0.0214202
GO:1900038	Negative regulation of cellular response to hypoxia	biological_process	46.685	0.0214202
GO:0030199	Collagen fibril organization	biological_process	46.685	0.0214202
GO:1903531	Negative regulation of secretion by cell	biological_process	46.685	0.0214202
GO:0015807	L-amino acid transport	biological_process	46.685	0.0214202
GO:0042940	D-amino acid transport	biological_process	46.685	0.0214202
GO:0097503	Sialylation	biological_process	46.685	0.0214202
GO:0043568	Positive regulation of insulin-like growth factor receptor signaling pathway	biological_process	46.685	0.0214202
GO:2001151	Regulation of renal water transport	biological_process	46.685	0.0214202
GO:1901224	Positive regulation of NIK/NF-kappaB signaling	biological_process	46.685	0.0214202
GO:0007252	I-kappaB phosphorylation	biological_process	46.685	0.0214202
GO:0032533	Regulation of follicle cell microvillus length	biological_process	46.685	0.0214202
GO:0071294	Cellular response to zinc ion	biological_process	46.685	0.0214202
GO:0070291	N-acylethanolamine metabolic process	biological_process	46.685	0.0214202
GO:0006580	Ethanolamine metabolic process	biological_process	46.685	0.0214202
GO:0006226	DUMP biosynthetic process	biological_process	46.685	0.0214202
GO:0046080	DUTP metabolic process	biological_process	46.685	0.0214202
GO:0046081	DUTP catabolic process	biological_process	46.685	0.0214202
GO:0036257	Multivesicular body organization	biological_process	46.685	0.0214202
GO:0071040	Nuclear polyadenylation-dependent antisense transcript catabolic process	biological_process	46.685	0.0214202
GO:0043516	Regulation of DNA damage response, signal transduction by p53 class mediator	biological_process	46.685	0.0214202
GO:0006111	Regulation of gluconeogenesis	biological_process	46.685	0.0214202
GO:0046498	S-adenosylhomocysteine metabolic process	biological_process	46.685	0.0214202
GO:0046500	S-adenosylmethionine metabolic process	biological_process	46.685	0.0214202
GO:0050843	S-adenosylmethionine catabolic process	biological_process	46.685	0.0214202
GO:1901052	Sarcosine metabolic process	biological_process	46.685	0.0214202
GO:1901054	Sarcosine biosynthetic process	biological_process	46.685	0.0214202
GO:0046883	Regulation of hormone secretion	biological_process	46.685	0.0214202
GO:2000677	Regulation of transcription regulatory region DNA binding	biological_process	46.685	0.0214202
GO:0050968	Detection of chemical stimulus involved in sensory perception of pain	biological_process	46.685	0.0214202
GO:0019859	Thymine metabolic process	biological_process	46.685	0.0214202
GO:0070086	Ubiquitin-dependent endocytosis	biological_process	46.685	0.0214202
GO:0019725	Cellular homeostasis	biological_process	46.685	0.0214202
GO:0034643	Establishment of mitochondrion localization, microtubule-mediated	biological_process	46.685	0.0214202
GO:0034729	Histone H3-K79 methylation	biological_process	46.685	0.0214202
GO:0009629	Response to gravity	biological_process	46.685	0.0214202
GO:2000379	Positive regulation of reactive oxygen species metabolic process	biological_process	46.685	0.0214202
GO:0048816	Ocellus morphogenesis	biological_process	46.685	0.0214202
GO:0043095	Regulation of GTP cyclohydrolase I activity	biological_process	46.685	0.0214202
GO:0035203	Regulation of lamellocyte differentiation	biological_process	46.685	0.0214202
GO:0035998	7,8-dihydroneopterin 3'-triphosphate biosynthetic process	biological_process	46.685	0.0214202
GO:0070861	Regulation of protein exit from endoplasmic reticulum	biological_process	46.685	0.0214202
GO:1901835	Positive regulation of deadenylation-independent decapping of nuclear-transcribed mRNA	biological_process	46.685	0.0214202
GO:0035287	Head segmentation	biological_process	46.685	0.0214202
GO:0035114	Imaginal disc-derived appendage morphogenesis	biological_process	46.685	0.0214202
GO:0048264	Determination of ventral identity	biological_process	46.685	0.0214202
GO:0060547	Negative regulation of necrotic cell death	biological_process	46.685	0.0214202
GO:0009220	Pyrimidine ribonucleotide biosynthetic process	biological_process	46.685	0.0214202
GO:0009648	Photoperiodism	biological_process	46.685	0.0214202
GO:0007258	JUN phosphorylation	biological_process	46.685	0.0214202
GO:0000715	Nucleotide-excision repair, DNA damage recognition	biological_process	46.685	0.0214202
GO:0035291	Specification of segmental identity, intercalary segment	biological_process	46.685	0.0214202
GO:0043407	Negative regulation of MAP kinase activity	biological_process	46.685	0.0214202
GO:0007308	Oocyte construction	biological_process	46.685	0.0214202
GO:0007553	Regulation of ecdysteroid metabolic process	biological_process	46.685	0.0214202
GO:0070346	Positive regulation of fat cell proliferation	biological_process	46.685	0.0214202
GO:1905646	Positive regulation of FACT complex assembly	biological_process	46.685	0.0214202
GO:1905634	Regulation of protein localization to chromatin	biological_process	46.685	0.0214202
GO:0043567	Regulation of insulin-like growth factor receptor signaling pathway	biological_process	46.685	0.0214202
GO:0061408	Positive regulation of transcription from RNA polymerase II promoter in response to heat stress	biological_process	46.685	0.0214202
GO:0008209	Androgen metabolic process	biological_process	46.685	0.0214202
GO:0008210	Estrogen metabolic process	biological_process	46.685	0.0214202
GO:0008346	Larval walking behavior	biological_process	46.685	0.0214202
GO:0035338	Long-chain fatty-acyl-CoA biosynthetic process	biological_process	46.685	0.0214202
GO:0030717	Oocyte karyosome formation	biological_process	5.00196	0.0214483
GO:0045893	Positive regulation of DNA-templated transcription	biological_process	2.33425	0.0218915
GO:0002098	TRNA wobble uridine modification	biological_process	8.48818	0.0221325
GO:0007060	Male meiosis chromosome segregation	biological_process	8.48818	0.0221325
GO:0007622	Rhythmic behavior	biological_process	8.48818	0.0221325
GO:0008585	Female gonad development	biological_process	8.48818	0.0221325
GO:1900074	Negative regulation of neuromuscular synaptic transmission	biological_process	8.48818	0.0221325
GO:0007509	Mesoderm migration involved in gastrulation	biological_process	8.48818	0.0221325
GO:0035070	Salivary gland histolysis	biological_process	8.48818	0.0221325
GO:0007469	Antennal development	biological_process	8.48818	0.0221325
GO:0043652	Engulfment of apoptotic cell	biological_process	8.48818	0.0221325
GO:0030727	Germarium-derived female germ-line cyst formation	biological_process	8.48818	0.0221325
GO:0035289	Posterior head segmentation	biological_process	8.48818	0.0221325
GO:0090328	Regulation of olfactory learning	biological_process	8.48818	0.0221325
GO:0071456	Cellular response to hypoxia	biological_process	4.82948	0.0235531
GO:0032456	Endocytic recycling	biological_process	4.82948	0.0235531
GO:0008380	RNA splicing	biological_process	4.82948	0.0235531
GO:0009611	Response to wounding	biological_process	4.82948	0.0235531
GO:0007474	Imaginal disc-derived wing vein specification	biological_process	3.59115	0.0249566
GO:0030307	Positive regulation of cell growth	biological_process	4.6685	0.0257657
GO:0042331	Phototaxis	biological_process	7.78083	0.0261884
GO:0043162	Ubiquitin-dependent protein catabolic process via the multivesicular body sorting pathway	biological_process	7.78083	0.0261884
GO:0046622	Positive regulation of organ growth	biological_process	7.78083	0.0261884
GO:0010884	Positive regulation of lipid storage	biological_process	7.78083	0.0261884
GO:0007446	Imaginal disc growth	biological_process	7.78083	0.0261884
GO:1900073	Regulation of neuromuscular synaptic transmission	biological_process	7.78083	0.0261884
GO:0018105	Peptidyl-serine phosphorylation	biological_process	3.52339	0.0265537
GO:0007443	Malpighian tubule morphogenesis	biological_process	4.5179	0.028086
GO:0007283	Spermatogenesis	biological_process	2.35104	0.0299897
GO:0051276	Chromosome organization	biological_process	4.37672	0.0305137
GO:0061060	Negative regulation of peptidoglycan recognition protein signaling pathway	biological_process	4.37672	0.0305137
GO:0007112	Male meiosis cytokinesis	biological_process	4.37672	0.0305137
GO:0001666	Response to hypoxia	biological_process	4.37672	0.0305137
GO:0006730	One-carbon metabolic process	biological_process	7.1823	0.0305189
GO:0008069	Dorsal/ventral axis specification, ovarian follicular epithelium	biological_process	7.1823	0.0305189
GO:0009649	Entrainment of circadian clock	biological_process	7.1823	0.0305189
GO:0001709	Cell fate determination	biological_process	7.1823	0.0305189
GO:0045450	Bicoid mRNA localization	biological_process	7.1823	0.0305189
GO:0008286	Insulin receptor signaling pathway	biological_process	4.24409	0.0330483
GO:0050804	Modulation of chemical synaptic transmission	biological_process	4.24409	0.0330483
GO:0016477	Cell migration	biological_process	3.27614	0.0335447
GO:0031507	Heterochromatin formation	biological_process	3.27614	0.0335447
GO:0007612	Learning	biological_process	6.66928	0.0351104
GO:0045571	Negative regulation of imaginal disc growth	biological_process	6.66928	0.0351104
GO:0090303	Positive regulation of wound healing	biological_process	6.66928	0.0351104
GO:0042744	Hydrogen peroxide catabolic process	biological_process	6.66928	0.0351104
GO:0007009	Plasma membrane organization	biological_process	6.66928	0.0351104
GO:0030100	Regulation of endocytosis	biological_process	6.66928	0.0351104
GO:0000077	DNA damage checkpoint signaling	biological_process	6.66928	0.0351104
GO:0006397	MRNA processing	biological_process	4.11926	0.035689
GO:0006281	DNA repair	biological_process	2.71424	0.0372162
GO:0022900	Electron transport chain	biological_process	6.22466	0.0399498
GO:0042632	Cholesterol homeostasis	biological_process	6.22466	0.0399498
GO:0016201	Synaptic target inhibition	biological_process	6.22466	0.0399498
GO:0070286	Axonemal dynein complex assembly	biological_process	6.22466	0.0399498
GO:0000398	MRNA splicing, via spliceosome	biological_process	2.11138	0.0406408
GO:0007427	Epithelial cell migration, open tracheal system	biological_process	3.89042	0.041286
GO:0019408	Dolichol biosynthetic process	biological_process	23.3425	0.0423832
GO:0031669	Cellular response to nutrient levels	biological_process	23.3425	0.0423832
GO:0044341	Sodium-dependent phosphate transport	biological_process	23.3425	0.0423832
GO:0006550	Isoleucine catabolic process	biological_process	23.3425	0.0423832
GO:1902616	Acyl carnitine transmembrane transport	biological_process	23.3425	0.0423832
GO:1902603	Carnitine transmembrane transport	biological_process	23.3425	0.0423832
GO:0071044	Histone mRNA catabolic process	biological_process	23.3425	0.0423832
GO:0071036	Nuclear polyadenylation-dependent snoRNA catabolic process	biological_process	23.3425	0.0423832
GO:0071037	Nuclear polyadenylation-dependent snRNA catabolic process	biological_process	23.3425	0.0423832
GO:0071039	Nuclear polyadenylation-dependent CUT catabolic process	biological_process	23.3425	0.0423832
GO:0009435	NAD biosynthetic process	biological_process	23.3425	0.0423832
GO:0140570	Extraction of mislocalized protein from mitochondrial outer membrane	biological_process	23.3425	0.0423832
GO:0097062	Dendritic spine maintenance	biological_process	23.3425	0.0423832
GO:0090128	Regulation of synapse maturation	biological_process	23.3425	0.0423832
GO:0050680	Negative regulation of epithelial cell proliferation	biological_process	23.3425	0.0423832
GO:0042138	Meiotic DNA double-strand break formation	biological_process	23.3425	0.0423832
GO:0040031	SnRNA modification	biological_process	23.3425	0.0423832
GO:0019510	S-adenosylhomocysteine catabolic process	biological_process	23.3425	0.0423832
GO:0045862	Positive regulation of proteolysis	biological_process	23.3425	0.0423832
GO:0030974	Thiamine pyrophosphate transmembrane transport	biological_process	23.3425	0.0423832
GO:0097345	Mitochondrial outer membrane permeabilization	biological_process	23.3425	0.0423832
GO:1990545	Mitochondrial thiamine pyrophosphate transmembrane transport	biological_process	23.3425	0.0423832
GO:0006573	Valine metabolic process	biological_process	23.3425	0.0423832
GO:0006210	Thymine catabolic process	biological_process	23.3425	0.0423832
GO:0098840	Protein transport along microtubule	biological_process	23.3425	0.0423832
GO:0019749	Cytoskeleton-dependent cytoplasmic transport, nurse cell to oocyte	biological_process	23.3425	0.0423832
GO:0031036	Myosin II filament assembly	biological_process	23.3425	0.0423832
GO:0042463	Ocellus photoreceptor cell development	biological_process	23.3425	0.0423832
GO:0045315	Positive regulation of compound eye photoreceptor development	biological_process	23.3425	0.0423832
GO:2000826	Regulation of heart morphogenesis	biological_process	23.3425	0.0423832
GO:0007267	Cell-cell signaling	biological_process	23.3425	0.0423832
GO:0046552	Photoreceptor cell fate commitment	biological_process	23.3425	0.0423832
GO:0019856	Pyrimidine nucleobase biosynthetic process	biological_process	23.3425	0.0423832
GO:2000010	Positive regulation of protein localization to cell surface	biological_process	23.3425	0.0423832
GO:0010738	Regulation of protein kinase A signaling	biological_process	23.3425	0.0423832
GO:0060581	Cell fate commitment involved in pattern specification	biological_process	23.3425	0.0423832
GO:0008050	Female courtship behavior	biological_process	23.3425	0.0423832
GO:0090160	Golgi to lysosome transport	biological_process	23.3425	0.0423832
GO:0019543	Propionate catabolic process	biological_process	23.3425	0.0423832
GO:0046327	Glycerol biosynthetic process from pyruvate	biological_process	23.3425	0.0423832
GO:0071549	Cellular response to dexamethasone stimulus	biological_process	23.3425	0.0423832
GO:0007449	Proximal/distal pattern formation, imaginal disc	biological_process	23.3425	0.0423832
GO:1900153	Positive regulation of nuclear-transcribed mRNA catabolic process, deadenylation-dependent decay	biological_process	23.3425	0.0423832
GO:0007376	Cephalic furrow formation	biological_process	23.3425	0.0423832
GO:1905632	Protein localization to euchromatin	biological_process	23.3425	0.0423832
GO:0006206	Pyrimidine nucleobase metabolic process	biological_process	23.3425	0.0423832
GO:0046654	Tetrahydrofolate biosynthetic process	biological_process	23.3425	0.0423832
GO:0043704	Photoreceptor cell fate specification	biological_process	23.3425	0.0423832
GO:0110109	Negative regulation of imaginal disc-derived wing vein specification	biological_process	23.3425	0.0423832
GO:0008205	Ecdysone metabolic process	biological_process	23.3425	0.0423832
GO:0007355	Anterior region determination	biological_process	23.3425	0.0423832
GO:0042062	Long-term strengthening of neuromuscular junction	biological_process	23.3425	0.0423832
GO:0035045	Sperm plasma membrane disassembly	biological_process	23.3425	0.0423832
GO:0009190	Cyclic nucleotide biosynthetic process	biological_process	23.3425	0.0423832
GO:0048240	Sperm capacitation	biological_process	23.3425	0.0423832
GO:0048215	Positive regulation of Golgi vesicle fusion to target membrane	biological_process	23.3425	0.0423832
GO:0042554	Superoxide anion generation	biological_process	23.3425	0.0423832
GO:0030860	Regulation of polarized epithelial cell differentiation	biological_process	23.3425	0.0423832
GO:2000641	Regulation of early endosome to late endosome transport	biological_process	23.3425	0.0423832
GO:1901053	Sarcosine catabolic process	biological_process	23.3425	0.0423832
GO:0006655	Phosphatidylglycerol biosynthetic process	biological_process	23.3425	0.0423832
GO:0008258	Head involution	biological_process	3.78527	0.0442403
GO:0008587	Imaginal disc-derived wing margin morphogenesis	biological_process	3.78527	0.0442403
GO:0007479	Leg disc proximal/distal pattern formation	biological_process	5.83562	0.0450245
GO:0008595	Anterior/posterior axis specification, embryo	biological_process	5.83562	0.0450245
GO:0045887	Positive regulation of synaptic assembly at neuromuscular junction	biological_process	3.68566	0.0472971
GO:0016055	Wnt signaling pathway	biological_process	3.68566	0.0472971
GO:0042060	Wound healing	biological_process	2.91781	0.0481285
