# Supplementary material for: Large-language models facilitate discovery of the molecular signatures regulating sleep and activity
Source: Nat Commun. 2024 May 1;15:3685. doi: 10.1038/s41467-024-48005-w (PMC11063160; doi:10.1038/s41467-024-48005-w)
Supplement: Supplementary file 10 — Supplementary Data 7 [file 41467_2024_48005_MOESM10_ESM.xlsx]

## Sheet: Supplementary Data 7
Supplementary Data 7. List of qRT-PCR primers used in this study.
Primer	Sequence
rp49-F	TACAGGCCCAAGATCGTGAA
rp49-R	GCACTCTGTTGTCGATACCC
NELF-B-F	GCCATCGAGAGTTTTCAGCTT
NELF-B-R	TGCAAATCGAGTAAAGGCAACAT
mre11-F	CCTGGGCTATGGCGAAAAAGA
mre11-R	CTGGTCGCTGAGAATCTCCA
Shaker-F	CCGGTCAATGTCCCTTTAGA
Shaker-R	CTCGAAGAGCAGCCAGACTT
Hk-F	GCGCCATGAGCTACGTGATA
Hk-R	AGGTAGAGTTCGCACTTTTCG
sleepless-F	CCTTTCAACTATACAGCCCTGC
sleepless-R	TGTAACTGTGACGTACACATGC
Shal-F	AGAACGGGGATCAGAATCTGCA
Shal-R	CGGTGGCAAAGATGATAATGG
Shab-F	GCGGTGCTGCTTATCACCTT
Shab-R	CTGATCCCGTGACTGATGCTC
Ca-α1D-F	AGTGGTCGTTGTCAAGCCG
Ca-α1D-R	TGGTTAGTGGGTTAGCCGGAA
Liprin-α-F	CGGGGAGGATGCCAACTTT
Liprin-α-R	CTCTTGCGGCAGATTAGCGT
redeye-F	TGGGTGTGGACCTATCTGAAT
redeye-R	AAGTATGGTTCGTCGCAACAA
Tbh-F	GAGTGCAGCAAGGACGTTC
Tbh-R	TTGTGTCGGATAAGCGGTTGG
GABABR2-F	CGCCTTGGGTCACGTTAATGA
GABABR2-R	GCATTGCACTGAGTGTCGTTC
GABABR3-F	TGCTGCTCGGACTCTTTGAG
GABABR3-R	AGCTCCCAATTCGCTCAGAC
Gabat.F	AGCTTGTGGCTAAATACGTTGA
Gabat.R	TTTGGTTTTCACTACAGGCTCC
ple-F	TTCGGAGGCGGCATTG
ple-R	ACAGCCGACCAAGAACGATT
Dop1R1-F	GAAGTCCATCAAGGCGGTAA
Dop1R1-R	AGCCAGGTGAGGATCTTGAA
Dop1R2-F	GAGGATCTCTGAGCCACTCG
Dop1R2-R	GCAGGCGTAAATCACAGGAT
Nmdar1-F	GCACCACAATAAAGCACCTCA
Nmdar1-R	CTACGGCGTACACCCGATT
5-HT1A-F	ATCCCGAACAGCCGAATGTAG
5-HT1A-R	CCGCTCGTCTTTTACCGGA
5-HT2B-F	ACCAACTACTTCCTTATGTCGCT
5-HT2B-R	CAGATCCAGGTGAGGCAGTG
Ilp2.F	CTCAATCCCCTGCAGTTTGT
Ilp2.R	CTCTCCACGATTCCTTGCC
Ilp3-F	GTGTATGGCTTCAACGCAATG
Ilp3-R	CAGCAGGGAACGGTCTTCG
Ilp5.F	AGTTCTCCTGTTCCTGATCC
Ilp5.R	CAGTGAGTTCATGTGGTGAG
InR.F	AAGCGTGGGAAAATTAAGATGGA
InR.R	GGCTGTCAACTGCTTCTACTG
CanB-F	TCTGTGAGGGCGTTTGAGG
CanB-R	TCATTGCATTCTGTGGATGATAGAG
CanA-14F-F	GTCGATCGGGGCTACTTCAG
CanA-14F-R	TTGCACTCCTGCTTGAAGGT
Lkb1-F	GCCGTCAAGATCCTGACTA
Lkb1-R	CTCCGCTGGACCAGATG
sik3-F	CTACCAACATTGTGACCAAGACA
sik3-R	CGATTTAAGGATCGCTATCTCGC
latrophilin-F	AAGTCACTCAGCGTACTGAACT
latrophilin-R	TGCCTCCAGATACTTGTGGGT
Nf1-F	AGTATCTGATGCCCAACATCG
Nf1-R	CAATCTCCTTGCGCTTCTTG
cv-c-F	CTGGACCAATCGCACAAACC
cv-c-R	CAGGCCCATCTCCCCAATC
CycA-F	GCGGATGACATAAGTGATGG
CycA-R	CATGACGCTGTATATTTCCGA
homer-F	TTCACCCAGACCTCCCAGAAG
homer-R	CGTTGGCCGATTTCATGGC
TfIIS-F	ACGGCACAGGACAGGATCA
TfIIS-R	GATGCGCGTTTTGGTCAGAAT
Hdc-F	GACGGACTCGGGCTATTCAG
Hdc-R	TCATCCGCCTCGATGTAACG
Ih-F	CACGCGACCAATCTCATCC
Ih-R	TCATGGAGTGTTACCCTCG
wake-F	CTGTCCGACGATTTCGAGTG
wake-R	GCTGCCAGTCGATAGGCTC
DopEcR-F	TTTGACCGGAGAATGGATGT
DopEcR-R	ATGCAAATGTGCGTCATGTT
Vmat-F	CGTGACCTTCGGGACGATAG
Vmat-R	ACTAGAGCGGGAAAACCAGC
Dop2R-F	CACAAGGCCTCGAAAAAGAA
Dop2R-R	GCGAAACTCGGGATTGAATA
Alk-F	CCCTGCCACAACCCACTTT
Alk-R	GTCGCCGCTTGTTATCCCT
Fbxl4-F	TTTCCCATGCGCACCTACGGCGACT
Fbxl4-R	AGATGGCCACTTCGGTGGGCACT
rho-5-F	GGAAACGGAATGGCGGCTAA
rho-5-R	ATTGCGGAGTTGACTGCGATT
Pdf-F	GCTCGCTACACGTACCTTGT
Pdf-R	GATAGCGACAGAGAGTGGCC
Pdfr-F	CCCTGGAATCTAACGCTTGC
Pdfr-R	TCCTGTTTGTGGTAGGGTGTAAT
DH31-F	AAAGCGAAAGTGTTGTGTGC
DH31-R	GAGGCAGAAGAGGAGGAAGG
Tdc2-F	TTTGCTCAGCACAACTCACC
Tdc2-R	TGCTGTCCATTTTCGGTAGG
Oamb-F	CGACGAGAGCCATCAACC
Oamb-R	GAGTCCTGCTGGTTTGATCC
Fmr1-F	CGATGATGGCATCTTTGTGG
Fmr1-R	CGTGAACACCTCCACTTCC
