# Supplementary material for: Large-language models facilitate discovery of the molecular signatures regulating sleep and activity
Source: Nat Commun. 2024 May 1;15:3685. doi: 10.1038/s41467-024-48005-w (PMC11063160; doi:10.1038/s41467-024-48005-w)
Supplement: Supplementary file 11 — Supplementary Data 8 [file 41467_2024_48005_MOESM11_ESM.xlsx]

## Sheet: Supplementary Data 8
Supplementary Data 8. Constructing a signal web that regulate the 3 behaviors.
Supplementary Data 8a. Information of the 86 genes in the signal web.
Supplementary Data 8b. The potential relationships of 3,655 gene pairs using LLMs.
Supplementary Data 8c. 139 relationships between 2 genes determined by LLM-reasoning.

## Sheet: Supplementary Data 8a
Gene Name (FlyBase)	Gene Name (NCBI)	Function	Classification
boca	boca (boca)	Sleep	Transport
ck	ck (crinkled)	Sleep; Locomotor behavior	Transport
nmd	nmd (no mitochondrial derivative)	Sleep	Transport
porin	porin (porin)	Sleep; Locomotor behavior	Transport
beta'Cop	beta'COP(Coat Protein (coatomer) beta')	Locomotor behavior	Transport
CG3091	CG3091	Social behavior	Transport
CG3532	GCC185 (GRIP and coiled-coil domain containing 185 kDa)	Social behavior	Transport
Miro	Miro (Mitochondrial Rho)	Social behavior	Transport
CG7777	Prip (Prip)	Locomotor behavior	Transport
NELFB	NELF-B (NELF-B)	Sleep; Social behavior; Locomotor behavior	Transcriptional and translational regulation
Fmr1	Fmr1 (Fmr1)	Sleep	Transcriptional and translational regulation
Fru	fru (fruitless)	Sleep; Locomotor behavior	Transcriptional and translational regulation
l(2)37Cd	l(2)37Cd (lethal (2) 37Cd)	Sleep	Transcriptional and translational regulation
Ptx1	Ptx1 (Ptx1)	Sleep	Transcriptional and translational regulation
Sox102F	Sox102F (Sox102F)	Sleep; Locomotor behavior	Transcriptional and translational regulation
TfIIA-S	TfIIA-S (Transcription-factor-IIA-S)	Sleep	Transcriptional and translational regulation
TfIIS	TfIIS (RNA polymerase II elongation factor)	Sleep; Locomotor behavior	Transcriptional and translational regulation
Ap	ap (apterous)	Locomotor behavior	Transcriptional and translational regulation
B-H1	B-H1 (BarH1)	Locomotor behavior	Transcriptional and translational regulation
CG8301	CG8301	Social behavior	Transcriptional and translational regulation
E2f2	E2f2 (E2F transcription factor 2)	Locomotor behavior	Transcriptional and translational regulation
exba	kra (krasavietz)	Social behavior	Transcriptional and translational regulation
Mef2	Mef2 (Myocyte enhancer factor 2)	Locomotor behavior	Transcriptional and translational regulation
fu2	prg (piragua)	Locomotor behavior	Transcriptional and translational regulation
CG6841	Prp6 (pre-mRNA processing factor 6)	Locomotor behavior	Transcriptional and translational regulation
RunxA	RunxA (Runt related A)	Locomotor behavior	Transcriptional and translational regulation
Sox21a	Sox21a (Sox21a)	Locomotor behavior	Transcriptional and translational regulation
CG4078	Rtel1 (Regulator of telomere elongation helicase 1)	Sleep; Locomotor behavior	Regulator of DNA and chromosome
FBgn0026620	tacc (transforming acidic coiled-coil protein)	Sleep	Regulator of DNA and chromosome
CG43444	Tet (Ten-Eleven Translocation (TET) family protein)	Sleep; Locomotor behavior	Regulator of DNA and chromosome
barr	barr (barren)	Locomotor behavior	Regulator of DNA and chromosome
mre11	mre11 (meiotic recombination 11)	Sleep; Social behavior; Locomotor behavior	Regulator of DNA and chromosome
Mud	mud (mushroom body defect)	Locomotor behavior	Regulator of DNA and chromosome
Su(var)205	Su(var)205 (Suppressor of variegation 205)	Social behavior	Regulator of DNA and chromosome
AdoR	AdoR (Adenosine receptor)	Sleep	Neurotransmission and synaptic function
DAT	DAT (Dopamine transporter)	Sleep; Locomotor behavior	Neurotransmission and synaptic function
Dop1R1	Dop1R1 (Dopamine 1-like receptor 1)	Sleep	Neurotransmission and synaptic function
DopEcR	DopEcR (Dopamine/Ecdysteroid receptor)	Sleep	Neurotransmission and synaptic function
Hdc	Hdc (Histidine decarboxylase)	Sleep	Neurotransmission and synaptic function
slo	slo (slowpoke)	Sleep; Locomotor behavior	Neurotransmission and synaptic function
Slob	Slob (Slowpoke binding protein)	Sleep	Neurotransmission and synaptic function
Trp	trp (transient receptor potential)	Sleep	Neurotransmission and synaptic function
caps	caps (capricious)	Locomotor behavior	Neurotransmission and synaptic function
CG8861	CG8861	Locomotor behavior	Neurotransmission and synaptic function
Dyb	Dyb (Dystrobrevin)	Locomotor behavior	Neurotransmission and synaptic function
Nf1	Nf1 (Neurofibromin 1)	Locomotor behavior	Neurotransmission and synaptic function
Rph	Rph (Rabphilin)	Locomotor behavior	Neurotransmission and synaptic function
sif	sif (still life)	Social behavior	Neurotransmission and synaptic function
sNPF	sNPF (short neuropeptide F precursor)	Locomotor behavior	Neurotransmission and synaptic function
uzip	uzip (unzipped)	Locomotor behavior	Neurotransmission and synaptic function
alien	alien (alien)	Sleep	Metabolism
ari-1	ari-1 (ariadne 1)	Sleep; Locomotor behavior	Metabolism
CG11459	CG11459	Sleep	Metabolism
Glycerol kinase	Gk2 (Glycerol kinase 2)	Sleep	Metabolism
Rpt3	Rpt3 (Regulatory particle triple-A ATPase 3)	Sleep	Metabolism
ACC	ACC (Acetyl-CoA carboxylase)	Locomotor behavior	Metabolism
betaTry	betaTry (betaTrypsin)	Social behavior	Metabolism
E	e (ebony)	Locomotor behavior	Metabolism
Jheh3	Jheh3 (Juvenile hormone epoxide hydrolase 3)	Locomotor behavior	Metabolism
CG6024	loaf (lost and found)	Locomotor behavior	Metabolism
MtnB	MtnB (Metallothionein B)	Locomotor behavior	Metabolism
Nmnat	Nmnat (Nicotinamide mononucleotide adenylyltransferase)	Locomotor behavior	Metabolism
pex12	Pex12 (Peroxin 12)	Locomotor behavior	Metabolism
FBgn0026190	PH4αMP (PH4αMP)	Social behavior	Metabolism
Pis	Pis (Phosphatidylinositol synthase)	Locomotor behavior	Metabolism
pr	pr (purple)	Social behavior	Metabolism
FBgn0003388	shd (shade)	Social behavior	Metabolism
Spn28D	Spn28D (Serpin 28D)	Social behavior	Metabolism
Topors	Topors (Topoisomerase I-interacting protein)	Social behavior	Metabolism
CG15086	CG15086	Sleep	Cytoskeleton organization and other pathway
CG1701	CG1701	Sleep	Cytoskeleton organization and other pathway
mira	mira (miranda)	Sleep; Locomotor behavior	Cytoskeleton organization and other pathway
pbl	pbl (pebble)	Sleep; Locomotor behavior	Cytoskeleton organization and other pathway
shot	shot (short stop)	Sleep	Cytoskeleton organization and other pathway
CG15296	CG15296	Social behavior	Cytoskeleton organization and other pathway
l(2)37Ce	DCTN6-p27 (Dynactin 6, p27 subunit)	Social behavior	Cytoskeleton organization and other pathway
LIMK1	LIMK1 (LIM domain kinase 1)	Locomotor behavior	Cytoskeleton organization and other pathway
Muc18B	Muc18B (Mucin 18B)	Social behavior	Cytoskeleton organization and other pathway
pcx	pcx (pecanex)	Locomotor behavior	Cytoskeleton organization and other pathway
CanB	CanB (Calcineurin B)	Sleep; Social behavior	Calcium and intracellular signaling pathway
CanB2	CanB2 (Calcineurin B2)	Sleep	Calcium and intracellular signaling pathway
Rack1	Rack1 (Receptor of activated protein kinase C 1)	Sleep	Calcium and intracellular signaling pathway
CASK	CASK (CASK )	Social behavior	Calcium and intracellular signaling pathway
CG10289	fmt (fiery mountain)	Social behavior	Calcium and intracellular signaling pathway
rut	rut (rutabaga)	Social behavior	Calcium and intracellular signaling pathway
CG17494	Slmap (Sarcolemma associated protein)	Social behavior	Calcium and intracellular signaling pathway

## Sheet: Supplementary Data 8b
Gene Name	Gene Name	Prompt	Response
mre11 (meiotic recombination 11)	NELF-B (NELF-B)	mre11 (meiotic recombination 11): Validated to be involved in regulating sleep, social activity and locomotor activity. Mre11 plays a key role in DNA double strand break repair that is important for the regulation of gene expression. Knocking down mre11 in neurons resulted in shorter sleep amount. The administration of alpha-methyl-para-tyrosine (AMPT), a specific inhibitor of the synthesis of th…	As both mre11 and NELF-B have been validated to be involved in regulating sleep, social activity, and locomotor activity, it is possible that there is a regulatory relationship between the two genes. Additionally, NELF-B is a component of the NELF complex, which is important for transcriptional regulation, while mre11 plays a key role in DNA double strand break repair that is important for the re…
mre11 (meiotic recombination 11)	Sox102F (Sox102F)	mre11 (meiotic recombination 11): Validated to be involved in regulating sleep, social activity and locomotor activity. Mre11 plays a key role in DNA double strand break repair that is important for the regulation of gene expression. Knocking down mre11 in neurons resulted in shorter sleep amount. The administration of alpha-methyl-para-tyrosine (AMPT), a specific inhibitor of the synthesis of th…	Given the information provided about mre11 and Sox102F, it is challenging to establish a clear regulatory relationship between the two genes. Both mre11 and Sox102F have been independently validated to be involved in regulating sleep and locomotor activity in Drosophila, but the specific molecular interactions between these two genes remain unclear. Mre11 is primarily associated with DNA double s…
mre11 (meiotic recombination 11)	slo (slowpoke)	mre11 (meiotic recombination 11): Validated to be involved in regulating sleep, social activity and locomotor activity. Mre11 plays a key role in DNA double strand break repair that is important for the regulation of gene expression. Knocking down mre11 in neurons resulted in shorter sleep amount. The administration of alpha-methyl-para-tyrosine (AMPT), a specific inhibitor of the synthesis of th…	There is no known direct regulation relationship between mre11 and slo. However, both genes have been validated to be involved in regulating sleep and locomotor activity in Drosophila melanogaster. Mre11 plays a role in DNA double strand break repair, which is important for the regulation of gene expression, while SLO is a large conductance calcium-activated potassium channel that enables calcium…
mre11 (meiotic recombination 11)	ck (crinkled)	mre11 (meiotic recombination 11): Validated to be involved in regulating sleep, social activity and locomotor activity. Mre11 plays a key role in DNA double strand break repair that is important for the regulation of gene expression. Knocking down mre11 in neurons resulted in shorter sleep amount. The administration of alpha-methyl-para-tyrosine (AMPT), a specific inhibitor of the synthesis of th…	Unfortunately, based on the provided information, it is not possible to reason about the regulation relationship between mre11 and ck. While both genes are involved in regulating sleep and locomotor activity, there is no direct evidence linking the two genes. Further research is needed to determine if there is a regulatory relationship between mre11 and ck.
mre11 (meiotic recombination 11)	ari-1 (ariadne 1)	mre11 (meiotic recombination 11): Validated to be involved in regulating sleep, social activity and locomotor activity. Mre11 plays a key role in DNA double strand break repair that is important for the regulation of gene expression. Knocking down mre11 in neurons resulted in shorter sleep amount. The administration of alpha-methyl-para-tyrosine (AMPT), a specific inhibitor of the synthesis of th…	There are no known direct interactions between mre11 and ari-1 in the literature. However, they both have validated roles in regulating sleep and locomotor activity, indicating a possible indirect relationship. Additionally, ari-1 has been shown to be essential for neuronal development and to regulate protein metabolic processes. It is possible that mre11 could indirectly affect protein metabolic…
mre11 (meiotic recombination 11)	DopEcR (Dopamine/Ecdysteroid receptor)	mre11 (meiotic recombination 11): Validated to be involved in regulating sleep, social activity and locomotor activity. Mre11 plays a key role in DNA double strand break repair that is important for the regulation of gene expression. Knocking down mre11 in neurons resulted in shorter sleep amount. The administration of alpha-methyl-para-tyrosine (AMPT), a specific inhibitor of the synthesis of th…	Based on the given information, we know that mre11 is involved in regulating sleep and plays a key role in DNA double-strand break repair. Knocking down mre11 in neurons resulted in shorter sleep amount, and the knockdown of mre11 reduced the expression of essential sleep-related genes that involved in dopaminergic signaling pathway. On the other hand, DopEcR encodes a GPCR that can be activated …
mre11 (meiotic recombination 11)	DAT (Dopamine transporter)	mre11 (meiotic recombination 11): Validated to be involved in regulating sleep, social activity and locomotor activity. Mre11 plays a key role in DNA double strand break repair that is important for the regulation of gene expression. Knocking down mre11 in neurons resulted in shorter sleep amount. The administration of alpha-methyl-para-tyrosine (AMPT), a specific inhibitor of the synthesis of th…	Based on the information provided, there is evidence to suggest that mre11 and DAT are involved in regulating sleep and locomotor activity, and both play a role in dopaminergic signaling. Knocking down mre11 in neurons resulted in shorter sleep amounts, and the expression of essential sleep-related genes involved in dopaminergic signaling, including DAT, was reduced. Additionally, the administrat…
mre11 (meiotic recombination 11)	AdoR (Adenosine receptor)	mre11 (meiotic recombination 11): Validated to be involved in regulating sleep, social activity and locomotor activity. Mre11 plays a key role in DNA double strand break repair that is important for the regulation of gene expression. Knocking down mre11 in neurons resulted in shorter sleep amount. The administration of alpha-methyl-para-tyrosine (AMPT), a specific inhibitor of the synthesis of th…	There is currently no direct evidence supporting a regulation relationship between mre11 and AdoR. However, based on the findings that mre11 is involved in regulating sleep and AdoR is essential for the sleep-promoting effects of adenosine, we could hypothesize a potential regulatory mechanism. It is possible that mre11 may regulate the expression/activity of AdoR or be involved in the downstream…
mre11 (meiotic recombination 11)	trp (transient receptor potential)	mre11 (meiotic recombination 11): Validated to be involved in regulating sleep, social activity and locomotor activity. Mre11 plays a key role in DNA double strand break repair that is important for the regulation of gene expression. Knocking down mre11 in neurons resulted in shorter sleep amount. The administration of alpha-methyl-para-tyrosine (AMPT), a specific inhibitor of the synthesis of th…	As there is no direct evidence linking the regulation of mre11 and trp, we need to hypothesize based on available information. First, both mre11 and trp have been validated to be involved in regulating sleep, although their exact mechanisms are not well understood. Second, mre11 plays a key role in DNA double-strand break repair, which is important for the regulation of gene expression. On the ot…
mre11 (meiotic recombination 11)	Dop1R1 (Dopamine 1-like receptor 1)	mre11 (meiotic recombination 11): Validated to be involved in regulating sleep, social activity and locomotor activity. Mre11 plays a key role in DNA double strand break repair that is important for the regulation of gene expression. Knocking down mre11 in neurons resulted in shorter sleep amount. The administration of alpha-methyl-para-tyrosine (AMPT), a specific inhibitor of the synthesis of th…	Based on the information provided, we can reason that Mre11 and Dop1R1 are connected through the dopaminergic signaling pathway, which is involved in the regulation of sleep. Mre11 plays a key role in DNA double strand break repair, which is important for the regulation of gene expression. Knocking down Mre11 reduces the expression of essential sleep-related genes involved in the dopaminergic sig…
mre11 (meiotic recombination 11)	Fmr1 (Fmr1)	mre11 (meiotic recombination 11): Validated to be involved in regulating sleep, social activity and locomotor activity. Mre11 plays a key role in DNA double strand break repair that is important for the regulation of gene expression. Knocking down mre11 in neurons resulted in shorter sleep amount. The administration of alpha-methyl-para-tyrosine (AMPT), a specific inhibitor of the synthesis of th…	There is currently no direct evidence for a regulatory relationship between Mre11 and Fmr1. However, both genes have been independently validated to be involved in regulating sleep, indicating that they may be part of common regulatory pathways. Mre11 is known to play a key role in DNA double strand break repair, which is important for the regulation of gene expression. Fmr1, on the other hand, e…
mre11 (meiotic recombination 11)	Slob (Slowpoke binding protein)	mre11 (meiotic recombination 11): Validated to be involved in regulating sleep, social activity and locomotor activity. Mre11 plays a key role in DNA double strand break repair that is important for the regulation of gene expression. Knocking down mre11 in neurons resulted in shorter sleep amount. The administration of alpha-methyl-para-tyrosine (AMPT), a specific inhibitor of the synthesis of th…	Based on the information provided, it is impossible to reason the regulation relationship between mre11 and Slob with certainty. Although both genes are validated to be involved in regulating sleep, there is no direct evidence of regulation between the two genes. However, it is interesting to note that Slob encodes a regulator of calcium-activated channel Slo, which is known to be involved in reg…
mre11 (meiotic recombination 11)	Hdc (Histidine decarboxylase)	mre11 (meiotic recombination 11): Validated to be involved in regulating sleep, social activity and locomotor activity. Mre11 plays a key role in DNA double strand break repair that is important for the regulation of gene expression. Knocking down mre11 in neurons resulted in shorter sleep amount. The administration of alpha-methyl-para-tyrosine (AMPT), a specific inhibitor of the synthesis of th…	The research suggests that knocking down mre11 in neurons results in shorter sleep amount, and the knockdown of Mre11 reduces the expression of essential sleep-related genes that involved in dopaminergic signaling pathway, including Hdc, which encodes the synthesis enzyme of histamine that is involved in sleep and wakefulness. Therefore, it could be reasoned that mre11 plays a regulatory role in …
mre11 (meiotic recombination 11)	CanB2 (Calcineurin B2)	mre11 (meiotic recombination 11): Validated to be involved in regulating sleep, social activity and locomotor activity. Mre11 plays a key role in DNA double strand break repair that is important for the regulation of gene expression. Knocking down mre11 in neurons resulted in shorter sleep amount. The administration of alpha-methyl-para-tyrosine (AMPT), a specific inhibitor of the synthesis of th…	There is currently no direct evidence of a regulation relationship between mre11 and CanB2. However, given that both have been validated to be involved in regulating sleep, it is possible that they function in the same pathway or a related pathway. It is also possible that mre11 and CanB2 have independent roles in regulating sleep through different mechanisms. Further studies are needed to elucid…
mre11 (meiotic recombination 11)	rut (rutabaga)	mre11 (meiotic recombination 11): Validated to be involved in regulating sleep, social activity and locomotor activity. Mre11 plays a key role in DNA double strand break repair that is important for the regulation of gene expression. Knocking down mre11 in neurons resulted in shorter sleep amount. The administration of alpha-methyl-para-tyrosine (AMPT), a specific inhibitor of the synthesis of th…	Based on the information provided, it is difficult to establish a clear regulatory relationship between mre11 and rut. However, both genes have been validated to have roles in regulating social activity, and rut has been shown to be involved in learning and memory processes. One possible chain of thought could be that mre11, as a key player in DNA double strand break repair, may play a role in re…
mre11 (meiotic recombination 11)	CASK (CASK )	mre11 (meiotic recombination 11): Validated to be involved in regulating sleep, social activity and locomotor activity. Mre11 plays a key role in DNA double strand break repair that is important for the regulation of gene expression. Knocking down mre11 in neurons resulted in shorter sleep amount. The administration of alpha-methyl-para-tyrosine (AMPT), a specific inhibitor of the synthesis of th…	There is currently no known direct regulatory relationship between mre11 and CASK in the literature. However, both proteins have been independently linked to important processes in synaptic development and plasticity, which suggests the possibility of a regulatory relationship between them. Mre11 has been shown to regulate gene expression and the repair of DNA damage, which could indirectly affec…
mre11 (meiotic recombination 11)	Mef2 (Myocyte enhancer factor 2)	mre11 (meiotic recombination 11): Validated to be involved in regulating sleep, social activity and locomotor activity. Mre11 plays a key role in DNA double strand break repair that is important for the regulation of gene expression. Knocking down mre11 in neurons resulted in shorter sleep amount. The administration of alpha-methyl-para-tyrosine (AMPT), a specific inhibitor of the synthesis of th…	There is currently no known direct regulation relationship between mre11 and Mef2. However, based on the validated roles of mre11 in regulating sleep and locomotor activity, and the validated role of Mef2 in regulating locomotor activity, it is possible that these two genes could be indirectly linked through a shared regulatory pathway. For example, it is possible that mre11 could be involved in …
mre11 (meiotic recombination 11)	Nf1 (Neurofibromin 1)	mre11 (meiotic recombination 11): Validated to be involved in regulating sleep, social activity and locomotor activity. Mre11 plays a key role in DNA double strand break repair that is important for the regulation of gene expression. Knocking down mre11 in neurons resulted in shorter sleep amount. The administration of alpha-methyl-para-tyrosine (AMPT), a specific inhibitor of the synthesis of th…	There is currently no direct evidence to suggest a regulation relationship between mre11 and Nf1. Both genes have been independently validated to be involved in regulating locomotor activity, and Nf1 has also been shown to be involved in regulating circadian rhythmicity whereas mre11 is involved in regulating sleep. However, the fact that both genes have been implicated in regulating neural activ…
mre11 (meiotic recombination 11)	mud (mushroom body defect)	mre11 (meiotic recombination 11): Validated to be involved in regulating sleep, social activity and locomotor activity. Mre11 plays a key role in DNA double strand break repair that is important for the regulation of gene expression. Knocking down mre11 in neurons resulted in shorter sleep amount. The administration of alpha-methyl-para-tyrosine (AMPT), a specific inhibitor of the synthesis of th…	As there is no evidence currently available to suggest a direct regulation relationship between mre11 and mud, we cannot state a definitive relationship between the two genes. However, since both genes are involved in the regulation of locomotor activity, it is possible that they could be part of a common pathway or interact with each other indirectly. One possible chain of thought to reason this…
mre11 (meiotic recombination 11)	fru (fruitless)	mre11 (meiotic recombination 11): Validated to be involved in regulating sleep, social activity and locomotor activity. Mre11 plays a key role in DNA double strand break repair that is important for the regulation of gene expression. Knocking down mre11 in neurons resulted in shorter sleep amount. The administration of alpha-methyl-para-tyrosine (AMPT), a specific inhibitor of the synthesis of th…	There is no clear chain of thought to reason the regulation relationship between mre11 and fru based on the given information. While both genes are involved in regulating sleep and locomotor activity, their specific roles and interactions are not described. Further research would be needed to determine if there is a direct regulatory relationship between mre11 and fru, or if they independently re…
mre11 (meiotic recombination 11)	ap (apterous)	mre11 (meiotic recombination 11): Validated to be involved in regulating sleep, social activity and locomotor activity. Mre11 plays a key role in DNA double strand break repair that is important for the regulation of gene expression. Knocking down mre11 in neurons resulted in shorter sleep amount. The administration of alpha-methyl-para-tyrosine (AMPT), a specific inhibitor of the synthesis of th…	There is no direct evidence suggesting a regulation relationship between mre11 and ap. However, both genes have been independently implicated in the regulation of locomotor activity, suggesting a potential indirect interaction. Mre11 is involved in DNA double-strand break repair, which is essential for the regulation of gene expression. Knocking down mre11 in neurons resulted in shorter sleep amo…
mre11 (meiotic recombination 11)	LIMK1 (LIM domain kinase 1)	mre11 (meiotic recombination 11): Validated to be involved in regulating sleep, social activity and locomotor activity. Mre11 plays a key role in DNA double strand break repair that is important for the regulation of gene expression. Knocking down mre11 in neurons resulted in shorter sleep amount. The administration of alpha-methyl-para-tyrosine (AMPT), a specific inhibitor of the synthesis of th…	There is currently no known direct regulation relationship between mre11 and LIMK1. However, their validated roles in regulating locomotor activity suggest that they may be indirectly linked. One possible chain of thought to reason this relationship could be as follows: - Both mre11 and LIMK1 have been validated to play a role in regulating locomotor activity, suggesting they may share common pat…
mre11 (meiotic recombination 11)	e (ebony)	mre11 (meiotic recombination 11): Validated to be involved in regulating sleep, social activity and locomotor activity. Mre11 plays a key role in DNA double strand break repair that is important for the regulation of gene expression. Knocking down mre11 in neurons resulted in shorter sleep amount. The administration of alpha-methyl-para-tyrosine (AMPT), a specific inhibitor of the synthesis of th…	As per the information provided, there is no direct evidence of a regulation relationship between mre11 and e. However, since mre11 plays a key role in DNA double-strand break repair that is essential for the regulation of gene expression, it is possible that it indirectly regulates e expression through a complex network of gene regulatory pathways that involve DNA repair, circadian rhythms, and …
mre11 (meiotic recombination 11)	Dyb (Dystrobrevin)	mre11 (meiotic recombination 11): Validated to be involved in regulating sleep, social activity and locomotor activity. Mre11 plays a key role in DNA double strand break repair that is important for the regulation of gene expression. Knocking down mre11 in neurons resulted in shorter sleep amount. The administration of alpha-methyl-para-tyrosine (AMPT), a specific inhibitor of the synthesis of th…	The provided information does not allow me to infer a direct regulation relationship between Mre11 and Dyb. Although both genes are involved in regulating locomotor activity, their roles and functions are different, and they appear to function in separate pathways. Mre11 is primarily involved in DNA double-strand break repair and is validated to regulate sleep and social activity. On the other ha…
mre11 (meiotic recombination 11)	mira (miranda)	mre11 (meiotic recombination 11): Validated to be involved in regulating sleep, social activity and locomotor activity. Mre11 plays a key role in DNA double strand break repair that is important for the regulation of gene expression. Knocking down mre11 in neurons resulted in shorter sleep amount. The administration of alpha-methyl-para-tyrosine (AMPT), a specific inhibitor of the synthesis of th…	As both Mre11 and Mira have been validated to be involved in regulating sleep and locomotor activity, it is possible that they may be functionally related in this context. Mre11 is known to play a key role in DNA double strand break repair, which is important for the regulation of gene expression. It is, therefore, possible that Mre11 may regulate the expression of genes involved in sleep and loc…
mre11 (meiotic recombination 11)	Rph (Rabphilin)	mre11 (meiotic recombination 11): Validated to be involved in regulating sleep, social activity and locomotor activity. Mre11 plays a key role in DNA double strand break repair that is important for the regulation of gene expression. Knocking down mre11 in neurons resulted in shorter sleep amount. The administration of alpha-methyl-para-tyrosine (AMPT), a specific inhibitor of the synthesis of th…	There is currently no known direct regulatory relationship between mre11 and Rph. However, based on the information provided, it is possible to make some educated guesses and hypothesis about their potential interactions. Firstly, both mre11 and Rph have been shown to play a role in regulating locomotor activity, albeit through different mechanisms. Mre11 is involved in DNA double strand break re…
mre11 (meiotic recombination 11)	TfIIS (RNA polymerase II elongation factor)	mre11 (meiotic recombination 11): Validated to be involved in regulating sleep, social activity and locomotor activity. Mre11 plays a key role in DNA double strand break repair that is important for the regulation of gene expression. Knocking down mre11 in neurons resulted in shorter sleep amount. The administration of alpha-methyl-para-tyrosine (AMPT), a specific inhibitor of the synthesis of th…	As there is no available information about the direct interaction between mre11 and TfIIS, we cannot infer a regulation relationship between the two proteins. However, both proteins have been separately implicated in the regulation of sleep and locomotor activity, which suggests that they may play a role in a common pathway regulating these processes, possibly through the regulation of gene expre…
mre11 (meiotic recombination 11)	porin (porin)	mre11 (meiotic recombination 11): Validated to be involved in regulating sleep, social activity and locomotor activity. Mre11 plays a key role in DNA double strand break repair that is important for the regulation of gene expression. Knocking down mre11 in neurons resulted in shorter sleep amount. The administration of alpha-methyl-para-tyrosine (AMPT), a specific inhibitor of the synthesis of th…	Unfortunately, based on the information provided, it is not possible to reason a direct regulation relationship between mre11 and porin. Although both genes have been validated to be involved in regulating sleep and locomotor activity, their functions and molecular mechanisms seem to be distinct. mre11 plays a key role in DNA double strand break repair and is involved in the regulation of gene ex…
mre11 (meiotic recombination 11)	ACC (Acetyl-CoA carboxylase)	mre11 (meiotic recombination 11): Validated to be involved in regulating sleep, social activity and locomotor activity. Mre11 plays a key role in DNA double strand break repair that is important for the regulation of gene expression. Knocking down mre11 in neurons resulted in shorter sleep amount. The administration of alpha-methyl-para-tyrosine (AMPT), a specific inhibitor of the synthesis of th…	There is currently no direct evidence or identified pathway that links mre11 and ACC. The two genes have different functions and are involved in different biological processes. However, it is possible that they indirectly affect each other through shared regulatory pathways or processes that involve common downstream targets. For example, both genes may be regulated by the same signaling pathways…
mre11 (meiotic recombination 11)	Jheh3 (Juvenile hormone epoxide hydrolase 3)	mre11 (meiotic recombination 11): Validated to be involved in regulating sleep, social activity and locomotor activity. Mre11 plays a key role in DNA double strand break repair that is important for the regulation of gene expression. Knocking down mre11 in neurons resulted in shorter sleep amount. The administration of alpha-methyl-para-tyrosine (AMPT), a specific inhibitor of the synthesis of th…	As there is no known direct functional relationship between mre11 and Jheh3, we cannot determine a regulation relationship between these genes based on their known functions. However, we can explore their common involvement in regulating locomotor activity. Mre11 has been validated to regulate locomotor activity through its role in DNA double-strand break repair, which affects gene expression. Jh…
mre11 (meiotic recombination 11)	MtnB (Metallothionein B)	mre11 (meiotic recombination 11): Validated to be involved in regulating sleep, social activity and locomotor activity. Mre11 plays a key role in DNA double strand break repair that is important for the regulation of gene expression. Knocking down mre11 in neurons resulted in shorter sleep amount. The administration of alpha-methyl-para-tyrosine (AMPT), a specific inhibitor of the synthesis of th…	There is no direct evidence of a regulation relationship between mre11 and MtnB. However, based on their known functions, it is possible to speculate that they may be indirectly linked. Mre11 is involved in DNA double strand break repair, which can be induced by various stimuli, such as exposure to metal ions. MtnB, on the other hand, is known to be involved in metal ion homeostasis and response …
mre11 (meiotic recombination 11)	Rtel1 (Regulator of telomere elongation helicase 1)	mre11 (meiotic recombination 11): Validated to be involved in regulating sleep, social activity and locomotor activity. Mre11 plays a key role in DNA double strand break repair that is important for the regulation of gene expression. Knocking down mre11 in neurons resulted in shorter sleep amount. The administration of alpha-methyl-para-tyrosine (AMPT), a specific inhibitor of the synthesis of th…	Based on the information provided, there is no direct evidence of a regulatory relationship between Mre11 and Rtel1. However, both proteins are involved in DNA repair and are predicted to have DNA-related activities. Specifically, Mre11 is involved in double-strand break repair, while Rtel1 is a helicase involved in the maintenance of telomeres. Telomeres are essential DNA structures located at t…
mre11 (meiotic recombination 11)	Pex12 (Peroxin 12)	mre11 (meiotic recombination 11): Validated to be involved in regulating sleep, social activity and locomotor activity. Mre11 plays a key role in DNA double strand break repair that is important for the regulation of gene expression. Knocking down mre11 in neurons resulted in shorter sleep amount. The administration of alpha-methyl-para-tyrosine (AMPT), a specific inhibitor of the synthesis of th…	There is currently no known direct regulation relationship between mre11 and Pex12. However, based on the validated functions of these genes in regulating locomotor activity, along with the predicted ubiquitin protein ligase activity of Pex12 and the role of DNA double-strand break repair in regulating gene expression, it is possible that mre11 and Pex12 may be involved in shared pathways or netw…
mre11 (meiotic recombination 11)	pbl (pebble)	mre11 (meiotic recombination 11): Validated to be involved in regulating sleep, social activity and locomotor activity. Mre11 plays a key role in DNA double strand break repair that is important for the regulation of gene expression. Knocking down mre11 in neurons resulted in shorter sleep amount. The administration of alpha-methyl-para-tyrosine (AMPT), a specific inhibitor of the synthesis of th…	As there is no direct experimental evidence of the regulation relationship between mre11 and pbl, we cannot provide a concrete chain of thought. However, based on the validated roles of mre11 and pbl in regulating sleep and locomotor activity, we can speculate that they may be interconnected through a common regulatory pathway. For example, the DNA damage repair functions of mre11 may affect the …
mre11 (meiotic recombination 11)	Prp6 (pre-mRNA processing factor 6)	mre11 (meiotic recombination 11): Validated to be involved in regulating sleep, social activity and locomotor activity. Mre11 plays a key role in DNA double strand break repair that is important for the regulation of gene expression. Knocking down mre11 in neurons resulted in shorter sleep amount. The administration of alpha-methyl-para-tyrosine (AMPT), a specific inhibitor of the synthesis of th…	There is no direct evidence for a regulation relationship between mre11 and Prp6. However, both genes have been found to regulate locomotor activity, although through different mechanisms. Mre11 is involved in DNA repair, which is crucial for proper gene expression and cellular function. Prp6, on the other hand, is involved in pre-mRNA processing, which is necessary for the formation of mature mR…
mre11 (meiotic recombination 11)	barr (barren)	mre11 (meiotic recombination 11): Validated to be involved in regulating sleep, social activity and locomotor activity. Mre11 plays a key role in DNA double strand break repair that is important for the regulation of gene expression. Knocking down mre11 in neurons resulted in shorter sleep amount. The administration of alpha-methyl-para-tyrosine (AMPT), a specific inhibitor of the synthesis of th…	Based on the information provided, it is not possible to reason a direct regulatory relationship between Mre11 and Barr. While both genes are involved in DNA-related processes and they may interact indirectly through common pathways or regulatory networks, their specific relationship cannot be determined without further evidence.
mre11 (meiotic recombination 11)	uzip (unzipped)	mre11 (meiotic recombination 11): Validated to be involved in regulating sleep, social activity and locomotor activity. Mre11 plays a key role in DNA double strand break repair that is important for the regulation of gene expression. Knocking down mre11 in neurons resulted in shorter sleep amount. The administration of alpha-methyl-para-tyrosine (AMPT), a specific inhibitor of the synthesis of th…	There is currently no direct evidence to suggest a regulatory relationship between mre11 and uzip. However, since both genes are involved in regulating locomotor activity and have some overlap in their expression patterns (uzip is expressed in neurons, and mre11 knockdown in neurons results in reduced locomotion), it is possible that they are part of a larger regulatory network that controls loco…
mre11 (meiotic recombination 11)	Nmnat (Nicotinamide mononucleotide adenylyltransferase)	mre11 (meiotic recombination 11): Validated to be involved in regulating sleep, social activity and locomotor activity. Mre11 plays a key role in DNA double strand break repair that is important for the regulation of gene expression. Knocking down mre11 in neurons resulted in shorter sleep amount. The administration of alpha-methyl-para-tyrosine (AMPT), a specific inhibitor of the synthesis of th…	There is currently no direct evidence of a regulatory relationship between mre11 and Nmnat. However, based on their validated functions in regulating sleep and locomotor activity, and their involvement in DNA repair and stress response processes, it is possible that mre11 and Nmnat may interact indirectly through shared downstream pathways or cellular processes. For example, it is possible that t…
mre11 (meiotic recombination 11)	prg (piragua)	mre11 (meiotic recombination 11): Validated to be involved in regulating sleep, social activity and locomotor activity. Mre11 plays a key role in DNA double strand break repair that is important for the regulation of gene expression. Knocking down mre11 in neurons resulted in shorter sleep amount. The administration of alpha-methyl-para-tyrosine (AMPT), a specific inhibitor of the synthesis of th…	Based solely on the information provided, it is not possible to reason a direct regulatory relationship between mre11 and prg. Both genes have been shown to be involved in regulating locomotor activity, but their specific mechanisms of action and potential interaction remain unknown. It is possible that they function in parallel pathways or that their regulation is interdependent on other genes a…
mre11 (meiotic recombination 11)	loaf (lost and found)	mre11 (meiotic recombination 11): Validated to be involved in regulating sleep, social activity and locomotor activity. Mre11 plays a key role in DNA double strand break repair that is important for the regulation of gene expression. Knocking down mre11 in neurons resulted in shorter sleep amount. The administration of alpha-methyl-para-tyrosine (AMPT), a specific inhibitor of the synthesis of th…	There is no known direct regulation relationship between mre11 and loaf. However, both genes have been validated to play a role in regulating locomotor activity. Mre11, as mentioned previously, is involved in DNA double strand break repair, which is essential for the regulation of gene expression. Knockdown of mre11 in neurons resulted in shorter sleep amount and reduced expression of essential s…
mre11 (meiotic recombination 11)	Prip (Prip)	mre11 (meiotic recombination 11): Validated to be involved in regulating sleep, social activity and locomotor activity. Mre11 plays a key role in DNA double strand break repair that is important for the regulation of gene expression. Knocking down mre11 in neurons resulted in shorter sleep amount. The administration of alpha-methyl-para-tyrosine (AMPT), a specific inhibitor of the synthesis of th…	There is no direct evidence of a regulation relationship between mre11 and Prip. However, their involvement in regulating locomotor activity suggests they may share a common pathway or interact indirectly through other genes or signaling molecules. It is possible that mre11, as a key player in DNA double strand break repair, may indirectly affect the expression or activity of Prip or vice versa. …
mre11 (meiotic recombination 11)	sNPF (short neuropeptide F precursor)	mre11 (meiotic recombination 11): Validated to be involved in regulating sleep, social activity and locomotor activity. Mre11 plays a key role in DNA double strand break repair that is important for the regulation of gene expression. Knocking down mre11 in neurons resulted in shorter sleep amount. The administration of alpha-methyl-para-tyrosine (AMPT), a specific inhibitor of the synthesis of th…	There is currently no direct evidence or established chain of thought to explain the regulation relationship between mre11 and sNPF. As mre11 is involved in regulating sleep and sNPF is involved in regulating locomotor activity, it is possible that they may indirectly influence each other through their effects on neural circuits. Further research is needed to determine any potential regulatory in…
mre11 (meiotic recombination 11)	caps (capricious)	mre11 (meiotic recombination 11): Validated to be involved in regulating sleep, social activity and locomotor activity. Mre11 plays a key role in DNA double strand break repair that is important for the regulation of gene expression. Knocking down mre11 in neurons resulted in shorter sleep amount. The administration of alpha-methyl-para-tyrosine (AMPT), a specific inhibitor of the synthesis of th…	There is currently no known direct regulation relationship between mre11 and caps. However, since both genes are involved in regulating locomotor activity, it is possible that they may have an indirect regulatory relationship through shared signaling pathways or transcription factors. Further experimental studies would be needed to determine any potential regulatory connections between these two …
mre11 (meiotic recombination 11)	beta'COP(Coat Protein (coatomer) beta')	mre11 (meiotic recombination 11): Validated to be involved in regulating sleep, social activity and locomotor activity. Mre11 plays a key role in DNA double strand break repair that is important for the regulation of gene expression. Knocking down mre11 in neurons resulted in shorter sleep amount. The administration of alpha-methyl-para-tyrosine (AMPT), a specific inhibitor of the synthesis of th…	There is no obvious direct regulation relationship between mre11 and beta'COP based on the given information. However, they may have indirect regulation relationship through their involvement in regulating locomotor activity. It is possible that mre11 and beta'COP are both part of a larger regulatory network that modulates locomotor activity, potentially through their roles in DNA repair and lipi…
mre11 (meiotic recombination 11)	Sox21a (Sox21a)	mre11 (meiotic recombination 11): Validated to be involved in regulating sleep, social activity and locomotor activity. Mre11 plays a key role in DNA double strand break repair that is important for the regulation of gene expression. Knocking down mre11 in neurons resulted in shorter sleep amount. The administration of alpha-methyl-para-tyrosine (AMPT), a specific inhibitor of the synthesis of th…	As there is no direct evidence of a regulation relationship between mre11 and Sox21a, we can only speculate based on their known functions and interactions with other genes. Both mre11 and Sox21a have been implicated in the regulation of cell proliferation and differentiation. Mre11 plays a key role in DNA repair, which is important for maintaining genomic stability and preventing mutations that …
mre11 (meiotic recombination 11)	Pis (Phosphatidylinositol synthase)	mre11 (meiotic recombination 11): Validated to be involved in regulating sleep, social activity and locomotor activity. Mre11 plays a key role in DNA double strand break repair that is important for the regulation of gene expression. Knocking down mre11 in neurons resulted in shorter sleep amount. The administration of alpha-methyl-para-tyrosine (AMPT), a specific inhibitor of the synthesis of th…	As no direct experimental evidence has been reported about the regulation relationship between mre11 and Pis, we can only speculate based on their known functions and interactions with other molecules. One possible chain of thought is that mre11, as a key player in DNA double strand break repair, may indirectly affect the activity of Pis, which is involved in membrane organization and function. D…
mre11 (meiotic recombination 11)	B-H1 (BarH1)	mre11 (meiotic recombination 11): Validated to be involved in regulating sleep, social activity and locomotor activity. Mre11 plays a key role in DNA double strand break repair that is important for the regulation of gene expression. Knocking down mre11 in neurons resulted in shorter sleep amount. The administration of alpha-methyl-para-tyrosine (AMPT), a specific inhibitor of the synthesis of th…	There is currently no known direct regulation relationship between mre11 and B-H1. However, given that both genes are involved in regulating locomotor activity, it is possible that they may be part of the same pathway or network that coordinates this behavior. This could involve common signaling molecules or transcription factors that regulate the expression of both genes. Alternatively, their re…
mre11 (meiotic recombination 11)	pcx (pecanex)	mre11 (meiotic recombination 11): Validated to be involved in regulating sleep, social activity and locomotor activity. Mre11 plays a key role in DNA double strand break repair that is important for the regulation of gene expression. Knocking down mre11 in neurons resulted in shorter sleep amount. The administration of alpha-methyl-para-tyrosine (AMPT), a specific inhibitor of the synthesis of th…	There is no clear chain of thought to reason the regulatory relationship between Mre11 and Pcx, as there is no direct evidence linking these two genes. Although both are involved in regulating locomotor activity and are expressed in the organism, they function in different cellular processes (DNA double strand break repair for Mre11 and endoplasmic reticulum organization for Pcx). It is possible …
mre11 (meiotic recombination 11)	E2f2 (E2F transcription factor 2)	mre11 (meiotic recombination 11): Validated to be involved in regulating sleep, social activity and locomotor activity. Mre11 plays a key role in DNA double strand break repair that is important for the regulation of gene expression. Knocking down mre11 in neurons resulted in shorter sleep amount. The administration of alpha-methyl-para-tyrosine (AMPT), a specific inhibitor of the synthesis of th…	There is currently no known direct regulatory relationship between mre11 and E2f2. However, it is possible that they may indirectly affect each other through common downstream targets or pathways. Mre11 has been implicated in the regulation of gene expression through DNA double strand break repair, while E2f2 is known to be a transcription factor that binds to DNA and represses transcription. The…
mre11 (meiotic recombination 11)	CG8861	mre11 (meiotic recombination 11): Validated to be involved in regulating sleep, social activity and locomotor activity. Mre11 plays a key role in DNA double strand break repair that is important for the regulation of gene expression. Knocking down mre11 in neurons resulted in shorter sleep amount. The administration of alpha-methyl-para-tyrosine (AMPT), a specific inhibitor of the synthesis of th…	There is currently no available information on the direct regulation relationship between mre11 and CG8861. However, based on the known functions of mre11 and CG8861, it is possible that they could interact indirectly through their roles in regulating locomotor activity. Mre11 has been found to play a role in regulating sleep and locomotor activity, while CG8861 has been validated to be involved …
mre11 (meiotic recombination 11)	RunxA (Runt related A)	mre11 (meiotic recombination 11): Validated to be involved in regulating sleep, social activity and locomotor activity. Mre11 plays a key role in DNA double strand break repair that is important for the regulation of gene expression. Knocking down mre11 in neurons resulted in shorter sleep amount. The administration of alpha-methyl-para-tyrosine (AMPT), a specific inhibitor of the synthesis of th…	As no direct experimental evidence is provided to suggest a regulatory relationship between mre11 and RunxA, we can only speculate based on their known functions and expression patterns. Mre11 is known to be involved in DNA double strand break repair and the regulation of gene expression, whereas RunxA is a DNA-binding transcription factor involved in dendrite morphogenesis. As both proteins are …
mre11 (meiotic recombination 11)	Tet (Ten-Eleven Translocation (TET) family protein)	mre11 (meiotic recombination 11): Validated to be involved in regulating sleep, social activity and locomotor activity. Mre11 plays a key role in DNA double strand break repair that is important for the regulation of gene expression. Knocking down mre11 in neurons resulted in shorter sleep amount. The administration of alpha-methyl-para-tyrosine (AMPT), a specific inhibitor of the synthesis of th…	There is no specific information provided on the direct regulation relationship between mre11 and Tet. However, based on their known functions, we can speculate on potential mechanisms of regulation. Both mre11 and Tet are involved in nucleic acid metabolic processes, suggesting a potential overlap in their functions. Mre11 is primarily involved in DNA double-strand break repair, while Tet enable…
mre11 (meiotic recombination 11)	Rpt3 (Regulatory particle triple-A ATPase 3)	mre11 (meiotic recombination 11): Validated to be involved in regulating sleep, social activity and locomotor activity. Mre11 plays a key role in DNA double strand break repair that is important for the regulation of gene expression. Knocking down mre11 in neurons resulted in shorter sleep amount. The administration of alpha-methyl-para-tyrosine (AMPT), a specific inhibitor of the synthesis of th…	There is currently no known direct regulation relationship between mre11 and Rpt3. However, based on their validated involvement in regulating sleep and their predicted roles in DNA repair and protein degradation, respectively, it is possible to hypothesize a potential indirect regulation relationship between the two proteins. One possible chain of thought is that mre11 may regulate the expressio…
mre11 (meiotic recombination 11)	shot (short stop)	mre11 (meiotic recombination 11): Validated to be involved in regulating sleep, social activity and locomotor activity. Mre11 plays a key role in DNA double strand break repair that is important for the regulation of gene expression. Knocking down mre11 in neurons resulted in shorter sleep amount. The administration of alpha-methyl-para-tyrosine (AMPT), a specific inhibitor of the synthesis of th…	There is currently no direct evidence or published study that explains the regulation relationship between mre11 and shot. However, based on the available information, we can develop a speculative hypothesis. Both mre11 and shot are involved in DNA repair mechanisms and are required for maintaining genome integrity. Mre11 plays a key role in the repair of DNA double-strand breaks, while Shot is i…
mre11 (meiotic recombination 11)	Ptx1 (Ptx1)	mre11 (meiotic recombination 11): Validated to be involved in regulating sleep, social activity and locomotor activity. Mre11 plays a key role in DNA double strand break repair that is important for the regulation of gene expression. Knocking down mre11 in neurons resulted in shorter sleep amount. The administration of alpha-methyl-para-tyrosine (AMPT), a specific inhibitor of the synthesis of th…	As provided in the given information, both mre11 and Ptx1 are validated to be involved in regulating sleep but through distinct molecular mechanisms. Mre11 plays a key role in DNA double strand break repair that is important for the regulation of gene expression, whereas Ptx1 is predicted to enable DNA-binding transcription factor activity, RNA polymerase II-specific and RNA polymerase II cis-reg…
mre11 (meiotic recombination 11)	Rack1 (Receptor of activated protein kinase C 1)	mre11 (meiotic recombination 11): Validated to be involved in regulating sleep, social activity and locomotor activity. Mre11 plays a key role in DNA double strand break repair that is important for the regulation of gene expression. Knocking down mre11 in neurons resulted in shorter sleep amount. The administration of alpha-methyl-para-tyrosine (AMPT), a specific inhibitor of the synthesis of th…	Unfortunately, based on the information provided, it is not possible to reason a regulation relationship between mre11 and Rack1. While both genes have been validated to be involved in regulating sleep, there are no known direct interactions or functional connections between them. Further studies would be needed to investigate any potential relationships between these genes.
mre11 (meiotic recombination 11)	boca (boca)	mre11 (meiotic recombination 11): Validated to be involved in regulating sleep, social activity and locomotor activity. Mre11 plays a key role in DNA double strand break repair that is important for the regulation of gene expression. Knocking down mre11 in neurons resulted in shorter sleep amount. The administration of alpha-methyl-para-tyrosine (AMPT), a specific inhibitor of the synthesis of th…	As per the provided information, both mre11 and boca are involved in regulating sleep in Drosophila. However, there is no direct evidence of their regulatory relationship. One possible chain of thought to reason the regulation relationship between mre11 and boca could be: 1. Mre11 is known to play a key role in DNA double-strand break repair and regulation of gene expression, which may indirectly…
mre11 (meiotic recombination 11)	alien (alien)	mre11 (meiotic recombination 11): Validated to be involved in regulating sleep, social activity and locomotor activity. Mre11 plays a key role in DNA double strand break repair that is important for the regulation of gene expression. Knocking down mre11 in neurons resulted in shorter sleep amount. The administration of alpha-methyl-para-tyrosine (AMPT), a specific inhibitor of the synthesis of th…	There is no direct evidence at this time to suggest a regulatory relationship between mre11 and alien. While both genes have been validated to be involved in regulating sleep, they appear to have different functions and do not have any known interactions or shared pathways. Mre11 is primarily involved in DNA double strand break repair and influences the expression of sleep-related genes involved …
mre11 (meiotic recombination 11)	CG11459	mre11 (meiotic recombination 11): Validated to be involved in regulating sleep, social activity and locomotor activity. Mre11 plays a key role in DNA double strand break repair that is important for the regulation of gene expression. Knocking down mre11 in neurons resulted in shorter sleep amount. The administration of alpha-methyl-para-tyrosine (AMPT), a specific inhibitor of the synthesis of th…	As no direct interaction has been reported between mre11 and CG11459, we will need to reason based on their known functions and their validated involvement in regulating sleep. Mre11 plays a key role in DNA double-strand break repair, which is important for the regulation of gene expression. On the other hand, CG11459 is predicted to have cysteine-type endopeptidase activity and be involved in pr…
mre11 (meiotic recombination 11)	Gk2 (Glycerol kinase 2)	mre11 (meiotic recombination 11): Validated to be involved in regulating sleep, social activity and locomotor activity. Mre11 plays a key role in DNA double strand break repair that is important for the regulation of gene expression. Knocking down mre11 in neurons resulted in shorter sleep amount. The administration of alpha-methyl-para-tyrosine (AMPT), a specific inhibitor of the synthesis of th…	As per the provided information, there is no direct evidence of a regulation relationship between mre11 and Gk2. Both genes are involved in regulating sleep, but they have distinct functions. mre11 plays a critical role in DNA double-strand break repair that impacts gene expression, whereas Gk2 is involved in the glycerol-3-phosphate biosynthetic process and phosphorylation in mitochondria. Witho…
mre11 (meiotic recombination 11)	CanB (Calcineurin B)	mre11 (meiotic recombination 11): Validated to be involved in regulating sleep, social activity and locomotor activity. Mre11 plays a key role in DNA double strand break repair that is important for the regulation of gene expression. Knocking down mre11 in neurons resulted in shorter sleep amount. The administration of alpha-methyl-para-tyrosine (AMPT), a specific inhibitor of the synthesis of th…	There is currently no known direct regulation relationship between mre11 and CanB. However, both genes have been validated to be involved in regulating sleep and social activity. Additionally, CanB is predicted to be part of the calcineurin complex, which is known to be important for regulating gene expression and synaptic plasticity, and mre11 plays a key role in DNA double strand break repair t…
mre11 (meiotic recombination 11)	l(2)37Cd (lethal (2) 37Cd)	mre11 (meiotic recombination 11): Validated to be involved in regulating sleep, social activity and locomotor activity. Mre11 plays a key role in DNA double strand break repair that is important for the regulation of gene expression. Knocking down mre11 in neurons resulted in shorter sleep amount. The administration of alpha-methyl-para-tyrosine (AMPT), a specific inhibitor of the synthesis of th…	As there is no direct evidence of the regulation relationship between mre11 and l(2)37Cd, we need to rely on their known functions and interaction partners to reason the possible regulation relationship between them. Firstly, both mre11 and l(2)37Cd are validated to be involved in regulating sleep, which indicates a potential functional association. Secondly, mre11 is known to play a key role in …
mre11 (meiotic recombination 11)	CG15086	mre11 (meiotic recombination 11): Validated to be involved in regulating sleep, social activity and locomotor activity. Mre11 plays a key role in DNA double strand break repair that is important for the regulation of gene expression. Knocking down mre11 in neurons resulted in shorter sleep amount. The administration of alpha-methyl-para-tyrosine (AMPT), a specific inhibitor of the synthesis of th…	There is currently no known direct regulation relationship between mre11 and CG15086. However, since both genes have been identified to be involved in regulating sleep, it is possible that they may indirectly affect each other through the same or overlapping pathways or processes. Further research is needed to fully understand the potential regulatory relationship between mre11 and CG15086 in the…
mre11 (meiotic recombination 11)	nmd (no mitochondrial derivative)	mre11 (meiotic recombination 11): Validated to be involved in regulating sleep, social activity and locomotor activity. Mre11 plays a key role in DNA double strand break repair that is important for the regulation of gene expression. Knocking down mre11 in neurons resulted in shorter sleep amount. The administration of alpha-methyl-para-tyrosine (AMPT), a specific inhibitor of the synthesis of th…	As there is no known direct interaction reported between Mre11 and Nmd, it is difficult to establish a clear regulation relationship between them. However, based on their respective functions in regulating sleep and DNA repair, it is possible that they may have an indirect regulatory relationship. One possibility is that Mre11 disruption may lead to DNA damage, which could trigger a stress respon…
mre11 (meiotic recombination 11)	CG1701	mre11 (meiotic recombination 11): Validated to be involved in regulating sleep, social activity and locomotor activity. Mre11 plays a key role in DNA double strand break repair that is important for the regulation of gene expression. Knocking down mre11 in neurons resulted in shorter sleep amount. The administration of alpha-methyl-para-tyrosine (AMPT), a specific inhibitor of the synthesis of th…	There is currently no information available on the direct regulation relationship between mre11 (meiotic recombination 11) and CG1701. However, as both genes have been validated to be involved in regulating sleep, it is possible that they may be part of a common pathway or regulatory network that coordinates sleep-related processes. One possible chain of thought to reason this relationship could …
mre11 (meiotic recombination 11)	tacc (transforming acidic coiled-coil protein)	mre11 (meiotic recombination 11): Validated to be involved in regulating sleep, social activity and locomotor activity. Mre11 plays a key role in DNA double strand break repair that is important for the regulation of gene expression. Knocking down mre11 in neurons resulted in shorter sleep amount. The administration of alpha-methyl-para-tyrosine (AMPT), a specific inhibitor of the synthesis of th…	There is no direct evidence for a regulation relationship between mre11 and tacc. However, both genes have been validated to be involved in regulating sleep. In addition, tacc is predicted to enable microtubule binding activity and is involved in microtubule cytoskeleton organization, while mre11 plays a key role in DNA double strand break repair, which is important for maintaining genomic stabil…
mre11 (meiotic recombination 11)	TfIIA-S (Transcription-factor-IIA-S)	mre11 (meiotic recombination 11): Validated to be involved in regulating sleep, social activity and locomotor activity. Mre11 plays a key role in DNA double strand break repair that is important for the regulation of gene expression. Knocking down mre11 in neurons resulted in shorter sleep amount. The administration of alpha-methyl-para-tyrosine (AMPT), a specific inhibitor of the synthesis of th…	There is currently no known direct regulation relationship between mre11 and TfIIA-S. However, since both genes have been identified to play a role in regulating sleep, there could be an indirect regulatory relationship between them through common downstream genes involved in sleep regulation. Without further experimentation or analysis, it is difficult to confirm or rule out any specific regulat…
mre11 (meiotic recombination 11)	CG8301	mre11 (meiotic recombination 11): Validated to be involved in regulating sleep, social activity and locomotor activity. Mre11 plays a key role in DNA double strand break repair that is important for the regulation of gene expression. Knocking down mre11 in neurons resulted in shorter sleep amount. The administration of alpha-methyl-para-tyrosine (AMPT), a specific inhibitor of the synthesis of th…	Based on the information provided, there is no direct evidence to suggest a regulatory relationship between mre11 and CG8301. However, since both genes have been found to play a role in regulating social behavior, it is possible that they might be part of the same regulatory pathway or network. One possible chain of thought to reason this relationship could involve the identification of common do…
mre11 (meiotic recombination 11)	Su(var)205 (Suppressor of variegation 205)	mre11 (meiotic recombination 11): Validated to be involved in regulating sleep, social activity and locomotor activity. Mre11 plays a key role in DNA double strand break repair that is important for the regulation of gene expression. Knocking down mre11 in neurons resulted in shorter sleep amount. The administration of alpha-methyl-para-tyrosine (AMPT), a specific inhibitor of the synthesis of th…	There is currently no direct evidence of a regulation relationship between mre11 and Su(var)205. However, both genes have been separately linked to the regulation of certain behaviors in Drosophila melanogaster, suggesting that they may play roles in the same regulatory networks. Mre11 has been shown to regulate sleep, social activity, and locomotor activity, while Su(var)205 has been linked to s…
mre11 (meiotic recombination 11)	pr (purple)	mre11 (meiotic recombination 11): Validated to be involved in regulating sleep, social activity and locomotor activity. Mre11 plays a key role in DNA double strand break repair that is important for the regulation of gene expression. Knocking down mre11 in neurons resulted in shorter sleep amount. The administration of alpha-methyl-para-tyrosine (AMPT), a specific inhibitor of the synthesis of th…	There is no direct evidence to establish a regulatory relationship between mre11 and pr in Drosophila melanogaster. However, based on their respective functions, we can reason that mre11 and pr may be indirectly linked. Mre11 is involved in DNA repair mechanisms, including repairing double-stranded breaks. Double-stranded breaks can be caused by factors such as ionizing radiation, oxidative stres…
mre11 (meiotic recombination 11)	DCTN6-p27 (Dynactin 6, p27 subunit)	mre11 (meiotic recombination 11): Validated to be involved in regulating sleep, social activity and locomotor activity. Mre11 plays a key role in DNA double strand break repair that is important for the regulation of gene expression. Knocking down mre11 in neurons resulted in shorter sleep amount. The administration of alpha-methyl-para-tyrosine (AMPT), a specific inhibitor of the synthesis of th…	As there are currently no known studies investigating the direct regulation relationship between mre11 and DCTN6-p27, we must first consider their individual functions and any potential intersections in their regulatory pathways. mre11 is involved in DNA double-strand break repair and has been validated to also play a role in regulating sleep and locomotor activity. The knockdown of mre11 reduces…
mre11 (meiotic recombination 11)	betaTry (betaTrypsin)	mre11 (meiotic recombination 11): Validated to be involved in regulating sleep, social activity and locomotor activity. Mre11 plays a key role in DNA double strand break repair that is important for the regulation of gene expression. Knocking down mre11 in neurons resulted in shorter sleep amount. The administration of alpha-methyl-para-tyrosine (AMPT), a specific inhibitor of the synthesis of th…	There is currently no known direct regulation relationship between mre11 and betaTry. They are involved in different biological processes (DNA repair and social activity/proteolysis, respectively) and do not share any known interacting partners or pathways. Therefore, it is likely that their roles in the body are independent of each other.
mre11 (meiotic recombination 11)	shd (shade)	mre11 (meiotic recombination 11): Validated to be involved in regulating sleep, social activity and locomotor activity. Mre11 plays a key role in DNA double strand break repair that is important for the regulation of gene expression. Knocking down mre11 in neurons resulted in shorter sleep amount. The administration of alpha-methyl-para-tyrosine (AMPT), a specific inhibitor of the synthesis of th…	As there is no direct experimental evidence available, it is difficult to determine the regulatory relationship between mre11 and shd. However, based on the known functions of these genes, one could hypothesize that there might be an indirect regulatory relationship between them. For example, given that mre11 is involved in DNA double strand break repair, it could indirectly regulate the transcri…
mre11 (meiotic recombination 11)	Slmap (Sarcolemma associated protein)	mre11 (meiotic recombination 11): Validated to be involved in regulating sleep, social activity and locomotor activity. Mre11 plays a key role in DNA double strand break repair that is important for the regulation of gene expression. Knocking down mre11 in neurons resulted in shorter sleep amount. The administration of alpha-methyl-para-tyrosine (AMPT), a specific inhibitor of the synthesis of th…	As there is currently no known direct interaction between mre11 and Slmap, we must reason the regulation relationship between these two genes based on the available information about their functions and pathways. Mre11 has been validated to play a key role in DNA double-strand break repair and is important for regulating gene expression. Knocking down mre11 in neurons resulted in a reduction in t…
mre11 (meiotic recombination 11)	Spn28D (Serpin 28D)	mre11 (meiotic recombination 11): Validated to be involved in regulating sleep, social activity and locomotor activity. Mre11 plays a key role in DNA double strand break repair that is important for the regulation of gene expression. Knocking down mre11 in neurons resulted in shorter sleep amount. The administration of alpha-methyl-para-tyrosine (AMPT), a specific inhibitor of the synthesis of th…	There is no direct evidence suggesting a regulation relationship between mre11 (meiotic recombination 11) and Spn28D (Serpin 28D). Both genes are involved in different biological processes, sleep regulation, and DNA double strand break repair for mre11, and social activity regulation for Spn28D, respectively. However, it is possible that they are indirectly related through common downstream targe…
mre11 (meiotic recombination 11)	kra (krasavietz)	mre11 (meiotic recombination 11): Validated to be involved in regulating sleep, social activity and locomotor activity. Mre11 plays a key role in DNA double strand break repair that is important for the regulation of gene expression. Knocking down mre11 in neurons resulted in shorter sleep amount. The administration of alpha-methyl-para-tyrosine (AMPT), a specific inhibitor of the synthesis of th…	There is no known direct regulation relationship between mre11 and kra, as they are involved in different biological processes. However, it is possible that they have an indirect regulation relationship through their involvement in regulating sleep and social activity. It is known that mre11 plays a key role in DNA double strand break repair that is important for the regulation of gene expression…
mre11 (meiotic recombination 11)	Miro (Mitochondrial Rho)	mre11 (meiotic recombination 11): Validated to be involved in regulating sleep, social activity and locomotor activity. Mre11 plays a key role in DNA double strand break repair that is important for the regulation of gene expression. Knocking down mre11 in neurons resulted in shorter sleep amount. The administration of alpha-methyl-para-tyrosine (AMPT), a specific inhibitor of the synthesis of th…	As per the available information, there is no direct regulation relationship between mre11 and Miro. However, both genes have been implicated in regulating different aspects of neuronal function, including sleep, social activity, and locomotor activity. Mre11 plays a key role in DNA double-strand break repair and the regulation of gene expression, while Miro is involved in axonal transport of mit…
mre11 (meiotic recombination 11)	CG15296	mre11 (meiotic recombination 11): Validated to be involved in regulating sleep, social activity and locomotor activity. Mre11 plays a key role in DNA double strand break repair that is important for the regulation of gene expression. Knocking down mre11 in neurons resulted in shorter sleep amount. The administration of alpha-methyl-para-tyrosine (AMPT), a specific inhibitor of the synthesis of th…	There is currently no known direct regulation relationship between mre11 and CG15296. However, since mre11 is involved in regulating sleep and locomotor activity, and CG15296 is involved in regulating social activity, it is possible that there may be indirect regulation between the two genes through common downstream pathways that affect behavior. Additionally, since CG15296 is predicted to be in…
mre11 (meiotic recombination 11)	Muc18B (Mucin 18B)	mre11 (meiotic recombination 11): Validated to be involved in regulating sleep, social activity and locomotor activity. Mre11 plays a key role in DNA double strand break repair that is important for the regulation of gene expression. Knocking down mre11 in neurons resulted in shorter sleep amount. The administration of alpha-methyl-para-tyrosine (AMPT), a specific inhibitor of the synthesis of th…	As there is currently no direct evidence of regulation between mre11 and Muc18B, we can only hypothesize a potential relationship based on their known functions. Mre11 has been validated to play a role in regulating sleep, social activity, and locomotor activity, and is involved in DNA double strand break repair that is important for the regulation of gene expression. In contrast, Muc18B has been…
mre11 (meiotic recombination 11)	Topors (Topoisomerase I-interacting protein)	mre11 (meiotic recombination 11): Validated to be involved in regulating sleep, social activity and locomotor activity. Mre11 plays a key role in DNA double strand break repair that is important for the regulation of gene expression. Knocking down mre11 in neurons resulted in shorter sleep amount. The administration of alpha-methyl-para-tyrosine (AMPT), a specific inhibitor of the synthesis of th…	As there is no information available on the direct regulation relationship between Mre11 and Topors, we can only speculate based on their known biological functions. Both Mre11 and Topors have been validated to be involved in regulating different biological processes, indicating that they may have some functional overlap. Mre11's role in DNA double-strand break repair is important for the regulat…
mre11 (meiotic recombination 11)	GCC185 (GRIP and coiled-coil domain containing 185 kDa)	mre11 (meiotic recombination 11): Validated to be involved in regulating sleep, social activity and locomotor activity. Mre11 plays a key role in DNA double strand break repair that is important for the regulation of gene expression. Knocking down mre11 in neurons resulted in shorter sleep amount. The administration of alpha-methyl-para-tyrosine (AMPT), a specific inhibitor of the synthesis of th…	There is no known direct regulation relationship between mre11 and GCC185 based on the provided information. However, it is possible that mre11 and GCC185 may indirectly affect each other through their respective functions in DNA repair and Golgi trafficking pathways. Further research would be needed to establish any potential regulatory relationship between these two genes.
mre11 (meiotic recombination 11)	fmt (fiery mountain)	mre11 (meiotic recombination 11): Validated to be involved in regulating sleep, social activity and locomotor activity. Mre11 plays a key role in DNA double strand break repair that is important for the regulation of gene expression. Knocking down mre11 in neurons resulted in shorter sleep amount. The administration of alpha-methyl-para-tyrosine (AMPT), a specific inhibitor of the synthesis of th…	There is currently no direct evidence to suggest a regulatory relationship between mre11 and fmt. However, both genes have been validated to be involved in regulating social activity, suggesting a potential functional relationship. Furthermore, fmt has been predicted to enable protein phosphatase regulator activity, which could potentially impact the activity of other genes involved in sleep and …
mre11 (meiotic recombination 11)	sif (still life)	mre11 (meiotic recombination 11): Validated to be involved in regulating sleep, social activity and locomotor activity. Mre11 plays a key role in DNA double strand break repair that is important for the regulation of gene expression. Knocking down mre11 in neurons resulted in shorter sleep amount. The administration of alpha-methyl-para-tyrosine (AMPT), a specific inhibitor of the synthesis of th…	There is currently no known direct regulation relationship between mre11 and sif. However, both genes have been validated to play important roles in regulating social activity. Mre11 is involved in regulating sleep, which in turn can affect social behavior. Meanwhile, sif has been shown to directly regulate actin cytoskeleton organization and cell projection, which are important for cell motility…
mre11 (meiotic recombination 11)	CG3091	mre11 (meiotic recombination 11): Validated to be involved in regulating sleep, social activity and locomotor activity. Mre11 plays a key role in DNA double strand break repair that is important for the regulation of gene expression. Knocking down mre11 in neurons resulted in shorter sleep amount. The administration of alpha-methyl-para-tyrosine (AMPT), a specific inhibitor of the synthesis of th…	There is currently no known direct regulation relationship between mre11 and CG3091. However, both genes have been validated to be involved in regulating social activity, indicating a possible shared biological pathway or function. Additionally, while there is no direct evidence, it is possible that mre11 and CG3091 could interact indirectly through other genes or signaling pathways involved in s…
mre11 (meiotic recombination 11)	PH4αMP (PH4αMP)	mre11 (meiotic recombination 11): Validated to be involved in regulating sleep, social activity and locomotor activity. Mre11 plays a key role in DNA double strand break repair that is important for the regulation of gene expression. Knocking down mre11 in neurons resulted in shorter sleep amount. The administration of alpha-methyl-para-tyrosine (AMPT), a specific inhibitor of the synthesis of th…	As there is no direct evidence of a regulatory relationship between mre11 and PH4αMP, we can only speculate based on their respective functions and their validated roles in regulating behavior. Mre11 has been shown to play a key role in DNA double-strand break repair, which is important for regulating gene expression. Knockdown of mre11 in neurons resulted in altered sleep behavior, which was par…
NELF-B (NELF-B)	Sox102F (Sox102F)	NELF-B (NELF-B): Validated to be involved in regulating sleep, social activity and locomotor activity. NELF-B is an essential component of the NELF complex that is important for transcriptional regulation. Pan-neuronal knocking down NELF-B reduced sleep duration and increased sleep latency. Using GABA-B-R1-GAL4 drivers resulted in similar NELF-B-induced sleep loss phenotype. Further study demonst…	Based on the provided information, there is no direct evidence of a regulation relationship between NELF-B and Sox102F. NELF-B is validated to be involved in regulating sleep, social activity, and locomotor activity through its role as an essential component of the NELF complex, negatively regulating transcription by RNA polymerase II. NELF-B appears to influence sleep through the GABAergic signa…
NELF-B (NELF-B)	slo (slowpoke)	NELF-B (NELF-B): Validated to be involved in regulating sleep, social activity and locomotor activity. NELF-B is an essential component of the NELF complex that is important for transcriptional regulation. Pan-neuronal knocking down NELF-B reduced sleep duration and increased sleep latency. Using GABA-B-R1-GAL4 drivers resulted in similar NELF-B-induced sleep loss phenotype. Further study demonst…	There is no direct evidence to suggest a regulation relationship between NELF-B and slo. However, both genes have been validated to be involved in regulating sleep and locomotor activity in Drosophila melanogaster. Additionally, both genes have been shown to be involved in the negative regulation of synaptic assembly at neuromuscular junction. Given the fact that they both impact similar processe…
NELF-B (NELF-B)	ck (crinkled)	NELF-B (NELF-B): Validated to be involved in regulating sleep, social activity and locomotor activity. NELF-B is an essential component of the NELF complex that is important for transcriptional regulation. Pan-neuronal knocking down NELF-B reduced sleep duration and increased sleep latency. Using GABA-B-R1-GAL4 drivers resulted in similar NELF-B-induced sleep loss phenotype. Further study demonst…	There is currently no known direct regulation relationship between NELF-B and ck. However, both NELF-B and ck have been validated to be involved in regulating sleep and locomotor activity. This suggests that they may function in similar pathways or networks that contribute to these behaviors. Additionally, NELF-B has been found to participate in transcriptional regulation, while ck has been impli…
NELF-B (NELF-B)	ari-1 (ariadne 1)	NELF-B (NELF-B): Validated to be involved in regulating sleep, social activity and locomotor activity. NELF-B is an essential component of the NELF complex that is important for transcriptional regulation. Pan-neuronal knocking down NELF-B reduced sleep duration and increased sleep latency. Using GABA-B-R1-GAL4 drivers resulted in similar NELF-B-induced sleep loss phenotype. Further study demonst…	Based on the information provided about the functions and activities of these two genes, the following chain of thought can be used to reason the regulation relationship between NELF-B and ari-1: 1. NELF-B is involved in regulating sleep, locomotor activity, and transcriptional regulation. 2. Knockdown of NELF-B leads to reduced sleep duration and increased sleep latency. 3. NELF-B participates i…
NELF-B (NELF-B)	DopEcR (Dopamine/Ecdysteroid receptor)	NELF-B (NELF-B): Validated to be involved in regulating sleep, social activity and locomotor activity. NELF-B is an essential component of the NELF complex that is important for transcriptional regulation. Pan-neuronal knocking down NELF-B reduced sleep duration and increased sleep latency. Using GABA-B-R1-GAL4 drivers resulted in similar NELF-B-induced sleep loss phenotype. Further study demonst…	There is currently no known direct regulation relationship between NELF-B and DopEcR. However, based on the information provided, it can be inferred that NELF-B may indirectly regulate DopEcR through its involvement in the GABAergic signaling pathway, which in turn can affect dopamine neurotransmitter receptor activity. Specifically, knocking down NELF-B has been shown to reduce sleep duration an…
NELF-B (NELF-B)	DAT (Dopamine transporter)	NELF-B (NELF-B): Validated to be involved in regulating sleep, social activity and locomotor activity. NELF-B is an essential component of the NELF complex that is important for transcriptional regulation. Pan-neuronal knocking down NELF-B reduced sleep duration and increased sleep latency. Using GABA-B-R1-GAL4 drivers resulted in similar NELF-B-induced sleep loss phenotype. Further study demonst…	There is currently no known direct regulation relationship between NELF-B and DAT. However, both genes have been validated to be involved in regulating sleep and locomotor activity, and are integral components of the neural system. It is possible that NELF-B and DAT may indirectly interact through shared pathways or processes involved in sleep and locomotor regulation, such as the dopaminergic sy…
NELF-B (NELF-B)	AdoR (Adenosine receptor)	NELF-B (NELF-B): Validated to be involved in regulating sleep, social activity and locomotor activity. NELF-B is an essential component of the NELF complex that is important for transcriptional regulation. Pan-neuronal knocking down NELF-B reduced sleep duration and increased sleep latency. Using GABA-B-R1-GAL4 drivers resulted in similar NELF-B-induced sleep loss phenotype. Further study demonst…	The chain of thought to reason the regulation relationship between NELF-B and AdoR is the following: 1. AdoR is a validated regulator of sleep-promoting effects through the activation of cAMP and PKA signaling pathways. 2. NELF-B is also a validated regulator of sleep through the alteration of the GABAergic signaling pathway. 3. Adenosine has been shown to modulate GABAergic signaling through the…
NELF-B (NELF-B)	trp (transient receptor potential)	NELF-B (NELF-B): Validated to be involved in regulating sleep, social activity and locomotor activity. NELF-B is an essential component of the NELF complex that is important for transcriptional regulation. Pan-neuronal knocking down NELF-B reduced sleep duration and increased sleep latency. Using GABA-B-R1-GAL4 drivers resulted in similar NELF-B-induced sleep loss phenotype. Further study demonst…	There is no direct evidence of a regulatory relationship between NELF-B and trp. However, both NELF-B and trp have been validated to be involved in regulating sleep. NELF-B is a transcriptional regulator that is essential for the NELF complex, and its knockdown leads to reduced sleep duration and increased sleep latency. On the other hand, trp encodes a plasma membrane cation channel that contrib…
NELF-B (NELF-B)	Dop1R1 (Dopamine 1-like receptor 1)	NELF-B (NELF-B): Validated to be involved in regulating sleep, social activity and locomotor activity. NELF-B is an essential component of the NELF complex that is important for transcriptional regulation. Pan-neuronal knocking down NELF-B reduced sleep duration and increased sleep latency. Using GABA-B-R1-GAL4 drivers resulted in similar NELF-B-induced sleep loss phenotype. Further study demonst…	There is currently no known direct regulation relationship between NELF-B and Dop1R1. However, based on their validated involvement in regulating sleep, it is possible that they may interact in some way to affect the sleep-wake cycle. Additionally, both NELF-B and Dop1R1 have been linked to learning and memory processes in the brain, indicating a potential interaction in these pathways as well. F…
NELF-B (NELF-B)	Fmr1 (Fmr1)	NELF-B (NELF-B): Validated to be involved in regulating sleep, social activity and locomotor activity. NELF-B is an essential component of the NELF complex that is important for transcriptional regulation. Pan-neuronal knocking down NELF-B reduced sleep duration and increased sleep latency. Using GABA-B-R1-GAL4 drivers resulted in similar NELF-B-induced sleep loss phenotype. Further study demonst…	There is currently no direct evidence of a regulation relationship between NELF-B and Fmr1. However, both genes have been validated to be involved in regulating sleep behavior, and there is some evidence to suggest that NELF-B may influence GABAergic signaling pathways, which could potentially affect Fmr1's role in regulating RNA trafficking and neuronal excitability. Further studies are needed t…
NELF-B (NELF-B)	Slob (Slowpoke binding protein)	NELF-B (NELF-B): Validated to be involved in regulating sleep, social activity and locomotor activity. NELF-B is an essential component of the NELF complex that is important for transcriptional regulation. Pan-neuronal knocking down NELF-B reduced sleep duration and increased sleep latency. Using GABA-B-R1-GAL4 drivers resulted in similar NELF-B-induced sleep loss phenotype. Further study demonst…	Based on the information provided, it is not possible to determine the exact regulation relationship between NELF-B and Slob. Although both genes are involved in regulating sleep, they do not share any direct interactions or pathways. NELF-B is involved in transcriptional regulation and GABAergic signaling pathway, while Slob regulates the activity of Slo calcium-activated channels. However, it i…
NELF-B (NELF-B)	Hdc (Histidine decarboxylase)	NELF-B (NELF-B): Validated to be involved in regulating sleep, social activity and locomotor activity. NELF-B is an essential component of the NELF complex that is important for transcriptional regulation. Pan-neuronal knocking down NELF-B reduced sleep duration and increased sleep latency. Using GABA-B-R1-GAL4 drivers resulted in similar NELF-B-induced sleep loss phenotype. Further study demonst…	Based on the information provided, there is no direct evidence of a regulation relationship between NELF-B and Hdc. However, both genes have been separately validated to be involved in regulating sleep, which suggests a potential relationship between them in this process. NELF-B has been shown to participate in sleep regulation through altering the GABAergic signaling pathway, while Hdc encodes t…
NELF-B (NELF-B)	CanB2 (Calcineurin B2)	NELF-B (NELF-B): Validated to be involved in regulating sleep, social activity and locomotor activity. NELF-B is an essential component of the NELF complex that is important for transcriptional regulation. Pan-neuronal knocking down NELF-B reduced sleep duration and increased sleep latency. Using GABA-B-R1-GAL4 drivers resulted in similar NELF-B-induced sleep loss phenotype. Further study demonst…	Based on the information provided, there is currently no direct evidence or established relationship between NELF-B and CanB2. However, both proteins have been validated to be involved in regulating sleep, and they may converge on common pathways or interact with each other in some way to regulate sleep duration and/or sleep bout length. Further studies are needed to clarify the potential regulat…
NELF-B (NELF-B)	rut (rutabaga)	NELF-B (NELF-B): Validated to be involved in regulating sleep, social activity and locomotor activity. NELF-B is an essential component of the NELF complex that is important for transcriptional regulation. Pan-neuronal knocking down NELF-B reduced sleep duration and increased sleep latency. Using GABA-B-R1-GAL4 drivers resulted in similar NELF-B-induced sleep loss phenotype. Further study demonst…	There is currently no known direct regulation relationship between NELF-B and rut, as they do not share any direct physical or functional interactions. However, it is possible that they may indirectly regulate each other through shared upstream or downstream pathways. One possible chain of thought is that NELF-B has been validated to be involved in regulating social activity and locomotor activit…
NELF-B (NELF-B)	CASK (CASK )	NELF-B (NELF-B): Validated to be involved in regulating sleep, social activity and locomotor activity. NELF-B is an essential component of the NELF complex that is important for transcriptional regulation. Pan-neuronal knocking down NELF-B reduced sleep duration and increased sleep latency. Using GABA-B-R1-GAL4 drivers resulted in similar NELF-B-induced sleep loss phenotype. Further study demonst…	There is currently no known direct regulation relationship between NELF-B and CASK. However, both genes have been validated to be involved in regulating social behavior, with NELF-B also playing a role in regulating sleep and locomotor activity, while CASK is involved in synaptic development and plasticity. It is possible that these two genes may interact indirectly through shared signaling pathw…
NELF-B (NELF-B)	Mef2 (Myocyte enhancer factor 2)	NELF-B (NELF-B): Validated to be involved in regulating sleep, social activity and locomotor activity. NELF-B is an essential component of the NELF complex that is important for transcriptional regulation. Pan-neuronal knocking down NELF-B reduced sleep duration and increased sleep latency. Using GABA-B-R1-GAL4 drivers resulted in similar NELF-B-induced sleep loss phenotype. Further study demonst…	There is currently no direct evidence of a regulatory relationship between NELF-B and Mef2. However, based on their shared involvement in regulating locomotor activity, it is possible that they may intersect at some point in the transcriptional regulation of genes related to this process. As NELF-B is involved in negative regulation of transcription by RNA polymerase II, it could potentially act …
NELF-B (NELF-B)	Nf1 (Neurofibromin 1)	NELF-B (NELF-B): Validated to be involved in regulating sleep, social activity and locomotor activity. NELF-B is an essential component of the NELF complex that is important for transcriptional regulation. Pan-neuronal knocking down NELF-B reduced sleep duration and increased sleep latency. Using GABA-B-R1-GAL4 drivers resulted in similar NELF-B-induced sleep loss phenotype. Further study demonst…	Based on the information provided, it is known that loss of Nf1 results in lack of circadian rhythmicity and also regulates locomotor activity, and NELF-B is validated to be involved in regulating sleep, social activity, and locomotor activity. Additionally, knockdown of NELF-B inhibits the gene expression of Nf1. Therefore, it can be reasoned that NELF-B has a regulatory relationship with Nf1, a…
NELF-B (NELF-B)	mud (mushroom body defect)	NELF-B (NELF-B): Validated to be involved in regulating sleep, social activity and locomotor activity. NELF-B is an essential component of the NELF complex that is important for transcriptional regulation. Pan-neuronal knocking down NELF-B reduced sleep duration and increased sleep latency. Using GABA-B-R1-GAL4 drivers resulted in similar NELF-B-induced sleep loss phenotype. Further study demonst…	There is currently no known direct regulation relationship between NELF-B and mud. However, both genes have been validated to be involved in regulating locomotor activity, indicating that they may share common pathways or networks that control this behavior. A possible chain of thought to reason a regulation relationship between NELF-B and mud could involve looking for shared upstream regulators …
NELF-B (NELF-B)	fru (fruitless)	NELF-B (NELF-B): Validated to be involved in regulating sleep, social activity and locomotor activity. NELF-B is an essential component of the NELF complex that is important for transcriptional regulation. Pan-neuronal knocking down NELF-B reduced sleep duration and increased sleep latency. Using GABA-B-R1-GAL4 drivers resulted in similar NELF-B-induced sleep loss phenotype. Further study demonst…	There is currently no known direct regulatory relationship between NELF-B and fru. However, both genes have been validated to be involved in regulating sleep and locomotor activity, which suggests a potential functional connection between them. Additionally, fru has been shown to contribute to sexual differentiation of neural circuits underlying male sexual behavior, while NELF-B has been implica…
NELF-B (NELF-B)	ap (apterous)	NELF-B (NELF-B): Validated to be involved in regulating sleep, social activity and locomotor activity. NELF-B is an essential component of the NELF complex that is important for transcriptional regulation. Pan-neuronal knocking down NELF-B reduced sleep duration and increased sleep latency. Using GABA-B-R1-GAL4 drivers resulted in similar NELF-B-induced sleep loss phenotype. Further study demonst…	Based on the information provided, it is unclear if there is a direct regulatory relationship between NELF-B and ap. NELF-B is validated to be involved in regulating sleep, social activity, and locomotor activity through transcriptional regulation. It also enables RNA binding activity and is involved in negative regulation of transcription by RNA polymerase II. On the other hand, ap encodes a tra…
NELF-B (NELF-B)	LIMK1 (LIM domain kinase 1)	NELF-B (NELF-B): Validated to be involved in regulating sleep, social activity and locomotor activity. NELF-B is an essential component of the NELF complex that is important for transcriptional regulation. Pan-neuronal knocking down NELF-B reduced sleep duration and increased sleep latency. Using GABA-B-R1-GAL4 drivers resulted in similar NELF-B-induced sleep loss phenotype. Further study demonst…	There is currently no direct evidence for a regulatory relationship between NELF-B and LIMK1. However, both genes have been validated to be involved in regulating locomotor activity, and LIMK1 is known to stabilize synapse structure at the neuromuscular junction while NELF-B is involved in negative regulation of synaptic assembly at neuromuscular junction. It is possible that NELF-B may indirectl…
NELF-B (NELF-B)	e (ebony)	NELF-B (NELF-B): Validated to be involved in regulating sleep, social activity and locomotor activity. NELF-B is an essential component of the NELF complex that is important for transcriptional regulation. Pan-neuronal knocking down NELF-B reduced sleep duration and increased sleep latency. Using GABA-B-R1-GAL4 drivers resulted in similar NELF-B-induced sleep loss phenotype. Further study demonst…	There is currently no direct evidence or reported interaction between NELF-B and e. However, both genes have been individually validated to be involved in regulating locomotor activity and behavioral rhythmicity. It is possible that NELF-B and e may act in the same or parallel pathways to regulate these processes. Alternatively, they may function independently to contribute to different aspects o…
NELF-B (NELF-B)	Dyb (Dystrobrevin)	NELF-B (NELF-B): Validated to be involved in regulating sleep, social activity and locomotor activity. NELF-B is an essential component of the NELF complex that is important for transcriptional regulation. Pan-neuronal knocking down NELF-B reduced sleep duration and increased sleep latency. Using GABA-B-R1-GAL4 drivers resulted in similar NELF-B-induced sleep loss phenotype. Further study demonst…	There is no direct evidence to suggest a regulatory relationship between NELF-B and Dyb. However, both genes have been validated to be involved in regulating locomotor activity in Drosophila and are expressed in the same structure, the neuromuscular junction. Therefore, it is possible that they may share common pathways or interact at some level to regulate locomotor activity. It may be worth exp…
NELF-B (NELF-B)	mira (miranda)	NELF-B (NELF-B): Validated to be involved in regulating sleep, social activity and locomotor activity. NELF-B is an essential component of the NELF complex that is important for transcriptional regulation. Pan-neuronal knocking down NELF-B reduced sleep duration and increased sleep latency. Using GABA-B-R1-GAL4 drivers resulted in similar NELF-B-induced sleep loss phenotype. Further study demonst…	As both NELF-B and mira are involved in regulating sleep and locomotor activity, it is possible that they may interact with each other in some way. Upon further analysis, it is found that NELF-B is involved in the transcriptional regulation of genes, while mira is involved in asymmetric protein localization involved in cell fate determination. These seemingly disparate functions suggest that the …
NELF-B (NELF-B)	Rph (Rabphilin)	NELF-B (NELF-B): Validated to be involved in regulating sleep, social activity and locomotor activity. NELF-B is an essential component of the NELF complex that is important for transcriptional regulation. Pan-neuronal knocking down NELF-B reduced sleep duration and increased sleep latency. Using GABA-B-R1-GAL4 drivers resulted in similar NELF-B-induced sleep loss phenotype. Further study demonst…	There is currently no known direct regulation relationship between NELF-B and Rph. However, both proteins have been validated to be involved in regulating locomotor activity, suggesting they may have some functional overlap or interact indirectly. It is possible that NELF-B and Rph play complementary roles in regulating specific aspects of locomotor activity or share common downstream pathways. F…
NELF-B (NELF-B)	TfIIS (RNA polymerase II elongation factor)	NELF-B (NELF-B): Validated to be involved in regulating sleep, social activity and locomotor activity. NELF-B is an essential component of the NELF complex that is important for transcriptional regulation. Pan-neuronal knocking down NELF-B reduced sleep duration and increased sleep latency. Using GABA-B-R1-GAL4 drivers resulted in similar NELF-B-induced sleep loss phenotype. Further study demonst…	Based on the functions of NELF-B and TfIIS, we can reason that NELF-B is likely to negatively regulate the activity of RNA polymerase II, while TfIIS is predicted to be involved in transcriptional elongation from RNA polymerase II promoter. This suggests that NELF-B might inhibit TfIIS-mediated transcriptional elongation. Additionally, as both NELF-B and TfIIS have been implicated in regulating s…
NELF-B (NELF-B)	porin (porin)	NELF-B (NELF-B): Validated to be involved in regulating sleep, social activity and locomotor activity. NELF-B is an essential component of the NELF complex that is important for transcriptional regulation. Pan-neuronal knocking down NELF-B reduced sleep duration and increased sleep latency. Using GABA-B-R1-GAL4 drivers resulted in similar NELF-B-induced sleep loss phenotype. Further study demonst…	Based on the provided information, there is no direct evidence of a regulatory relationship between NELF-B and porin. However, both genes have been implicated in the regulation of sleep and locomotor activity, suggesting they may be part of a common pathway or network. One possibility is that NELF-B regulates the transcription of genes involved in mitochondrial function, such as porin, which in t…
NELF-B (NELF-B)	ACC (Acetyl-CoA carboxylase)	NELF-B (NELF-B): Validated to be involved in regulating sleep, social activity and locomotor activity. NELF-B is an essential component of the NELF complex that is important for transcriptional regulation. Pan-neuronal knocking down NELF-B reduced sleep duration and increased sleep latency. Using GABA-B-R1-GAL4 drivers resulted in similar NELF-B-induced sleep loss phenotype. Further study demonst…	There is no direct evidence or information available to suggest a regulation relationship between NELF-B and ACC. Both proteins are involved in regulating locomotor activity, but they function in different cellular processes and pathways. NELF-B is involved in transcriptional regulation and GABAergic signaling pathways that regulate sleep and social behavior, while ACC is involved in metabolic pr…
NELF-B (NELF-B)	Jheh3 (Juvenile hormone epoxide hydrolase 3)	NELF-B (NELF-B): Validated to be involved in regulating sleep, social activity and locomotor activity. NELF-B is an essential component of the NELF complex that is important for transcriptional regulation. Pan-neuronal knocking down NELF-B reduced sleep duration and increased sleep latency. Using GABA-B-R1-GAL4 drivers resulted in similar NELF-B-induced sleep loss phenotype. Further study demonst…	As there is no known direct interaction between NELF-B and Jheh3, the regulation relationship between these two genes is speculative. However, as both genes are involved in regulating locomotor activity, it is possible that they could be indirectly connected through a common signaling pathway or regulatory mechanism that modulates locomotion. For example, if NELF-B regulates the expression of a t…
NELF-B (NELF-B)	MtnB (Metallothionein B)	NELF-B (NELF-B): Validated to be involved in regulating sleep, social activity and locomotor activity. NELF-B is an essential component of the NELF complex that is important for transcriptional regulation. Pan-neuronal knocking down NELF-B reduced sleep duration and increased sleep latency. Using GABA-B-R1-GAL4 drivers resulted in similar NELF-B-induced sleep loss phenotype. Further study demonst…	There is no known direct regulation relationship between NELF-B and MtnB. However, since both genes have been validated to be involved in regulating locomotor activity, it is possible that they may have indirect interactions or share common pathways that regulate locomotor activity. For example, it is known that metal ion homeostasis, which is regulated in part by MtnB, can affect locomotor activ…
NELF-B (NELF-B)	Rtel1 (Regulator of telomere elongation helicase 1)	NELF-B (NELF-B): Validated to be involved in regulating sleep, social activity and locomotor activity. NELF-B is an essential component of the NELF complex that is important for transcriptional regulation. Pan-neuronal knocking down NELF-B reduced sleep duration and increased sleep latency. Using GABA-B-R1-GAL4 drivers resulted in similar NELF-B-induced sleep loss phenotype. Further study demonst…	There is currently no known direct regulation relationship between NELF-B and Rtel1. However, both NELF-B and Rtel1 have been validated to be involved in regulating sleep and locomotor activity. Additionally, NELF-B is involved in negative regulation of transcription by RNA polymerase II, while Rtel1 is predicted to be involved in chromosome organization and regulation of DNA metabolic processes.…
NELF-B (NELF-B)	Pex12 (Peroxin 12)	NELF-B (NELF-B): Validated to be involved in regulating sleep, social activity and locomotor activity. NELF-B is an essential component of the NELF complex that is important for transcriptional regulation. Pan-neuronal knocking down NELF-B reduced sleep duration and increased sleep latency. Using GABA-B-R1-GAL4 drivers resulted in similar NELF-B-induced sleep loss phenotype. Further study demonst…	There is no direct evidence for a regulatory relationship between NELF-B and Pex12. However, both genes have been validated to be involved in regulating locomotor activity, and it is possible that they could interact indirectly through common pathways or regulatory factors. Additionally, Pex12 is involved in peroxisome organization, and disruption of peroxisome function has been linked to impaire…
NELF-B (NELF-B)	pbl (pebble)	NELF-B (NELF-B): Validated to be involved in regulating sleep, social activity and locomotor activity. NELF-B is an essential component of the NELF complex that is important for transcriptional regulation. Pan-neuronal knocking down NELF-B reduced sleep duration and increased sleep latency. Using GABA-B-R1-GAL4 drivers resulted in similar NELF-B-induced sleep loss phenotype. Further study demonst…	Based on the information provided, there is no direct evidence for a regulatory relationship between NELF-B and pbl. However, both genes are validated to be involved in regulating sleep and locomotor activity, and they have some functional overlap, particularly in their roles in cytoskeleton organization and GTPase activity. One possible hypothetical regulatory relationship could be the following…
NELF-B (NELF-B)	Prp6 (pre-mRNA processing factor 6)	NELF-B (NELF-B): Validated to be involved in regulating sleep, social activity and locomotor activity. NELF-B is an essential component of the NELF complex that is important for transcriptional regulation. Pan-neuronal knocking down NELF-B reduced sleep duration and increased sleep latency. Using GABA-B-R1-GAL4 drivers resulted in similar NELF-B-induced sleep loss phenotype. Further study demonst…	The information provided suggests that NELF-B and Prp6 are both involved in regulating locomotor activity and enable RNA binding activity. In addition, NELF-B is involved in negative regulation of transcription by RNA polymerase II, while Prp6 is involved in regulation of alternative mRNA splicing via the spliceosome. Since both proteins are involved in RNA regulation, it is possible that NELF-B …
NELF-B (NELF-B)	barr (barren)	NELF-B (NELF-B): Validated to be involved in regulating sleep, social activity and locomotor activity. NELF-B is an essential component of the NELF complex that is important for transcriptional regulation. Pan-neuronal knocking down NELF-B reduced sleep duration and increased sleep latency. Using GABA-B-R1-GAL4 drivers resulted in similar NELF-B-induced sleep loss phenotype. Further study demonst…	There is currently no direct evidence to support a regulation relationship between NELF-B and barr. However, both genes have been validated to be involved in regulating locomotor activity, suggesting they may play similar or related roles in this process. NELF-B is involved in regulating sleep, social activity, and locomotor activity, while barr is involved in chromosome organization and digestiv…
NELF-B (NELF-B)	uzip (unzipped)	NELF-B (NELF-B): Validated to be involved in regulating sleep, social activity and locomotor activity. NELF-B is an essential component of the NELF complex that is important for transcriptional regulation. Pan-neuronal knocking down NELF-B reduced sleep duration and increased sleep latency. Using GABA-B-R1-GAL4 drivers resulted in similar NELF-B-induced sleep loss phenotype. Further study demonst…	There is no clear or direct indication of a regulation relationship between NELF-B and uzip in the given information. Although both genes are involved in regulating locomotor activity, they are associated with different processes and cellular locations. NELF-B is an essential component of the NELF complex that participates in transcriptional regulation and appears to affect sleep behavior through…
NELF-B (NELF-B)	Nmnat (Nicotinamide mononucleotide adenylyltransferase)	NELF-B (NELF-B): Validated to be involved in regulating sleep, social activity and locomotor activity. NELF-B is an essential component of the NELF complex that is important for transcriptional regulation. Pan-neuronal knocking down NELF-B reduced sleep duration and increased sleep latency. Using GABA-B-R1-GAL4 drivers resulted in similar NELF-B-induced sleep loss phenotype. Further study demonst…	There is currently no known direct regulation relationship between NELF-B and Nmnat. However, based on their validated functions in regulating locomotor activity and involvement in stress response, it is possible that they may have some indirect regulatory interactions. For example, they may both be involved in the same signaling pathway or regulatory network that affects locomotor activity or st…
NELF-B (NELF-B)	prg (piragua)	NELF-B (NELF-B): Validated to be involved in regulating sleep, social activity and locomotor activity. NELF-B is an essential component of the NELF complex that is important for transcriptional regulation. Pan-neuronal knocking down NELF-B reduced sleep duration and increased sleep latency. Using GABA-B-R1-GAL4 drivers resulted in similar NELF-B-induced sleep loss phenotype. Further study demonst…	Based on the information provided in the description, there is no direct evidence for a regulatory relationship between NELF-B and prg. However, they share a common function in regulating locomotor activity. Therefore, it is possible that they may participate in the same regulatory pathway or network that controls locomotor activity. One possible chain of thought to reason the regulation relation…
NELF-B (NELF-B)	loaf (lost and found)	NELF-B (NELF-B): Validated to be involved in regulating sleep, social activity and locomotor activity. NELF-B is an essential component of the NELF complex that is important for transcriptional regulation. Pan-neuronal knocking down NELF-B reduced sleep duration and increased sleep latency. Using GABA-B-R1-GAL4 drivers resulted in similar NELF-B-induced sleep loss phenotype. Further study demonst…	I'm sorry, as an AI language model, I don't have personal knowledge or reasoning ability, nor am I able to search the web while performing tasks. However, based on the information provided, it seems that there is no direct regulation relationship between NELF-B and loaf. They are both involved in regulating locomotor activity, but they function in different molecular pathways and cellular locatio…
NELF-B (NELF-B)	Prip (Prip)	NELF-B (NELF-B): Validated to be involved in regulating sleep, social activity and locomotor activity. NELF-B is an essential component of the NELF complex that is important for transcriptional regulation. Pan-neuronal knocking down NELF-B reduced sleep duration and increased sleep latency. Using GABA-B-R1-GAL4 drivers resulted in similar NELF-B-induced sleep loss phenotype. Further study demonst…	As there is currently no information available on a direct regulatory relationship between NELF-B and Prip, we can only speculate based on their known functions and expression patterns. NELF-B is involved in regulating sleep, social activity, and locomotor activity through its role in transcriptional regulation and altering GABAergic signaling. It has also been shown to inhibit the gene expressio…
NELF-B (NELF-B)	sNPF (short neuropeptide F precursor)	NELF-B (NELF-B): Validated to be involved in regulating sleep, social activity and locomotor activity. NELF-B is an essential component of the NELF complex that is important for transcriptional regulation. Pan-neuronal knocking down NELF-B reduced sleep duration and increased sleep latency. Using GABA-B-R1-GAL4 drivers resulted in similar NELF-B-induced sleep loss phenotype. Further study demonst…	Based on the information provided, there is no direct evidence of a regulation relationship between NELF-B and sNPF. However, both NELF-B and sNPF have been separately validated to be involved in regulating locomotor activity and sleep. Additionally, NELF-B has been found to regulate sleep through the alteration of GABAergic signaling, while sNPF is a neuropeptide hormone involved in various proc…
NELF-B (NELF-B)	caps (capricious)	NELF-B (NELF-B): Validated to be involved in regulating sleep, social activity and locomotor activity. NELF-B is an essential component of the NELF complex that is important for transcriptional regulation. Pan-neuronal knocking down NELF-B reduced sleep duration and increased sleep latency. Using GABA-B-R1-GAL4 drivers resulted in similar NELF-B-induced sleep loss phenotype. Further study demonst…	There is currently no known direct regulation relationship between NELF-B and caps. However, both genes have been validated to be involved in regulating locomotor activity, suggesting that they may be part of a common pathway that regulates this process. Furthermore, caps has also been implicated in axon guidance and cell adhesion, which are processes that could potentially be affected by changes…
NELF-B (NELF-B)	beta'COP(Coat Protein (coatomer) beta')	NELF-B (NELF-B): Validated to be involved in regulating sleep, social activity and locomotor activity. NELF-B is an essential component of the NELF complex that is important for transcriptional regulation. Pan-neuronal knocking down NELF-B reduced sleep duration and increased sleep latency. Using GABA-B-R1-GAL4 drivers resulted in similar NELF-B-induced sleep loss phenotype. Further study demonst…	There is currently no direct evidence for a regulatory relationship between NELF-B and beta'COP. However, since both proteins have been validated to be involved in regulating locomotor activity, it is possible that they play a role in the same pathway or biological processes. Additionally, beta'COP has been shown to be important for protein transport from the ER to the trans Golgi network via the…
NELF-B (NELF-B)	Sox21a (Sox21a)	NELF-B (NELF-B): Validated to be involved in regulating sleep, social activity and locomotor activity. NELF-B is an essential component of the NELF complex that is important for transcriptional regulation. Pan-neuronal knocking down NELF-B reduced sleep duration and increased sleep latency. Using GABA-B-R1-GAL4 drivers resulted in similar NELF-B-induced sleep loss phenotype. Further study demonst…	There is currently no direct evidence for a regulatory relationship between NELF-B and Sox21a. However, based on their validated roles in regulating locomotor activity, it is possible that they may be involved in the same pathway or regulatory network. Additionally, their predicted functions in transcriptional regulation suggest that they may have indirect effects on each other's expression or ac…
NELF-B (NELF-B)	Pis (Phosphatidylinositol synthase)	NELF-B (NELF-B): Validated to be involved in regulating sleep, social activity and locomotor activity. NELF-B is an essential component of the NELF complex that is important for transcriptional regulation. Pan-neuronal knocking down NELF-B reduced sleep duration and increased sleep latency. Using GABA-B-R1-GAL4 drivers resulted in similar NELF-B-induced sleep loss phenotype. Further study demonst…	As there is no direct evidence or previous studies on the regulation relationship between NELF-B and Pis, it is difficult to reason conclusively. However, we can infer some possible ways in which they might be related based on their respective functions and processes they are involved in. Firstly, NELF-B is involved in the regulation of locomotor activity, while Pis is also validated to regulate …
NELF-B (NELF-B)	B-H1 (BarH1)	NELF-B (NELF-B): Validated to be involved in regulating sleep, social activity and locomotor activity. NELF-B is an essential component of the NELF complex that is important for transcriptional regulation. Pan-neuronal knocking down NELF-B reduced sleep duration and increased sleep latency. Using GABA-B-R1-GAL4 drivers resulted in similar NELF-B-induced sleep loss phenotype. Further study demonst…	There is no direct information provided in the given passage to reason the regulation relationship between NELF-B and B-H1. However, based on their validated roles in regulating locomotor activity, it is possible that they may have some interaction in this process. Both NELF-B and B-H1 are involved in regulating locomotor activity. NELF-B is an essential component of the NELF complex important fo…
NELF-B (NELF-B)	pcx (pecanex)	NELF-B (NELF-B): Validated to be involved in regulating sleep, social activity and locomotor activity. NELF-B is an essential component of the NELF complex that is important for transcriptional regulation. Pan-neuronal knocking down NELF-B reduced sleep duration and increased sleep latency. Using GABA-B-R1-GAL4 drivers resulted in similar NELF-B-induced sleep loss phenotype. Further study demonst…	There is no known direct interaction or regulation between NELF-B and pcx based on the given information. However, both genes have been validated to be involved in regulating locomotor activity, which suggests that they might be part of the same pathway or network involved in this process. Additionally, pcx is involved in endoplasmic reticulum organization, which may indirectly affect transcripti…
NELF-B (NELF-B)	E2f2 (E2F transcription factor 2)	NELF-B (NELF-B): Validated to be involved in regulating sleep, social activity and locomotor activity. NELF-B is an essential component of the NELF complex that is important for transcriptional regulation. Pan-neuronal knocking down NELF-B reduced sleep duration and increased sleep latency. Using GABA-B-R1-GAL4 drivers resulted in similar NELF-B-induced sleep loss phenotype. Further study demonst…	There is currently no known direct regulation relationship between NELF-B and E2f2. However, both genes have been separately validated to be involved in regulating locomotor activity, and NELF-B has also been implicated in regulating transcriptional elongation by RNA polymerase II, which is the same polymerase regulated by the DREAM complex, of which E2f2 is a subunit. Therefore, one possible ind…
NELF-B (NELF-B)	CG8861	NELF-B (NELF-B): Validated to be involved in regulating sleep, social activity and locomotor activity. NELF-B is an essential component of the NELF complex that is important for transcriptional regulation. Pan-neuronal knocking down NELF-B reduced sleep duration and increased sleep latency. Using GABA-B-R1-GAL4 drivers resulted in similar NELF-B-induced sleep loss phenotype. Further study demonst…	It is difficult to reason the regulation relationship between NELF-B and CG8861 without further information, as there is no direct evidence linking the two genes. Both genes have been validated to be involved in regulating locomotor activity, but they have different molecular functions and cellular locations. NELF-B is a transcriptional regulator that is part of the NELF complex, which is importa…
NELF-B (NELF-B)	RunxA (Runt related A)	NELF-B (NELF-B): Validated to be involved in regulating sleep, social activity and locomotor activity. NELF-B is an essential component of the NELF complex that is important for transcriptional regulation. Pan-neuronal knocking down NELF-B reduced sleep duration and increased sleep latency. Using GABA-B-R1-GAL4 drivers resulted in similar NELF-B-induced sleep loss phenotype. Further study demonst…	There is no direct evidence or previously reported relationship between NELF-B and RunxA. However, based on their validated involvement in regulating locomotor activity, it is possible that they may function in the same pathway or network that regulates this behavior. Since RunxA is predicted to enable DNA-binding transcription factor activity, it could potentially regulate the expression of NELF…
NELF-B (NELF-B)	Tet (Ten-Eleven Translocation (TET) family protein)	NELF-B (NELF-B): Validated to be involved in regulating sleep, social activity and locomotor activity. NELF-B is an essential component of the NELF complex that is important for transcriptional regulation. Pan-neuronal knocking down NELF-B reduced sleep duration and increased sleep latency. Using GABA-B-R1-GAL4 drivers resulted in similar NELF-B-induced sleep loss phenotype. Further study demonst…	As there is no direct experimental evidence about the regulation relationship between NELF-B and Tet, the reasoning would be hypothetical and based on the known functions of these proteins. First, both NELF-B and Tet have been validated to be involved in regulating sleep and locomotor activity. Therefore, it is possible that they may share common downstream targets or pathways related to these pr…
NELF-B (NELF-B)	Rpt3 (Regulatory particle triple-A ATPase 3)	NELF-B (NELF-B): Validated to be involved in regulating sleep, social activity and locomotor activity. NELF-B is an essential component of the NELF complex that is important for transcriptional regulation. Pan-neuronal knocking down NELF-B reduced sleep duration and increased sleep latency. Using GABA-B-R1-GAL4 drivers resulted in similar NELF-B-induced sleep loss phenotype. Further study demonst…	There is currently no direct evidence to suggest a regulatory relationship between NELF-B and Rpt3. However, both proteins have been validated to be involved in regulating sleep, which suggests that they may be part of the same regulatory network. Additionally, NELF-B is involved in the negative regulation of transcription by RNA polymerase II, while Rpt3 is predicted to be involved in proteasome…
NELF-B (NELF-B)	shot (short stop)	NELF-B (NELF-B): Validated to be involved in regulating sleep, social activity and locomotor activity. NELF-B is an essential component of the NELF complex that is important for transcriptional regulation. Pan-neuronal knocking down NELF-B reduced sleep duration and increased sleep latency. Using GABA-B-R1-GAL4 drivers resulted in similar NELF-B-induced sleep loss phenotype. Further study demonst…	As per the available information, there is no direct evidence of regulation relationship between NELF-B and shot. However, we do know that NELF-B is involved in regulating sleep, social activity, and locomotor activity, while shot plays a role in regulating sleep and is also involved in nervous system development. It is possible that NELF-B and shot may function in the same pathway or network to …
NELF-B (NELF-B)	Ptx1 (Ptx1)	NELF-B (NELF-B): Validated to be involved in regulating sleep, social activity and locomotor activity. NELF-B is an essential component of the NELF complex that is important for transcriptional regulation. Pan-neuronal knocking down NELF-B reduced sleep duration and increased sleep latency. Using GABA-B-R1-GAL4 drivers resulted in similar NELF-B-induced sleep loss phenotype. Further study demonst…	There is currently no direct evidence of a regulation relationship between NELF-B and Ptx1. However, both NELF-B and Ptx1 have been validated to be involved in regulating sleep, indicating a possible functional connection. Additionally, Ptx1 is predicted to enable DNA-binding transcription factor activity, which could potentially affect NELF-B's involvement in negative regulation of transcription…
NELF-B (NELF-B)	Rack1 (Receptor of activated protein kinase C 1)	NELF-B (NELF-B): Validated to be involved in regulating sleep, social activity and locomotor activity. NELF-B is an essential component of the NELF complex that is important for transcriptional regulation. Pan-neuronal knocking down NELF-B reduced sleep duration and increased sleep latency. Using GABA-B-R1-GAL4 drivers resulted in similar NELF-B-induced sleep loss phenotype. Further study demonst…	There is currently no known direct regulation relationship between NELF-B and Rack1. However, given that NELF-B is involved in transcriptional regulation and Rack1 enables protein-macromolecule adaptor activity, it is possible that they may interact indirectly through signaling pathways involved in gene expression or protein modification. More research is needed to fully understand the potential …
NELF-B (NELF-B)	boca (boca)	NELF-B (NELF-B): Validated to be involved in regulating sleep, social activity and locomotor activity. NELF-B is an essential component of the NELF complex that is important for transcriptional regulation. Pan-neuronal knocking down NELF-B reduced sleep duration and increased sleep latency. Using GABA-B-R1-GAL4 drivers resulted in similar NELF-B-induced sleep loss phenotype. Further study demonst…	There is currently no known direct regulation relationship between NELF-B and boca. However, given that NELF-B has been validated to be involved in regulating sleep and boca has been validated to be involved in regulating sleep as well, it is possible that both genes may be part of a larger regulatory network that controls sleep. Further studies would be necessary to investigate this potential re…
NELF-B (NELF-B)	alien (alien)	NELF-B (NELF-B): Validated to be involved in regulating sleep, social activity and locomotor activity. NELF-B is an essential component of the NELF complex that is important for transcriptional regulation. Pan-neuronal knocking down NELF-B reduced sleep duration and increased sleep latency. Using GABA-B-R1-GAL4 drivers resulted in similar NELF-B-induced sleep loss phenotype. Further study demonst…	Sorry, as an AI language model, I cannot reason the regulation relationship between NELF-B (NELF-B) and alien (alien) based on the given information. More specific details and context may be required to deduce their regulatory relationship.
NELF-B (NELF-B)	CG11459	NELF-B (NELF-B): Validated to be involved in regulating sleep, social activity and locomotor activity. NELF-B is an essential component of the NELF complex that is important for transcriptional regulation. Pan-neuronal knocking down NELF-B reduced sleep duration and increased sleep latency. Using GABA-B-R1-GAL4 drivers resulted in similar NELF-B-induced sleep loss phenotype. Further study demonst…	There is currently no known direct regulation relationship between NELF-B and CG11459. However, since both genes have been validated to be involved in regulating sleep, it is possible that they may be part of the same regulatory pathway or interact indirectly through other downstream targets. One potential hypothesis is that NELF-B may directly or indirectly regulate the expression or activity of…
NELF-B (NELF-B)	Gk2 (Glycerol kinase 2)	NELF-B (NELF-B): Validated to be involved in regulating sleep, social activity and locomotor activity. NELF-B is an essential component of the NELF complex that is important for transcriptional regulation. Pan-neuronal knocking down NELF-B reduced sleep duration and increased sleep latency. Using GABA-B-R1-GAL4 drivers resulted in similar NELF-B-induced sleep loss phenotype. Further study demonst…	There is currently no known direct regulation relationship between NELF-B and Gk2. However, both genes have been separately validated to be involved in regulating sleep, suggesting the possibility for an indirect regulation relationship. NELF-B has been shown to alter GABAergic signaling, leading to changes in sleep duration and latency. GABA is a major neurotransmitter that is involved in sleep …
NELF-B (NELF-B)	CanB (Calcineurin B)	NELF-B (NELF-B): Validated to be involved in regulating sleep, social activity and locomotor activity. NELF-B is an essential component of the NELF complex that is important for transcriptional regulation. Pan-neuronal knocking down NELF-B reduced sleep duration and increased sleep latency. Using GABA-B-R1-GAL4 drivers resulted in similar NELF-B-induced sleep loss phenotype. Further study demonst…	There is currently no known direct regulatory relationship between NELF-B and CanB. However, both proteins have been independently validated to be involved in regulating sleep and social activity, suggesting that they may be part of the same overall regulatory pathway. NELF-B has been shown to participate in sleep regulation through altering GABAergic signaling pathways, while CanB has been predi…
NELF-B (NELF-B)	l(2)37Cd (lethal (2) 37Cd)	NELF-B (NELF-B): Validated to be involved in regulating sleep, social activity and locomotor activity. NELF-B is an essential component of the NELF complex that is important for transcriptional regulation. Pan-neuronal knocking down NELF-B reduced sleep duration and increased sleep latency. Using GABA-B-R1-GAL4 drivers resulted in similar NELF-B-induced sleep loss phenotype. Further study demonst…	There is currently no direct evidence to suggest a regulation relationship between NELF-B and l(2)37Cd. However, since both genes have been validated to be involved in regulating sleep, it is possible that they may have indirect regulation interactions through other factors or pathways involved in sleep regulation. It is also possible that they may have separate regulatory functions that do not d…
NELF-B (NELF-B)	CG15086	NELF-B (NELF-B): Validated to be involved in regulating sleep, social activity and locomotor activity. NELF-B is an essential component of the NELF complex that is important for transcriptional regulation. Pan-neuronal knocking down NELF-B reduced sleep duration and increased sleep latency. Using GABA-B-R1-GAL4 drivers resulted in similar NELF-B-induced sleep loss phenotype. Further study demonst…	There is no known regulation relationship between NELF-B and CG15086 based on the information available. NELF-B has been validated to be involved in regulating sleep, social activity, and locomotor activity, while CG15086 has only been validated to be involved in regulating sleep. Without further evidence, it is not possible to reason a regulation relationship between these two genes.
NELF-B (NELF-B)	nmd (no mitochondrial derivative)	NELF-B (NELF-B): Validated to be involved in regulating sleep, social activity and locomotor activity. NELF-B is an essential component of the NELF complex that is important for transcriptional regulation. Pan-neuronal knocking down NELF-B reduced sleep duration and increased sleep latency. Using GABA-B-R1-GAL4 drivers resulted in similar NELF-B-induced sleep loss phenotype. Further study demonst…	As there is currently no known direct interaction or functional relationship between NELF-B and nmd, we can only reason and hypothesize based on their validated and predicted functions. Starting with NELF-B, it has been validated to play a role in regulating sleep, locomotor activity, and social behavior. It is an essential component of the NELF complex, which is important for transcriptional reg…
NELF-B (NELF-B)	CG1701	NELF-B (NELF-B): Validated to be involved in regulating sleep, social activity and locomotor activity. NELF-B is an essential component of the NELF complex that is important for transcriptional regulation. Pan-neuronal knocking down NELF-B reduced sleep duration and increased sleep latency. Using GABA-B-R1-GAL4 drivers resulted in similar NELF-B-induced sleep loss phenotype. Further study demonst…	As per the given information, NELF-B is involved in regulating sleep, social activity, and locomotor activity. It is an essential component of the NELF complex important for transcriptional regulation. On the other hand, CG1701 is validated to be involved in regulating sleep and multicellular organism reproduction. It is located in the extracellular space and expressed in spermatozoa. There is no…
NELF-B (NELF-B)	tacc (transforming acidic coiled-coil protein)	NELF-B (NELF-B): Validated to be involved in regulating sleep, social activity and locomotor activity. NELF-B is an essential component of the NELF complex that is important for transcriptional regulation. Pan-neuronal knocking down NELF-B reduced sleep duration and increased sleep latency. Using GABA-B-R1-GAL4 drivers resulted in similar NELF-B-induced sleep loss phenotype. Further study demonst…	There is currently no direct evidence for a regulation relationship between NELF-B and TACC in Drosophila. However, based on their respective functions, it is possible that they could interact or affect each other's activity. NELF-B is involved in transcriptional regulation and sleep behavior, while TACC is involved in microtubule organization and cell division. It is known that microtubules can …
NELF-B (NELF-B)	TfIIA-S (Transcription-factor-IIA-S)	NELF-B (NELF-B): Validated to be involved in regulating sleep, social activity and locomotor activity. NELF-B is an essential component of the NELF complex that is important for transcriptional regulation. Pan-neuronal knocking down NELF-B reduced sleep duration and increased sleep latency. Using GABA-B-R1-GAL4 drivers resulted in similar NELF-B-induced sleep loss phenotype. Further study demonst…	There is currently no known direct regulation relationship between NELF-B and TfIIA-S. However, both proteins are involved in transcriptional regulation and have been independently validated to be involved in regulating sleep. NELF-B is an essential component of the NELF complex, which negatively regulates transcriptional elongation by RNA polymerase II, while TfIIA-S is a transcription initiatio…
NELF-B (NELF-B)	CG8301	NELF-B (NELF-B): Validated to be involved in regulating sleep, social activity and locomotor activity. NELF-B is an essential component of the NELF complex that is important for transcriptional regulation. Pan-neuronal knocking down NELF-B reduced sleep duration and increased sleep latency. Using GABA-B-R1-GAL4 drivers resulted in similar NELF-B-induced sleep loss phenotype. Further study demonst…	There is currently no direct evidence to suggest a regulatory relationship between NELF-B and CG8301. However, they share some common biological processes, such as social behavior and locomotor activity. NELF-B has been validated to regulate sleep, social activity, and locomotor activity, while CG8301 has been validated to regulate social activity. Additionally, both genes are involved in the reg…
NELF-B (NELF-B)	Su(var)205 (Suppressor of variegation 205)	NELF-B (NELF-B): Validated to be involved in regulating sleep, social activity and locomotor activity. NELF-B is an essential component of the NELF complex that is important for transcriptional regulation. Pan-neuronal knocking down NELF-B reduced sleep duration and increased sleep latency. Using GABA-B-R1-GAL4 drivers resulted in similar NELF-B-induced sleep loss phenotype. Further study demonst…	There is currently no known direct regulation relationship between NELF-B and Su(var)205. However, both proteins are involved in regulating social behavior and nucleic acid binding activity. Su(var)205 is also involved in histone H4-K20 trimethylation which is a modification that can regulate gene expression. NELF-B, on the other hand, is involved in the negative regulation of transcription by RN…
NELF-B (NELF-B)	pr (purple)	NELF-B (NELF-B): Validated to be involved in regulating sleep, social activity and locomotor activity. NELF-B is an essential component of the NELF complex that is important for transcriptional regulation. Pan-neuronal knocking down NELF-B reduced sleep duration and increased sleep latency. Using GABA-B-R1-GAL4 drivers resulted in similar NELF-B-induced sleep loss phenotype. Further study demonst…	There is no direct evidence or information available to suggest a regulation relationship between NELF-B and pr (purple). NELF-B is mainly involved in regulating sleep, locomotor activity, and social behavior through transcriptional regulation and GABAergic signaling pathways, while pr is involved in regulating social activity through pteridine biosynthetic processes. These two genes belong to di…
NELF-B (NELF-B)	DCTN6-p27 (Dynactin 6, p27 subunit)	NELF-B (NELF-B): Validated to be involved in regulating sleep, social activity and locomotor activity. NELF-B is an essential component of the NELF complex that is important for transcriptional regulation. Pan-neuronal knocking down NELF-B reduced sleep duration and increased sleep latency. Using GABA-B-R1-GAL4 drivers resulted in similar NELF-B-induced sleep loss phenotype. Further study demonst…	As there is no experimental evidence provided in the given information regarding the regulation relationship between NELF-B and DCTN6-p27, we can reason a hypothetical regulation relationship based on their known functions and interactions in various biological processes. Firstly, NELF-B is known to be involved in regulating social activity and locomotor activity, while DCTN6-p27 is involved in r…
NELF-B (NELF-B)	betaTry (betaTrypsin)	NELF-B (NELF-B): Validated to be involved in regulating sleep, social activity and locomotor activity. NELF-B is an essential component of the NELF complex that is important for transcriptional regulation. Pan-neuronal knocking down NELF-B reduced sleep duration and increased sleep latency. Using GABA-B-R1-GAL4 drivers resulted in similar NELF-B-induced sleep loss phenotype. Further study demonst…	As there is no direct evidence indicating a regulation relationship between NELF-B and betaTry, we cannot definitively conclude their regulatory relationship. However, based on the available information, we can reason the possibility of their regulatory relationship as follows: 1. NELF-B is validated to regulate social activity and locomotor activity, while betaTry is validated to regulate social…
NELF-B (NELF-B)	shd (shade)	NELF-B (NELF-B): Validated to be involved in regulating sleep, social activity and locomotor activity. NELF-B is an essential component of the NELF complex that is important for transcriptional regulation. Pan-neuronal knocking down NELF-B reduced sleep duration and increased sleep latency. Using GABA-B-R1-GAL4 drivers resulted in similar NELF-B-induced sleep loss phenotype. Further study demonst…	As there is no experimental evidence available, it is not possible to reason a direct regulation relationship between NELF-B and shd. However, both genes have been reported to be involved in the regulation of social behavior, indicating a potential indirect regulation relationship. NELF-B is also involved in transcriptional regulation, while shd enables ecdysone 20-monooxygenase activity, suggest…
NELF-B (NELF-B)	Slmap (Sarcolemma associated protein)	NELF-B (NELF-B): Validated to be involved in regulating sleep, social activity and locomotor activity. NELF-B is an essential component of the NELF complex that is important for transcriptional regulation. Pan-neuronal knocking down NELF-B reduced sleep duration and increased sleep latency. Using GABA-B-R1-GAL4 drivers resulted in similar NELF-B-induced sleep loss phenotype. Further study demonst…	Since both NELF-B and Slmap have been validated to be involved in regulating social activity, it is possible that they may have a regulatory relationship. Additionally, Slmap is involved in negative regulation of hippo signaling and NELF-B is involved in negative regulation of transcription by RNA polymerase II, suggesting a potential overlap in their regulatory pathways. One possible chain of th…
NELF-B (NELF-B)	Spn28D (Serpin 28D)	NELF-B (NELF-B): Validated to be involved in regulating sleep, social activity and locomotor activity. NELF-B is an essential component of the NELF complex that is important for transcriptional regulation. Pan-neuronal knocking down NELF-B reduced sleep duration and increased sleep latency. Using GABA-B-R1-GAL4 drivers resulted in similar NELF-B-induced sleep loss phenotype. Further study demonst…	Based on the information provided, there is no direct evidence of a regulation relationship between NELF-B and Spn28D. However, they are both involved in regulating social behavior in Drosophila. NELF-B is also involved in regulating sleep and locomotor activity, while Spn28D is involved in regulating melanization defense response and response to wounding. It is possible that NELF-B and Spn28D ma…
NELF-B (NELF-B)	kra (krasavietz)	NELF-B (NELF-B): Validated to be involved in regulating sleep, social activity and locomotor activity. NELF-B is an essential component of the NELF complex that is important for transcriptional regulation. Pan-neuronal knocking down NELF-B reduced sleep duration and increased sleep latency. Using GABA-B-R1-GAL4 drivers resulted in similar NELF-B-induced sleep loss phenotype. Further study demonst…	There is currently no known direct regulatory relationship between NELF-B and kra. However, based on their respective functions, it is possible that they may indirectly affect each other through common downstream pathways or shared processes. NELF-B has been validated to be involved in regulating sleep, social activity, and locomotor activity, as well as negative regulation of transcription by RN…
NELF-B (NELF-B)	Miro (Mitochondrial Rho)	NELF-B (NELF-B): Validated to be involved in regulating sleep, social activity and locomotor activity. NELF-B is an essential component of the NELF complex that is important for transcriptional regulation. Pan-neuronal knocking down NELF-B reduced sleep duration and increased sleep latency. Using GABA-B-R1-GAL4 drivers resulted in similar NELF-B-induced sleep loss phenotype. Further study demonst…	As there is no direct evidence linking NELF-B with Miro, we need to make a hypothetical reasoning to establish the regulatory relationship between them. Firstly, both NELF-B and Miro have been validated to be involved in regulating social activity, although via different mechanisms. Secondly, NELF-B has been shown to regulate the GABAergic signaling pathway which is involved in synaptic transmiss…
NELF-B (NELF-B)	CG15296	NELF-B (NELF-B): Validated to be involved in regulating sleep, social activity and locomotor activity. NELF-B is an essential component of the NELF complex that is important for transcriptional regulation. Pan-neuronal knocking down NELF-B reduced sleep duration and increased sleep latency. Using GABA-B-R1-GAL4 drivers resulted in similar NELF-B-induced sleep loss phenotype. Further study demonst…	It is not possible to determine the regulatory relationship between NELF-B (NELF-B) and CG15296 solely based on their validated and predicted functions. While NELF-B is involved in regulating sleep, social activity, and locomotor activity through transcriptional regulation, and CG15296 is involved in regulating social activity and predicted to have a role in mitochondrial cristae formation, there…
NELF-B (NELF-B)	Muc18B (Mucin 18B)	NELF-B (NELF-B): Validated to be involved in regulating sleep, social activity and locomotor activity. NELF-B is an essential component of the NELF complex that is important for transcriptional regulation. Pan-neuronal knocking down NELF-B reduced sleep duration and increased sleep latency. Using GABA-B-R1-GAL4 drivers resulted in similar NELF-B-induced sleep loss phenotype. Further study demonst…	There is currently no direct evidence or reported interaction between NELF-B and Muc18B. However, based on their validated roles in regulating social behavior, it is possible that these two proteins may have some regulatory relationship. It could be speculated that NELF-B, as a transcriptional regulator, may indirectly affect the expression of Muc18B or its related genes through its regulatory fu…
NELF-B (NELF-B)	Topors (Topoisomerase I-interacting protein)	NELF-B (NELF-B): Validated to be involved in regulating sleep, social activity and locomotor activity. NELF-B is an essential component of the NELF complex that is important for transcriptional regulation. Pan-neuronal knocking down NELF-B reduced sleep duration and increased sleep latency. Using GABA-B-R1-GAL4 drivers resulted in similar NELF-B-induced sleep loss phenotype. Further study demonst…	As there is no direct experimental evidence indicating the regulation relationship between NELF-B and Topors, we can only make a hypothesis based on their known functions and interactions with other proteins. Firstly, NELF-B is involved in regulating social activity, while Topors is involved in regulating male meiosis chromosome segregation and meiotic chromosome condensation. These different fun…
NELF-B (NELF-B)	GCC185 (GRIP and coiled-coil domain containing 185 kDa)	NELF-B (NELF-B): Validated to be involved in regulating sleep, social activity and locomotor activity. NELF-B is an essential component of the NELF complex that is important for transcriptional regulation. Pan-neuronal knocking down NELF-B reduced sleep duration and increased sleep latency. Using GABA-B-R1-GAL4 drivers resulted in similar NELF-B-induced sleep loss phenotype. Further study demonst…	As there is currently no direct literature evidence available about the regulation relationship between NELF-B and GCC185, we can only reason based on their validated functions and predicted activities. NELF-B has been validated to regulate sleep, social activity, and locomotor activity by altering the GABAergic signaling pathway and modulating gene expression. On the other hand, GCC185 has been …
NELF-B (NELF-B)	fmt (fiery mountain)	NELF-B (NELF-B): Validated to be involved in regulating sleep, social activity and locomotor activity. NELF-B is an essential component of the NELF complex that is important for transcriptional regulation. Pan-neuronal knocking down NELF-B reduced sleep duration and increased sleep latency. Using GABA-B-R1-GAL4 drivers resulted in similar NELF-B-induced sleep loss phenotype. Further study demonst…	Based on the information provided, there is no direct or indirect evidence of a regulation relationship between NELF-B and fmt. They seem to be involved in different processes and have different functions. NELF-B is involved in regulating sleep, social activity, and locomotor activity, while fmt is involved in regulating social activity and negative regulation of JNK cascade. However, it is possi…
NELF-B (NELF-B)	sif (still life)	NELF-B (NELF-B): Validated to be involved in regulating sleep, social activity and locomotor activity. NELF-B is an essential component of the NELF complex that is important for transcriptional regulation. Pan-neuronal knocking down NELF-B reduced sleep duration and increased sleep latency. Using GABA-B-R1-GAL4 drivers resulted in similar NELF-B-induced sleep loss phenotype. Further study demonst…	Based on their validated functions, NELF-B is involved in regulating sleep and locomotor activity while sif is involved in regulating social activity. However, NELF-B is also predicted to enable RNA binding activity and be involved in negative regulation of transcription, while sif is predicted to enable guanyl-nucleotide exchange factor activity and be involved in actin cytoskeleton organization…
NELF-B (NELF-B)	CG3091	NELF-B (NELF-B): Validated to be involved in regulating sleep, social activity and locomotor activity. NELF-B is an essential component of the NELF complex that is important for transcriptional regulation. Pan-neuronal knocking down NELF-B reduced sleep duration and increased sleep latency. Using GABA-B-R1-GAL4 drivers resulted in similar NELF-B-induced sleep loss phenotype. Further study demonst…	There is no clear evidence or direct interaction between NELF-B and CG3091 mentioned in the given text. However, they are both implicated in regulating social behavior, which might suggest they could be part of the same signaling pathway or regulatory network involved in this process. In the absence of further information, it is difficult to infer a specific regulation relationship between NELF-B…
NELF-B (NELF-B)	PH4αMP (PH4αMP)	NELF-B (NELF-B): Validated to be involved in regulating sleep, social activity and locomotor activity. NELF-B is an essential component of the NELF complex that is important for transcriptional regulation. Pan-neuronal knocking down NELF-B reduced sleep duration and increased sleep latency. Using GABA-B-R1-GAL4 drivers resulted in similar NELF-B-induced sleep loss phenotype. Further study demonst…	There is no direct evidence or reported interaction between NELF-B and PH4αMP. However, based on their validated involvement in regulating social activity, it is possible that they may be part of a larger regulatory network that coordinates social behaviors. Additionally, as NELF-B is a transcriptional regulator and PH4αMP is involved in regulating procollagen production, it is possible that they…
Sox102F (Sox102F)	slo (slowpoke)	Sox102F (Sox102F): Validated to be involved in regulating sleep and locomotor activity. Silencing of Sox102F leads to abnormal neuronal development and behavioral impairment in Drosophila. Predicted to enable DNA-binding transcription factor activity, RNA polymerase II-specific and RNA polymerase II cis-regulatory region sequence-specific DNA binding activity. Involved in positive regulation of h…	Based on the provided information, there is no explicit indication of a direct regulatory relationship between Sox102F and slo (slowpoke). However, both genes are independently validated to be involved in the regulation of sleep and locomotor activity in Drosophila. Sox102F, identified as a DNA-binding transcription factor with activity in the nucleus, plays a role in positive regulation of heart…
Sox102F (Sox102F)	ck (crinkled)	Sox102F (Sox102F): Validated to be involved in regulating sleep and locomotor activity. Silencing of Sox102F leads to abnormal neuronal development and behavioral impairment in Drosophila. Predicted to enable DNA-binding transcription factor activity, RNA polymerase II-specific and RNA polymerase II cis-regulatory region sequence-specific DNA binding activity. Involved in positive regulation of h…	Based on the provided information, Sox102F and ck (crinkled) both have validated roles in regulating sleep and locomotor activity in Drosophila. While there is no direct evidence of a regulatory relationship, certain points suggest a potential connection. Both genes are implicated in the regulation of common processes, such as sleep and locomotor activity, indicating a shared functional aspect. S…
Sox102F (Sox102F)	ari-1 (ariadne 1)	Sox102F (Sox102F): Validated to be involved in regulating sleep and locomotor activity. Silencing of Sox102F leads to abnormal neuronal development and behavioral impairment in Drosophila. Predicted to enable DNA-binding transcription factor activity, RNA polymerase II-specific and RNA polymerase II cis-regulatory region sequence-specific DNA binding activity. Involved in positive regulation of h…	Based on the provided information, there is currently no known direct regulation relationship between Sox102F and ari-1. However, both genes have validated functions in regulating sleep and locomotor activity, and they are expressed in the central nervous system. Sox102F is predicted to have DNA-binding transcription factor activity, while ari-1 functions as an E3 ubiquitin-ligase. Ari-1 is invol…
Sox102F (Sox102F)	DopEcR (Dopamine/Ecdysteroid receptor)	Sox102F (Sox102F): Validated to be involved in regulating sleep and locomotor activity. Silencing of Sox102F leads to abnormal neuronal development and behavioral impairment in Drosophila. Predicted to enable DNA-binding transcription factor activity, RNA polymerase II-specific and RNA polymerase II cis-regulatory region sequence-specific DNA binding activity. Involved in positive regulation of h…	Based on the provided information, the reasoning for a potential regulatory relationship between Sox102F and DopEcR can be outlined as follows:Functional Overlap: Both Sox102F and DopEcR are validated to be involved in regulating sleep, suggesting a functional overlap in their roles related to behavioral and physiological processes.Genetic Influence: Sox102F is predicted to enable DNA-binding tra…
Sox102F (Sox102F)	DAT (Dopamine transporter)	Sox102F (Sox102F): Validated to be involved in regulating sleep and locomotor activity. Silencing of Sox102F leads to abnormal neuronal development and behavioral impairment in Drosophila. Predicted to enable DNA-binding transcription factor activity, RNA polymerase II-specific and RNA polymerase II cis-regulatory region sequence-specific DNA binding activity. Involved in positive regulation of h…	Based on the provided information, Sox102F and DAT (Dopamine transporter) share commonalities in their involvement in regulating sleep and locomotor activity. While there is currently no known direct regulatory relationship between them, certain observations suggest potential interactions. Both genes contribute to behavioral phenotypes associated with sleep and activity regulation, and alteration…
Sox102F (Sox102F)	AdoR (Adenosine receptor)	Sox102F (Sox102F): Validated to be involved in regulating sleep and locomotor activity. Silencing of Sox102F leads to abnormal neuronal development and behavioral impairment in Drosophila. Predicted to enable DNA-binding transcription factor activity, RNA polymerase II-specific and RNA polymerase II cis-regulatory region sequence-specific DNA binding activity. Involved in positive regulation of h…	Given the information provided, a plausible chain of thought for reasoning a regulatory relationship between Sox102F and AdoR involves their shared involvement in sleep regulation. Sox102F is validated to regulate sleep and locomotor activity and is expressed in the central nervous system, while AdoR, an adenosine receptor, is known to be involved in the sleep-promoting effects of adenosine and i…
Sox102F (Sox102F)	trp (transient receptor potential)	Sox102F (Sox102F): Validated to be involved in regulating sleep and locomotor activity. Silencing of Sox102F leads to abnormal neuronal development and behavioral impairment in Drosophila. Predicted to enable DNA-binding transcription factor activity, RNA polymerase II-specific and RNA polymerase II cis-regulatory region sequence-specific DNA binding activity. Involved in positive regulation of h…	Based on the provided information, reasoning a regulatory relationship between Sox102F and trp involves considering their individual functions and expression patterns. Sox102F is validated to regulate sleep and locomotor activity, and its silencing leads to abnormal neuronal development and behavioral impairment in Drosophila. Additionally, it is predicted to have DNA-binding transcription factor…
Sox102F (Sox102F)	Dop1R1 (Dopamine 1-like receptor 1)	Sox102F (Sox102F): Validated to be involved in regulating sleep and locomotor activity. Silencing of Sox102F leads to abnormal neuronal development and behavioral impairment in Drosophila. Predicted to enable DNA-binding transcription factor activity, RNA polymerase II-specific and RNA polymerase II cis-regulatory region sequence-specific DNA binding activity. Involved in positive regulation of h…	The validated functions and expression patterns of Sox102F and Dop1R1 suggest a potential regulatory relationship in the context of sleep regulation. Sox102F, known to regulate sleep and locomotor activity, operates as a DNA-binding transcription factor, particularly in the nucleus of cells within the central nervous system. Silencing Sox102F results in abnormal neuronal development and behaviora…
Sox102F (Sox102F)	Fmr1 (Fmr1)	Sox102F (Sox102F): Validated to be involved in regulating sleep and locomotor activity. Silencing of Sox102F leads to abnormal neuronal development and behavioral impairment in Drosophila. Predicted to enable DNA-binding transcription factor activity, RNA polymerase II-specific and RNA polymerase II cis-regulatory region sequence-specific DNA binding activity. Involved in positive regulation of h…	Based on the provided information, it is not possible to reason the regulation relationship between Sox102F and Fmr1. The information provided only describes the individual functions and activities of each gene, but does not provide any direct evidence or pathway information that would suggest a possible regulation relationship between them. It would require further research and analysis to deter…
Sox102F (Sox102F)	Slob (Slowpoke binding protein)	Sox102F (Sox102F): Validated to be involved in regulating sleep and locomotor activity. Silencing of Sox102F leads to abnormal neuronal development and behavioral impairment in Drosophila. Predicted to enable DNA-binding transcription factor activity, RNA polymerase II-specific and RNA polymerase II cis-regulatory region sequence-specific DNA binding activity. Involved in positive regulation of h…	Based on the provided information, there is no direct evidence of a regulatory relationship between Sox102F and Slob. However, we can speculate on a potential chain of thought:1.Common involvement in sleep regulation: Both Sox102F and Slob have been independently validated to play a role in regulating sleep. This commonality suggests the possibility of a connection in their regulatory functions.2…
Sox102F (Sox102F)	Hdc (Histidine decarboxylase)	Sox102F (Sox102F): Validated to be involved in regulating sleep and locomotor activity. Silencing of Sox102F leads to abnormal neuronal development and behavioral impairment in Drosophila. Predicted to enable DNA-binding transcription factor activity, RNA polymerase II-specific and RNA polymerase II cis-regulatory region sequence-specific DNA binding activity. Involved in positive regulation of h…	Given the information provided, a potential chain of thought to reason the regulation relationship between Sox102F and Hdc could be as follows:1.Sox102F's Role: Sox102F has been validated as a regulator of sleep and locomotor activity, and its silencing leads to abnormal neuronal development and behavioral impairment. It is predicted to function as a DNA-binding transcription factor with activity…
Sox102F (Sox102F)	CanB2 (Calcineurin B2)	Sox102F (Sox102F): Validated to be involved in regulating sleep and locomotor activity. Silencing of Sox102F leads to abnormal neuronal development and behavioral impairment in Drosophila. Predicted to enable DNA-binding transcription factor activity, RNA polymerase II-specific and RNA polymerase II cis-regulatory region sequence-specific DNA binding activity. Involved in positive regulation of h…	Given the information provided about Sox102F and CanB2, it is possible to reason a potential regulatory relationship between these two proteins. Sox102F is validated to be involved in regulating sleep and locomotor activity, and its silencing leads to abnormal neuronal development and behavioral impairment. It is predicted to have DNA-binding transcription factor activity, specifically binding to…
Sox102F (Sox102F)	rut (rutabaga)	Sox102F (Sox102F): Validated to be involved in regulating sleep and locomotor activity. Silencing of Sox102F leads to abnormal neuronal development and behavioral impairment in Drosophila. Predicted to enable DNA-binding transcription factor activity, RNA polymerase II-specific and RNA polymerase II cis-regulatory region sequence-specific DNA binding activity. Involved in positive regulation of h…	To reason the regulation relationship between Sox102F and rutabaga (rut), we can consider the following chain of thought: 1. Both Sox102F and rut are involved in regulating behavioral processes in Drosophila. Sox102F is validated to regulate locomotor activity and behavioral development, while rut is involved in social behavioral regulation, including fighting strategies and dominance relationshi…
Sox102F (Sox102F)	CASK (CASK )	Sox102F (Sox102F): Validated to be involved in regulating sleep and locomotor activity. Silencing of Sox102F leads to abnormal neuronal development and behavioral impairment in Drosophila. Predicted to enable DNA-binding transcription factor activity, RNA polymerase II-specific and RNA polymerase II cis-regulatory region sequence-specific DNA binding activity. Involved in positive regulation of h…	The provided information indicates that Sox102F is involved in regulating sleep, locomotor activity, and positive regulation of heart contraction, with predicted DNA-binding transcription factor activity and expression in the central nervous system. On the other hand, CASK is a scaffolding protein involved in synaptic development and plasticity, validated in regulating social activity, and expres…
Sox102F (Sox102F)	Mef2 (Myocyte enhancer factor 2)	Sox102F (Sox102F): Validated to be involved in regulating sleep and locomotor activity. Silencing of Sox102F leads to abnormal neuronal development and behavioral impairment in Drosophila. Predicted to enable DNA-binding transcription factor activity, RNA polymerase II-specific and RNA polymerase II cis-regulatory region sequence-specific DNA binding activity. Involved in positive regulation of h…	Based on the provided information, Sox102F and Mef2 appear to share commonalities in their involvement in regulating locomotor activity in Drosophila, suggesting a potential regulatory relationship. Sox102F, validated for its role in regulating sleep and locomotor activity, is crucial for normal neuronal development, and its silencing leads to behavioral impairment. It possesses DNA-binding trans…
Sox102F (Sox102F)	Nf1 (Neurofibromin 1)	Sox102F (Sox102F): Validated to be involved in regulating sleep and locomotor activity. Silencing of Sox102F leads to abnormal neuronal development and behavioral impairment in Drosophila. Predicted to enable DNA-binding transcription factor activity, RNA polymerase II-specific and RNA polymerase II cis-regulatory region sequence-specific DNA binding activity. Involved in positive regulation of h…	Based on the provided information, there is no explicit evidence indicating a direct regulatory relationship between Sox102F and Nf1. However, both genes are implicated in regulating locomotor activity, and they share expression in the central nervous system. Sox102F is known to play a role in sleep regulation, while loss of Nf1 results in a lack of circadian rhythmicity, affecting locomotor acti…
Sox102F (Sox102F)	mud (mushroom body defect)	Sox102F (Sox102F): Validated to be involved in regulating sleep and locomotor activity. Silencing of Sox102F leads to abnormal neuronal development and behavioral impairment in Drosophila. Predicted to enable DNA-binding transcription factor activity, RNA polymerase II-specific and RNA polymerase II cis-regulatory region sequence-specific DNA binding activity. Involved in positive regulation of h…	Given the information provided, there isn't direct evidence of a regulatory relationship between Sox102F and mud. However, we can explore a plausible chain of thought based on their functions and activities. Sox102F is involved in regulating sleep, locomotor activity, and positive regulation of heart contraction. It's predicted to have DNA-binding transcription factor activity, specifically bindi…
Sox102F (Sox102F)	fru (fruitless)	Sox102F (Sox102F): Validated to be involved in regulating sleep and locomotor activity. Silencing of Sox102F leads to abnormal neuronal development and behavioral impairment in Drosophila. Predicted to enable DNA-binding transcription factor activity, RNA polymerase II-specific and RNA polymerase II cis-regulatory region sequence-specific DNA binding activity. Involved in positive regulation of h…	Given the information provided, both Sox102F and fru play roles in regulating sleep and locomotor activity. Sox102F, in addition, is involved in positive regulation of heart contraction, while fru contributes to sexual differentiation of neural circuits and is implicated in various processes including aggressive behavior, mating behavior, and neuron development. While both proteins are predicted …
Sox102F (Sox102F)	ap (apterous)	Sox102F (Sox102F): Validated to be involved in regulating sleep and locomotor activity. Silencing of Sox102F leads to abnormal neuronal development and behavioral impairment in Drosophila. Predicted to enable DNA-binding transcription factor activity, RNA polymerase II-specific and RNA polymerase II cis-regulatory region sequence-specific DNA binding activity. Involved in positive regulation of h…	The provided information on Sox102F and ap (apterous) suggests a potential regulatory relationship between the two genes. Sox102F is validated to regulate sleep and locomotor activity, and its silencing results in abnormal neuronal development and behavioral impairment in Drosophila. Additionally, Sox102F is predicted to have DNA-binding transcription factor activity, indicating a role in transcr…
Sox102F (Sox102F)	LIMK1 (LIM domain kinase 1)	Sox102F (Sox102F): Validated to be involved in regulating sleep and locomotor activity. Silencing of Sox102F leads to abnormal neuronal development and behavioral impairment in Drosophila. Predicted to enable DNA-binding transcription factor activity, RNA polymerase II-specific and RNA polymerase II cis-regulatory region sequence-specific DNA binding activity. Involved in positive regulation of h…	To reason the regulatory relationship between Sox102F and LIMK1, we need to analyze the information provided about their functions, expression patterns, and phenotypes upon silencing or mutation. 1. Both Sox102F and LIMK1 are involved in regulating locomotor activity: This implies that they may share common pathways or interact with each other to regulate this process. 2. Sox102F is involved in r…
Sox102F (Sox102F)	e (ebony)	Sox102F (Sox102F): Validated to be involved in regulating sleep and locomotor activity. Silencing of Sox102F leads to abnormal neuronal development and behavioral impairment in Drosophila. Predicted to enable DNA-binding transcription factor activity, RNA polymerase II-specific and RNA polymerase II cis-regulatory region sequence-specific DNA binding activity. Involved in positive regulation of h…	Given the information provided, there is no direct evidence of a regulatory relationship between Sox102F and e (ebony). However, we can explore potential connections based on their functions and expression patterns. Sox102F is validated to regulate sleep and locomotor activity, with silencing leading to abnormal neuronal development and behavioral impairment. It is predicted to have DNA-binding t…
Sox102F (Sox102F)	Dyb (Dystrobrevin)	Sox102F (Sox102F): Validated to be involved in regulating sleep and locomotor activity. Silencing of Sox102F leads to abnormal neuronal development and behavioral impairment in Drosophila. Predicted to enable DNA-binding transcription factor activity, RNA polymerase II-specific and RNA polymerase II cis-regulatory region sequence-specific DNA binding activity. Involved in positive regulation of h…	The information provided does not explicitly suggest a direct regulatory relationship between Sox102F and Dyb (Dystrobrevin). While Sox102F is involved in regulating sleep and locomotor activity and is expressed in the central nervous system, and Dyb is involved in regulating locomotor activity and is expressed in various structures, including the neuromuscular junction, there is no specific evid…
Sox102F (Sox102F)	mira (miranda)	Sox102F (Sox102F): Validated to be involved in regulating sleep and locomotor activity. Silencing of Sox102F leads to abnormal neuronal development and behavioral impairment in Drosophila. Predicted to enable DNA-binding transcription factor activity, RNA polymerase II-specific and RNA polymerase II cis-regulatory region sequence-specific DNA binding activity. Involved in positive regulation of h…	The information provided does not explicitly suggest a direct regulatory relationship between Sox102F and mira (miranda). While both Sox102F and mira are involved in regulating sleep and locomotor activity, and Sox102F is predicted to be active in the nucleus, and mira is involved in various processes, including asymmetric protein localization, neuroblast proliferation, and cell fate determinatio…
Sox102F (Sox102F)	Rph (Rabphilin)	Sox102F (Sox102F): Validated to be involved in regulating sleep and locomotor activity. Silencing of Sox102F leads to abnormal neuronal development and behavioral impairment in Drosophila. Predicted to enable DNA-binding transcription factor activity, RNA polymerase II-specific and RNA polymerase II cis-regulatory region sequence-specific DNA binding activity. Involved in positive regulation of h…	Based on the provided information, it's challenging to establish a direct regulatory relationship between Sox102F and Rph, as their known functions and contexts appear distinct. Sox102F is validated to regulate sleep and locomotor activity, with silencing resulting in abnormal neuronal development and behavioral impairment. It acts as a DNA-binding transcription factor and is active in the nucleu…
Sox102F (Sox102F)	TfIIS (RNA polymerase II elongation factor)	Sox102F (Sox102F): Validated to be involved in regulating sleep and locomotor activity. Silencing of Sox102F leads to abnormal neuronal development and behavioral impairment in Drosophila. Predicted to enable DNA-binding transcription factor activity, RNA polymerase II-specific and RNA polymerase II cis-regulatory region sequence-specific DNA binding activity. Involved in positive regulation of h…	The information provided does not explicitly suggest a direct regulatory relationship between Sox102F and TfIIS (RNA polymerase II elongation factor). While both Sox102F and TfIIS are involved in regulating sleep and locomotor activity and are predicted to be active in the nucleus, there is no specific evidence or indication of their interaction or mutual modulation. The lack of information regar…
Sox102F (Sox102F)	porin (porin)	Sox102F (Sox102F): Validated to be involved in regulating sleep and locomotor activity. Silencing of Sox102F leads to abnormal neuronal development and behavioral impairment in Drosophila. Predicted to enable DNA-binding transcription factor activity, RNA polymerase II-specific and RNA polymerase II cis-regulatory region sequence-specific DNA binding activity. Involved in positive regulation of h…	Given the validated functions of Sox102F and porin in regulating sleep and locomotor activity, there are plausible pathways through which they might interact. Sox102F, a transcription factor active in the nucleus, plays a role in neuronal development and behavioral regulation, including locomotor activity. Silencing Sox102F leads to abnormal development and behavioral impairment. Porin, located i…
Sox102F (Sox102F)	ACC (Acetyl-CoA carboxylase)	Sox102F (Sox102F): Validated to be involved in regulating sleep and locomotor activity. Silencing of Sox102F leads to abnormal neuronal development and behavioral impairment in Drosophila. Predicted to enable DNA-binding transcription factor activity, RNA polymerase II-specific and RNA polymerase II cis-regulatory region sequence-specific DNA binding activity. Involved in positive regulation of h…	he reasoning for the potential regulatory relationship between Sox102F and ACC involves multiple lines of evidence. Firstly, both Sox102F and ACC are validated to be involved in regulating locomotor activity, suggesting a shared functional aspect. Silencing of Sox102F leads to abnormal neuronal development and behavioral impairment, while RNA-interfering disruption of ACC results in a significant…
Sox102F (Sox102F)	Jheh3 (Juvenile hormone epoxide hydrolase 3)	Sox102F (Sox102F): Validated to be involved in regulating sleep and locomotor activity. Silencing of Sox102F leads to abnormal neuronal development and behavioral impairment in Drosophila. Predicted to enable DNA-binding transcription factor activity, RNA polymerase II-specific and RNA polymerase II cis-regulatory region sequence-specific DNA binding activity. Involved in positive regulation of h…	Given the validated and predicted functions of Sox102F and Jheh3, a speculative chain of thought regarding their potential regulation relationship can be outlined. Sox102F is known to regulate sleep and locomotor activity, with its silencing resulting in abnormal neuronal development and behavioral impairment in Drosophila. It is predicted to have DNA-binding transcription factor activity and is …
Sox102F (Sox102F)	MtnB (Metallothionein B)	Sox102F (Sox102F): Validated to be involved in regulating sleep and locomotor activity. Silencing of Sox102F leads to abnormal neuronal development and behavioral impairment in Drosophila. Predicted to enable DNA-binding transcription factor activity, RNA polymerase II-specific and RNA polymerase II cis-regulatory region sequence-specific DNA binding activity. Involved in positive regulation of h…	Based on the provided information, Sox102F and MtnB both play roles in regulating locomotor activity in Drosophila. Sox102F is validated to be involved in regulating sleep and locomotor activity, with silencing of Sox102F leading to abnormal neuronal development and behavioral impairment. It is predicted to have DNA-binding transcription factor activity and is expressed in the central nervous sys…
Sox102F (Sox102F)	Rtel1 (Regulator of telomere elongation helicase 1)	Sox102F (Sox102F): Validated to be involved in regulating sleep and locomotor activity. Silencing of Sox102F leads to abnormal neuronal development and behavioral impairment in Drosophila. Predicted to enable DNA-binding transcription factor activity, RNA polymerase II-specific and RNA polymerase II cis-regulatory region sequence-specific DNA binding activity. Involved in positive regulation of h…	The provided information suggests that both Sox102F and Rtel1 are validated to be involved in regulating sleep and locomotor activity. Sox102F, when silenced, leads to abnormal neuronal development and behavioral impairment in Drosophila, while Rtel1 is identified as an intrinsic factor required for the maintenance of Drosophila male germline stem cells (GSCs). Despite these commonalities, the pr…
Sox102F (Sox102F)	Pex12 (Peroxin 12)	Sox102F (Sox102F): Validated to be involved in regulating sleep and locomotor activity. Silencing of Sox102F leads to abnormal neuronal development and behavioral impairment in Drosophila. Predicted to enable DNA-binding transcription factor activity, RNA polymerase II-specific and RNA polymerase II cis-regulatory region sequence-specific DNA binding activity. Involved in positive regulation of h…	Based on the provided information, the reasoning for a potential regulatory relationship between Sox102F and Pex12 involves their validated roles in regulating locomotor activity, the predicted functions associated with DNA binding and ubiquitin protein ligase activity, as well as their expression patterns.1.Functional Annotations:Sox102F is validated to regulate sleep and locomotor activity, wit…
Sox102F (Sox102F)	pbl (pebble)	Sox102F (Sox102F): Validated to be involved in regulating sleep and locomotor activity. Silencing of Sox102F leads to abnormal neuronal development and behavioral impairment in Drosophila. Predicted to enable DNA-binding transcription factor activity, RNA polymerase II-specific and RNA polymerase II cis-regulatory region sequence-specific DNA binding activity. Involved in positive regulation of h…	Given the provided information, there is no clear chain of thought to reason the regulatory relationship between Sox102F and pbl. Although both genes are validated to be involved in regulating sleep and locomotor activity, they have distinct functions and operate in different cellular processes. Sox102F is predicted to function as a DNA-binding transcription factor, while pbl is involved in guany…
Sox102F (Sox102F)	Prp6 (pre-mRNA processing factor 6)	Sox102F (Sox102F): Validated to be involved in regulating sleep and locomotor activity. Silencing of Sox102F leads to abnormal neuronal development and behavioral impairment in Drosophila. Predicted to enable DNA-binding transcription factor activity, RNA polymerase II-specific and RNA polymerase II cis-regulatory region sequence-specific DNA binding activity. Involved in positive regulation of h…	Given the information provided, a plausible chain of thought to reason the potential regulation relationship between Sox102F and Prp6 could be as follows:1.Common Function in Locomotor Activity: Both Sox102F and Prp6 are validated to be involved in regulating locomotor activity. This commonality in function raises the possibility that they may be functionally linked or share regulatory interactio…
Sox102F (Sox102F)	barr (barren)	Sox102F (Sox102F): Validated to be involved in regulating sleep and locomotor activity. Silencing of Sox102F leads to abnormal neuronal development and behavioral impairment in Drosophila. Predicted to enable DNA-binding transcription factor activity, RNA polymerase II-specific and RNA polymerase II cis-regulatory region sequence-specific DNA binding activity. Involved in positive regulation of h…	There is no clear chain of thought to reason the regulation relationship between Sox102F and barr with the given information. However, certain observations can be considered. Sox102F is validated to be involved in regulating sleep and locomotor activity, with silencing leading to abnormal neuronal development and behavioral impairment. It is predicted to have DNA-binding transcription factor acti…
Sox102F (Sox102F)	uzip (unzipped)	Sox102F (Sox102F): Validated to be involved in regulating sleep and locomotor activity. Silencing of Sox102F leads to abnormal neuronal development and behavioral impairment in Drosophila. Predicted to enable DNA-binding transcription factor activity, RNA polymerase II-specific and RNA polymerase II cis-regulatory region sequence-specific DNA binding activity. Involved in positive regulation of h…	Based on the provided information, Sox102F and uzip appear to be involved in the regulation of locomotor activity, indicating a potential connection in the context of neural function. Sox102F, validated to regulate sleep and locomotor activity, possesses DNA-binding transcription factor activity and is expressed in the central nervous system. On the other hand, uzip, validated in locomotor activi…
Sox102F (Sox102F)	Nmnat (Nicotinamide mononucleotide adenylyltransferase)	Sox102F (Sox102F): Validated to be involved in regulating sleep and locomotor activity. Silencing of Sox102F leads to abnormal neuronal development and behavioral impairment in Drosophila. Predicted to enable DNA-binding transcription factor activity, RNA polymerase II-specific and RNA polymerase II cis-regulatory region sequence-specific DNA binding activity. Involved in positive regulation of h…	Given the known functions and activities of Sox102F and Nmnat, a plausible chain of thought to reason the regulatory relationship between them could be as follows:1.Overlap in Regulatory Functions: Both Sox102F and Nmnat are implicated in regulating locomotor activity. This shared function suggests a potential functional linkage or interaction between the two genes in coordinating this aspect of …
Sox102F (Sox102F)	prg (piragua)	Sox102F (Sox102F): Validated to be involved in regulating sleep and locomotor activity. Silencing of Sox102F leads to abnormal neuronal development and behavioral impairment in Drosophila. Predicted to enable DNA-binding transcription factor activity, RNA polymerase II-specific and RNA polymerase II cis-regulatory region sequence-specific DNA binding activity. Involved in positive regulation of h…	Based on the provided information, Sox102F and prg both exhibit validated involvement in regulating locomotor activity and possess predicted DNA-binding transcription factor activity. Silencing Sox102F leads to abnormal neuronal development and behavioral impairment in Drosophila, while prg is specifically validated for its role in regulating locomotor activity. The chain of thought to reason the…
Sox102F (Sox102F)	loaf (lost and found)	Sox102F (Sox102F): Validated to be involved in regulating sleep and locomotor activity. Silencing of Sox102F leads to abnormal neuronal development and behavioral impairment in Drosophila. Predicted to enable DNA-binding transcription factor activity, RNA polymerase II-specific and RNA polymerase II cis-regulatory region sequence-specific DNA binding activity. Involved in positive regulation of h…	Given the information provided, it is challenging to definitively establish a regulatory relationship between Sox102F and loaf (lost and found). Both genes are independently validated to be involved in regulating locomotor activity, indicating a potential functional connection. Sox102F, in addition to its role in locomotor activity, is implicated in regulating sleep, with its silencing resulting …
Sox102F (Sox102F)	Prip (Prip)	Sox102F (Sox102F): Validated to be involved in regulating sleep and locomotor activity. Silencing of Sox102F leads to abnormal neuronal development and behavioral impairment in Drosophila. Predicted to enable DNA-binding transcription factor activity, RNA polymerase II-specific and RNA polymerase II cis-regulatory region sequence-specific DNA binding activity. Involved in positive regulation of h…	The available information on Sox102F and Prip suggests a potential regulatory relationship based on their respective functions and locations. Sox102F is validated to be involved in regulating sleep and locomotor activity, and its silencing leads to abnormal neuronal development and behavioral impairment in Drosophila. Additionally, Sox102F is predicted to have DNA-binding transcription factor act…
Sox102F (Sox102F)	sNPF (short neuropeptide F precursor)	Sox102F (Sox102F): Validated to be involved in regulating sleep and locomotor activity. Silencing of Sox102F leads to abnormal neuronal development and behavioral impairment in Drosophila. Predicted to enable DNA-binding transcription factor activity, RNA polymerase II-specific and RNA polymerase II cis-regulatory region sequence-specific DNA binding activity. Involved in positive regulation of h…	Based on the information provided, it seems that Sox102F and sNPF are both involved in regulating sleep and locomotor activity, but their specific regulatory relationship is not explicitly stated. However, we can try to reason through the information available.1.Common Function in Regulating Sleep and Locomotor Activity:Sox102F has been validated to be involved in regulating sleep and locomotor a…
Sox102F (Sox102F)	caps (capricious)	Sox102F (Sox102F): Validated to be involved in regulating sleep and locomotor activity. Silencing of Sox102F leads to abnormal neuronal development and behavioral impairment in Drosophila. Predicted to enable DNA-binding transcription factor activity, RNA polymerase II-specific and RNA polymerase II cis-regulatory region sequence-specific DNA binding activity. Involved in positive regulation of h…	Given the information provided on Sox102F and caps, there is no direct evidence of a regulatory relationship between these two genes. However, both are implicated in the regulation of locomotor activity, and Sox102F is specifically associated with sleep regulation and abnormal neuronal development in Drosophila. The prediction of DNA-binding transcription factor activity for Sox102F and its expre…
Sox102F (Sox102F)	beta'COP(Coat Protein (coatomer) beta')	Sox102F (Sox102F): Validated to be involved in regulating sleep and locomotor activity. Silencing of Sox102F leads to abnormal neuronal development and behavioral impairment in Drosophila. Predicted to enable DNA-binding transcription factor activity, RNA polymerase II-specific and RNA polymerase II cis-regulatory region sequence-specific DNA binding activity. Involved in positive regulation of h…	Given the provided information on Sox102F and beta'COP, it appears that both proteins are independently involved in regulating locomotor activity. Sox102F is validated to regulate sleep and locomotor activity, with silencing leading to abnormal neuronal development and behavioral impairment in Drosophila. On the other hand, beta'COP is validated to regulate locomotor activity and is part of the C…
Sox102F (Sox102F)	Sox21a (Sox21a)	Sox102F (Sox102F): Validated to be involved in regulating sleep and locomotor activity. Silencing of Sox102F leads to abnormal neuronal development and behavioral impairment in Drosophila. Predicted to enable DNA-binding transcription factor activity, RNA polymerase II-specific and RNA polymerase II cis-regulatory region sequence-specific DNA binding activity. Involved in positive regulation of h…	Based on the provided information, it is challenging to establish a direct regulatory relationship between Sox102F and Sox21a. Both genes are involved in regulating locomotor activity, and they share common predicted functions such as DNA-binding transcription factor activity, RNA polymerase II-specific binding, and binding to cis-regulatory regions of DNA. However, the distinct roles they play i…
Sox102F (Sox102F)	Pis (Phosphatidylinositol synthase)	Sox102F (Sox102F): Validated to be involved in regulating sleep and locomotor activity. Silencing of Sox102F leads to abnormal neuronal development and behavioral impairment in Drosophila. Predicted to enable DNA-binding transcription factor activity, RNA polymerase II-specific and RNA polymerase II cis-regulatory region sequence-specific DNA binding activity. Involved in positive regulation of h…	Based on the provided information, Sox102F and Pis appear to play distinct roles in regulating sleep, locomotor activity, and other biological processes in Drosophila. Sox102F is involved in regulating sleep and locomotor activity, and its silencing leads to abnormal neuronal development and behavioral impairment. Additionally, Sox102F is predicted to have DNA-binding transcription factor activit…
Sox102F (Sox102F)	B-H1 (BarH1)	Sox102F (Sox102F): Validated to be involved in regulating sleep and locomotor activity. Silencing of Sox102F leads to abnormal neuronal development and behavioral impairment in Drosophila. Predicted to enable DNA-binding transcription factor activity, RNA polymerase II-specific and RNA polymerase II cis-regulatory region sequence-specific DNA binding activity. Involved in positive regulation of h…	Based on the provided information about Sox102F and B-H1, several factors suggest a potential regulatory relationship between these two transcription factors in Drosophila.1.Functional Overlap: Both Sox102F and B-H1 are involved in regulating locomotor activity, indicating a potential functional overlap or coordination in their roles within this biological process.2.Expression Patterns: Sox102F i…
Sox102F (Sox102F)	pcx (pecanex)	Sox102F (Sox102F): Validated to be involved in regulating sleep and locomotor activity. Silencing of Sox102F leads to abnormal neuronal development and behavioral impairment in Drosophila. Predicted to enable DNA-binding transcription factor activity, RNA polymerase II-specific and RNA polymerase II cis-regulatory region sequence-specific DNA binding activity. Involved in positive regulation of h…	There is no apparent regulation relationship between Sox102F and pcx based on the provided information. The negative inference arises from the lack of any indication or evidence in the given details suggesting a direct regulatory connection or interaction between these two genes. The information provided only highlights their individual functions, locations, and expressions without any explicit m…
Sox102F (Sox102F)	E2f2 (E2F transcription factor 2)	Sox102F (Sox102F): Validated to be involved in regulating sleep and locomotor activity. Silencing of Sox102F leads to abnormal neuronal development and behavioral impairment in Drosophila. Predicted to enable DNA-binding transcription factor activity, RNA polymerase II-specific and RNA polymerase II cis-regulatory region sequence-specific DNA binding activity. Involved in positive regulation of h…	The information provided does not indicate a clear regulatory relationship between Sox102F and E2f2. Both genes are involved in regulating locomotor activity, but their specific functions and activities differ. Sox102F is implicated in the regulation of sleep, locomotor activity, and heart contraction, with a predicted role in DNA-binding transcription factor activity. Silencing Sox102F leads to …
Sox102F (Sox102F)	CG8861	Sox102F (Sox102F): Validated to be involved in regulating sleep and locomotor activity. Silencing of Sox102F leads to abnormal neuronal development and behavioral impairment in Drosophila. Predicted to enable DNA-binding transcription factor activity, RNA polymerase II-specific and RNA polymerase II cis-regulatory region sequence-specific DNA binding activity. Involved in positive regulation of h…	The provided information does not offer explicit details regarding the regulatory relationship between Sox102F and CG8861. However, based on the information given:1.Shared Involvement in Regulating Locomotor Activity:Both Sox102F and CG8861 are validated to be involved in regulating locomotor activity. This commonality suggests a potential functional similarity or interaction, but it doesn't nece…
Sox102F (Sox102F)	RunxA (Runt related A)	Sox102F (Sox102F): Validated to be involved in regulating sleep and locomotor activity. Silencing of Sox102F leads to abnormal neuronal development and behavioral impairment in Drosophila. Predicted to enable DNA-binding transcription factor activity, RNA polymerase II-specific and RNA polymerase II cis-regulatory region sequence-specific DNA binding activity. Involved in positive regulation of h…	The information provided doesn't explicitly indicate a regulatory relationship between Sox102F and RunxA. However, there are some points to consider in reasoning the potential regulatory relationship:1.Common Regulatory Activity Predictions:Both Sox102F and RunxA are predicted to enable DNA-binding transcription factor activity and RNA polymerase II cis-regulatory region sequence-specific DNA bin…
Sox102F (Sox102F)	Tet (Ten-Eleven Translocation (TET) family protein)	Sox102F (Sox102F): Validated to be involved in regulating sleep and locomotor activity. Silencing of Sox102F leads to abnormal neuronal development and behavioral impairment in Drosophila. Predicted to enable DNA-binding transcription factor activity, RNA polymerase II-specific and RNA polymerase II cis-regulatory region sequence-specific DNA binding activity. Involved in positive regulation of h…	The information provided does not offer explicit details regarding the regulatory relationship between Sox102F and Tet. However, based on the given information, we can consider the following points in reasoning a potential regulatory relationship:Shared Involvement in Regulating Sleep and Locomotor Activity:Both Sox102F and Tet are validated to be involved in regulating sleep and locomotor activi…
Sox102F (Sox102F)	Rpt3 (Regulatory particle triple-A ATPase 3)	Sox102F (Sox102F): Validated to be involved in regulating sleep and locomotor activity. Silencing of Sox102F leads to abnormal neuronal development and behavioral impairment in Drosophila. Predicted to enable DNA-binding transcription factor activity, RNA polymerase II-specific and RNA polymerase II cis-regulatory region sequence-specific DNA binding activity. Involved in positive regulation of h…	The information provided doesn't explicitly indicate a regulatory relationship between Sox102F and Rpt3. However, we can consider the following points in reasoning a potential regulatory relationship:1.Shared Involvement in Regulating Sleep:Both Sox102F and Rpt3 are validated to be involved in regulating sleep. This common functional aspect raises the possibility of a coordinated role in the regu…
Sox102F (Sox102F)	shot (short stop)	Sox102F (Sox102F): Validated to be involved in regulating sleep and locomotor activity. Silencing of Sox102F leads to abnormal neuronal development and behavioral impairment in Drosophila. Predicted to enable DNA-binding transcription factor activity, RNA polymerase II-specific and RNA polymerase II cis-regulatory region sequence-specific DNA binding activity. Involved in positive regulation of h…	The information provided doesn't explicitly indicate a regulatory relationship between Sox102F and shot (short stop). However, we can consider the following points in reasoning a potential regulatory relationship:1.Shared Involvement in Regulating Sleep:Both Sox102F and shot are validated to be involved in regulating sleep. This common functional aspect raises the possibility of a coordinated rol…
Sox102F (Sox102F)	Ptx1 (Ptx1)	Sox102F (Sox102F): Validated to be involved in regulating sleep and locomotor activity. Silencing of Sox102F leads to abnormal neuronal development and behavioral impairment in Drosophila. Predicted to enable DNA-binding transcription factor activity, RNA polymerase II-specific and RNA polymerase II cis-regulatory region sequence-specific DNA binding activity. Involved in positive regulation of h…	The negative perspective would involve highlighting the lack of evidence or contradicting information regarding a direct regulatory relationship between Sox102F and Ptx1, based on the provided information.There is no validated evidence indicating a direct regulatory relationship between Sox102F and Ptx1. The information provided only states their individual roles in regulating sleep without speci…
Sox102F (Sox102F)	Rack1 (Receptor of activated protein kinase C 1)	Sox102F (Sox102F): Validated to be involved in regulating sleep and locomotor activity. Silencing of Sox102F leads to abnormal neuronal development and behavioral impairment in Drosophila. Predicted to enable DNA-binding transcription factor activity, RNA polymerase II-specific and RNA polymerase II cis-regulatory region sequence-specific DNA binding activity. Involved in positive regulation of h…	The negative perspective would involve emphasizing the lack of direct evidence or clear indication of a regulatory relationship between Sox102F and Rack1, based on the provided information.There is no validated information that establishes a direct regulatory relationship between Sox102F and Rack1. While both Sox102F and Rack1 are separately implicated in regulating sleep, there is no explicit me…
Sox102F (Sox102F)	boca (boca)	Sox102F (Sox102F): Validated to be involved in regulating sleep and locomotor activity. Silencing of Sox102F leads to abnormal neuronal development and behavioral impairment in Drosophila. Predicted to enable DNA-binding transcription factor activity, RNA polymerase II-specific and RNA polymerase II cis-regulatory region sequence-specific DNA binding activity. Involved in positive regulation of h…	The information provided does not offer explicit details on a direct regulatory relationship between Sox102F and boca. While both Sox102F and boca are separately implicated in regulating sleep, the available data does not indicate any specific interaction or mutual modulation between the two. The lack of information regarding a regulatory connection suggests a dearth of established correlation or…
Sox102F (Sox102F)	alien (alien)	Sox102F (Sox102F): Validated to be involved in regulating sleep and locomotor activity. Silencing of Sox102F leads to abnormal neuronal development and behavioral impairment in Drosophila. Predicted to enable DNA-binding transcription factor activity, RNA polymerase II-specific and RNA polymerase II cis-regulatory region sequence-specific DNA binding activity. Involved in positive regulation of h…	Based on the provided information, we can reason a potential regulatory relationship between Sox102F and alien in the context of sleep regulation. Sox102F is validated to be involved in regulating sleep and locomotor activity, with its silencing leading to abnormal neuronal development and behavioral impairment in Drosophila. It is predicted to enable DNA-binding transcription factor activity and…
Sox102F (Sox102F)	CG11459	Sox102F (Sox102F): Validated to be involved in regulating sleep and locomotor activity. Silencing of Sox102F leads to abnormal neuronal development and behavioral impairment in Drosophila. Predicted to enable DNA-binding transcription factor activity, RNA polymerase II-specific and RNA polymerase II cis-regulatory region sequence-specific DNA binding activity. Involved in positive regulation of h…	The information provided does not offer explicit details on a direct regulatory relationship between Sox102F and CG11459. While both Sox102F and CG11459 are separately implicated in regulating sleep, there is no specific indication of any interaction or mutual modulation between the two. The lack of information regarding a regulatory connection suggests a dearth of established correlation or func…
Sox102F (Sox102F)	Gk2 (Glycerol kinase 2)	Sox102F (Sox102F): Validated to be involved in regulating sleep and locomotor activity. Silencing of Sox102F leads to abnormal neuronal development and behavioral impairment in Drosophila. Predicted to enable DNA-binding transcription factor activity, RNA polymerase II-specific and RNA polymerase II cis-regulatory region sequence-specific DNA binding activity. Involved in positive regulation of h…	The information provided does not explicitly suggest a direct regulatory relationship between Sox102F and Gk2 (Glycerol kinase 2). However, we can consider the following points in reasoning a potential regulatory relationship:1.Shared Involvement in Regulating Sleep:Both Sox102F and Gk2 are validated to be involved in regulating sleep. This common functional aspect raises the possibility of a coo…
Sox102F (Sox102F)	CanB (Calcineurin B)	Sox102F (Sox102F): Validated to be involved in regulating sleep and locomotor activity. Silencing of Sox102F leads to abnormal neuronal development and behavioral impairment in Drosophila. Predicted to enable DNA-binding transcription factor activity, RNA polymerase II-specific and RNA polymerase II cis-regulatory region sequence-specific DNA binding activity. Involved in positive regulation of h…	The information provided does not explicitly indicate a direct regulatory relationship between Sox102F and CanB. While both Sox102F and CanB are separately implicated in regulating sleep, there is no specific evidence or mention of their interaction or mutual modulation in the given context. The lack of information regarding a regulatory connection suggests a dearth of established correlation or …
Sox102F (Sox102F)	l(2)37Cd (lethal (2) 37Cd)	Sox102F (Sox102F): Validated to be involved in regulating sleep and locomotor activity. Silencing of Sox102F leads to abnormal neuronal development and behavioral impairment in Drosophila. Predicted to enable DNA-binding transcription factor activity, RNA polymerase II-specific and RNA polymerase II cis-regulatory region sequence-specific DNA binding activity. Involved in positive regulation of h…	The information provided does not explicitly indicate a direct regulatory relationship between Sox102F and l(2)37Cd. While both Sox102F and l(2)37Cd are separately implicated in regulating sleep, there is no specific evidence or mention of their interaction or mutual modulation in the given context. The lack of information regarding a regulatory connection suggests a dearth of established correla…
Sox102F (Sox102F)	CG15086	Sox102F (Sox102F): Validated to be involved in regulating sleep and locomotor activity. Silencing of Sox102F leads to abnormal neuronal development and behavioral impairment in Drosophila. Predicted to enable DNA-binding transcription factor activity, RNA polymerase II-specific and RNA polymerase II cis-regulatory region sequence-specific DNA binding activity. Involved in positive regulation of h…	The information provided does not offer explicit details regarding the regulatory relationship between Sox102F and CG15086. However, we can consider the following points in reasoning a potential regulatory relationship:1.Shared Involvement in Regulating Sleep:Both Sox102F and CG15086 are validated to be involved in regulating sleep. This common functional aspect raises the possibility of a coordi…
Sox102F (Sox102F)	nmd (no mitochondrial derivative)	Sox102F (Sox102F): Validated to be involved in regulating sleep and locomotor activity. Silencing of Sox102F leads to abnormal neuronal development and behavioral impairment in Drosophila. Predicted to enable DNA-binding transcription factor activity, RNA polymerase II-specific and RNA polymerase II cis-regulatory region sequence-specific DNA binding activity. Involved in positive regulation of h…	The information provided does not explicitly indicate a direct regulatory relationship between Sox102F and nmd (no mitochondrial derivative). While both Sox102F and nmd are involved in regulating sleep, and Sox102F is expressed in the central nervous system while nmd is predicted to be located in the mitochondrial outer membrane, there is no specific evidence or indication of their direct interac…
Sox102F (Sox102F)	CG1701	Sox102F (Sox102F): Validated to be involved in regulating sleep and locomotor activity. Silencing of Sox102F leads to abnormal neuronal development and behavioral impairment in Drosophila. Predicted to enable DNA-binding transcription factor activity, RNA polymerase II-specific and RNA polymerase II cis-regulatory region sequence-specific DNA binding activity. Involved in positive regulation of h…	The information provided about Sox102F and CG1701 indicates distinct roles and locations, making it challenging to establish a direct regulatory relationship between the two. However, we can attempt to reason through the available details:1.Sleep Regulation:Both Sox102F and CG1701 are validated to be involved in regulating sleep. This commonality suggests a potential connection in terms of influe…
Sox102F (Sox102F)	tacc (transforming acidic coiled-coil protein)	Sox102F (Sox102F): Validated to be involved in regulating sleep and locomotor activity. Silencing of Sox102F leads to abnormal neuronal development and behavioral impairment in Drosophila. Predicted to enable DNA-binding transcription factor activity, RNA polymerase II-specific and RNA polymerase II cis-regulatory region sequence-specific DNA binding activity. Involved in positive regulation of h…	Based on the information provided about Sox102F and tacc (transforming acidic coiled-coil protein), let's reason through the potential regulatory relationship between them:1.Commonalities in Function:Sox102F is validated to be involved in regulating sleep and locomotor activity, with a role in abnormal neuronal development and behavioral impairment upon silencing.Tacc is validated to be involved …
Sox102F (Sox102F)	TfIIA-S (Transcription-factor-IIA-S)	Sox102F (Sox102F): Validated to be involved in regulating sleep and locomotor activity. Silencing of Sox102F leads to abnormal neuronal development and behavioral impairment in Drosophila. Predicted to enable DNA-binding transcription factor activity, RNA polymerase II-specific and RNA polymerase II cis-regulatory region sequence-specific DNA binding activity. Involved in positive regulation of h…	The information provided does not explicitly indicate a direct regulatory relationship between Sox102F and TfIIA-S. While both Sox102F and TfIIA-S are separately implicated in regulating sleep, there is no specific evidence or mention of their interaction or mutual modulation in the given context. The lack of information regarding a regulatory connection suggests a dearth of established correlati…
Sox102F (Sox102F)	CG8301	Sox102F (Sox102F): Validated to be involved in regulating sleep and locomotor activity. Silencing of Sox102F leads to abnormal neuronal development and behavioral impairment in Drosophila. Predicted to enable DNA-binding transcription factor activity, RNA polymerase II-specific and RNA polymerase II cis-regulatory region sequence-specific DNA binding activity. Involved in positive regulation of h…	The available information on Sox102F and CG8301 suggests potential commonalities in their predicted DNA-binding transcription factor activities and RNA polymerase II-related functions. However, the distinct roles in regulating sleep and locomotor activity for Sox102F and regulating social activity for CG8301 indicate potential differences in their primary functions. The absence of shared physiolo…
Sox102F (Sox102F)	Su(var)205 (Suppressor of variegation 205)	Sox102F (Sox102F): Validated to be involved in regulating sleep and locomotor activity. Silencing of Sox102F leads to abnormal neuronal development and behavioral impairment in Drosophila. Predicted to enable DNA-binding transcription factor activity, RNA polymerase II-specific and RNA polymerase II cis-regulatory region sequence-specific DNA binding activity. Involved in positive regulation of h…	The information on Sox102F and Su(var)205 suggests potential regulatory connections due to their involvement in DNA-related activities and chromatin binding. However, the distinct roles in regulating sleep and locomotor activity for Sox102F and regulating social activity for Su(var)205 indicate differences in their primary functions. The predicted DNA-binding transcription factor activity of Sox1…
Sox102F (Sox102F)	pr (purple)	Sox102F (Sox102F): Validated to be involved in regulating sleep and locomotor activity. Silencing of Sox102F leads to abnormal neuronal development and behavioral impairment in Drosophila. Predicted to enable DNA-binding transcription factor activity, RNA polymerase II-specific and RNA polymerase II cis-regulatory region sequence-specific DNA binding activity. Involved in positive regulation of h…	The available information on Sox102F and pr (purple) reveals distinct roles and cellular locations, making it challenging to establish a direct regulatory relationship. Sox102F is involved in regulating sleep and locomotor activity, with effects on neuronal development and behavior in the central nervous system. On the other hand, pr is validated to be involved in regulating social activity and i…
Sox102F (Sox102F)	DCTN6-p27 (Dynactin 6, p27 subunit)	Sox102F (Sox102F): Validated to be involved in regulating sleep and locomotor activity. Silencing of Sox102F leads to abnormal neuronal development and behavioral impairment in Drosophila. Predicted to enable DNA-binding transcription factor activity, RNA polymerase II-specific and RNA polymerase II cis-regulatory region sequence-specific DNA binding activity. Involved in positive regulation of h…	The information on Sox102F and DCTN6-p27 indicates potential differences in their primary functions, making it challenging to establish a direct regulatory relationship. Sox102F is involved in regulating sleep and locomotor activity, affecting neuronal development and behavior in the central nervous system, with predicted DNA-binding transcription factor activity. On the other hand, DCTN6-p27 is …
Sox102F (Sox102F)	betaTry (betaTrypsin)	Sox102F (Sox102F): Validated to be involved in regulating sleep and locomotor activity. Silencing of Sox102F leads to abnormal neuronal development and behavioral impairment in Drosophila. Predicted to enable DNA-binding transcription factor activity, RNA polymerase II-specific and RNA polymerase II cis-regulatory region sequence-specific DNA binding activity. Involved in positive regulation of h…	The information on Sox102F and betaTry (betaTrypsin) points to distinct roles and functions, making it challenging to establish a direct regulatory relationship. Sox102F is validated to be involved in regulating sleep and locomotor activity, with effects on neuronal development and behavior in the central nervous system, and is predicted to have DNA-binding transcription factor activity. In contr…
Sox102F (Sox102F)	shd (shade)	Sox102F (Sox102F): Validated to be involved in regulating sleep and locomotor activity. Silencing of Sox102F leads to abnormal neuronal development and behavioral impairment in Drosophila. Predicted to enable DNA-binding transcription factor activity, RNA polymerase II-specific and RNA polymerase II cis-regulatory region sequence-specific DNA binding activity. Involved in positive regulation of h…	The information on Sox102F and shd (shade) suggests potential differences in their primary functions, making it challenging to establish a direct regulatory relationship. Sox102F is validated to be involved in regulating sleep and locomotor activity, influencing neuronal development and behavior in the central nervous system, and is predicted to have DNA-binding transcription factor activity. On …
Sox102F (Sox102F)	Slmap (Sarcolemma associated protein)	Sox102F (Sox102F): Validated to be involved in regulating sleep and locomotor activity. Silencing of Sox102F leads to abnormal neuronal development and behavioral impairment in Drosophila. Predicted to enable DNA-binding transcription factor activity, RNA polymerase II-specific and RNA polymerase II cis-regulatory region sequence-specific DNA binding activity. Involved in positive regulation of h…	The information on Sox102F and Slmap (Sarcolemma associated protein) indicates potential differences in their primary functions, making it challenging to establish a direct regulatory relationship. Sox102F is validated to be involved in regulating sleep and locomotor activity, influencing neuronal development and behavior in the central nervous system, with predicted DNA-binding transcription fac…
Sox102F (Sox102F)	Spn28D (Serpin 28D)	Sox102F (Sox102F): Validated to be involved in regulating sleep and locomotor activity. Silencing of Sox102F leads to abnormal neuronal development and behavioral impairment in Drosophila. Predicted to enable DNA-binding transcription factor activity, RNA polymerase II-specific and RNA polymerase II cis-regulatory region sequence-specific DNA binding activity. Involved in positive regulation of h…	The information on Sox102F and Spn28D (Serpin 28D) highlights potential distinctions in their primary functions, posing challenges in establishing a direct regulatory relationship. Sox102F is validated to be involved in regulating sleep and locomotor activity, influencing neuronal development and behavior in the central nervous system, with predicted DNA-binding transcription factor activity. In …
Sox102F (Sox102F)	kra (krasavietz)	Sox102F (Sox102F): Validated to be involved in regulating sleep and locomotor activity. Silencing of Sox102F leads to abnormal neuronal development and behavioral impairment in Drosophila. Predicted to enable DNA-binding transcription factor activity, RNA polymerase II-specific and RNA polymerase II cis-regulatory region sequence-specific DNA binding activity. Involved in positive regulation of h…	The information on Sox102F and kra (krasavietz) suggests potential distinctions in their primary functions, making it challenging to establish a direct regulatory relationship. Sox102F is validated to be involved in regulating sleep and locomotor activity, affecting neuronal development and behavior in the central nervous system, with predicted DNA-binding transcription factor activity. Conversel…
Sox102F (Sox102F)	Miro (Mitochondrial Rho)	Sox102F (Sox102F): Validated to be involved in regulating sleep and locomotor activity. Silencing of Sox102F leads to abnormal neuronal development and behavioral impairment in Drosophila. Predicted to enable DNA-binding transcription factor activity, RNA polymerase II-specific and RNA polymerase II cis-regulatory region sequence-specific DNA binding activity. Involved in positive regulation of h…	Based on the provided information about Sox102F and Miro in Drosophila, we can reason about the potential regulatory relationship between these two genes. Let's break down the information and draw a chain of thought:1.Sox102F (Sox102F):Validated to be involved in regulating sleep and locomotor activity.Silencing of Sox102F leads to abnormal neuronal development and behavioral impairment.Predicted…
Sox102F (Sox102F)	CG15296	Sox102F (Sox102F): Validated to be involved in regulating sleep and locomotor activity. Silencing of Sox102F leads to abnormal neuronal development and behavioral impairment in Drosophila. Predicted to enable DNA-binding transcription factor activity, RNA polymerase II-specific and RNA polymerase II cis-regulatory region sequence-specific DNA binding activity. Involved in positive regulation of h…	Based on the information provided, we have two genes, Sox102F and CG15296, which have been validated to be involved in different biological processes. Sox102F is involved in regulating sleep, locomotor activity, neuronal development, and heart contraction, while CG15296 is involved in regulating social activity and cristae formation in mitochondria. To reason the regulation relationship between S…
Sox102F (Sox102F)	Muc18B (Mucin 18B)	Sox102F (Sox102F): Validated to be involved in regulating sleep and locomotor activity. Silencing of Sox102F leads to abnormal neuronal development and behavioral impairment in Drosophila. Predicted to enable DNA-binding transcription factor activity, RNA polymerase II-specific and RNA polymerase II cis-regulatory region sequence-specific DNA binding activity. Involved in positive regulation of h…	The information provided does not indicate a direct regulatory relationship between Sox102F and Muc18B. While both Sox102F and Muc18B are involved in distinct biological activities (regulating sleep and locomotor activity for Sox102F, and regulating social activity for Muc18B), there is no specific evidence or indication of their interaction or mutual modulation. The lack of information regarding…
Sox102F (Sox102F)	Topors (Topoisomerase I-interacting protein)	Sox102F (Sox102F): Validated to be involved in regulating sleep and locomotor activity. Silencing of Sox102F leads to abnormal neuronal development and behavioral impairment in Drosophila. Predicted to enable DNA-binding transcription factor activity, RNA polymerase II-specific and RNA polymerase II cis-regulatory region sequence-specific DNA binding activity. Involved in positive regulation of h…	The information provided does not indicate a direct regulatory relationship between Sox102F and Topors. While Sox102F is involved in regulating sleep and locomotor activity, and Topors is involved in regulating social activity, there is no specific evidence or indication of their interaction or mutual modulation. The lack of information regarding a regulatory connection suggests a dearth of estab…
Sox102F (Sox102F)	GCC185 (GRIP and coiled-coil domain containing 185 kDa)	Sox102F (Sox102F): Validated to be involved in regulating sleep and locomotor activity. Silencing of Sox102F leads to abnormal neuronal development and behavioral impairment in Drosophila. Predicted to enable DNA-binding transcription factor activity, RNA polymerase II-specific and RNA polymerase II cis-regulatory region sequence-specific DNA binding activity. Involved in positive regulation of h…	The information provided does not suggest a direct regulatory relationship between Sox102F and GCC185. While Sox102F is involved in regulating sleep and locomotor activity, and GCC185 is involved in regulating social activity, there is no specific evidence or indication of their interaction or mutual modulation. The lack of information regarding a regulatory connection suggests a dearth of establ…
Sox102F (Sox102F)	fmt (fiery mountain)	Sox102F (Sox102F): Validated to be involved in regulating sleep and locomotor activity. Silencing of Sox102F leads to abnormal neuronal development and behavioral impairment in Drosophila. Predicted to enable DNA-binding transcription factor activity, RNA polymerase II-specific and RNA polymerase II cis-regulatory region sequence-specific DNA binding activity. Involved in positive regulation of h…	Based on the provided information, it is difficult to directly reason the regulation relationship between Sox102F and fmt. This is because there is no direct evidence or information suggesting an interaction or regulatory relationship between these two genes. Sox102F is validated to be involved in regulating sleep and locomotor activity, with silencing of Sox102F leading to abnormal neuronal deve…
Sox102F (Sox102F)	sif (still life)	Sox102F (Sox102F): Validated to be involved in regulating sleep and locomotor activity. Silencing of Sox102F leads to abnormal neuronal development and behavioral impairment in Drosophila. Predicted to enable DNA-binding transcription factor activity, RNA polymerase II-specific and RNA polymerase II cis-regulatory region sequence-specific DNA binding activity. Involved in positive regulation of h…	The information provided does not explicitly indicate a direct regulatory relationship between Sox102F and sif (still life). While Sox102F is involved in regulating sleep and locomotor activity, and sif is involved in regulating social activity, there is no specific evidence or indication of their interaction or mutual modulation. The lack of information regarding a regulatory connection suggests…
Sox102F (Sox102F)	CG3091	Sox102F (Sox102F): Validated to be involved in regulating sleep and locomotor activity. Silencing of Sox102F leads to abnormal neuronal development and behavioral impairment in Drosophila. Predicted to enable DNA-binding transcription factor activity, RNA polymerase II-specific and RNA polymerase II cis-regulatory region sequence-specific DNA binding activity. Involved in positive regulation of h…	The information provided does not explicitly indicate a direct regulatory relationship between Sox102F and CG3091. While Sox102F is involved in regulating sleep and locomotor activity and is expressed in the central nervous system, and CG3091 is involved in regulating social activity and is predicted to have certain molecular functions, there is no specific evidence or mention of their interactio…
Sox102F (Sox102F)	PH4αMP (PH4αMP)	Sox102F (Sox102F): Validated to be involved in regulating sleep and locomotor activity. Silencing of Sox102F leads to abnormal neuronal development and behavioral impairment in Drosophila. Predicted to enable DNA-binding transcription factor activity, RNA polymerase II-specific and RNA polymerase II cis-regulatory region sequence-specific DNA binding activity. Involved in positive regulation of h…	Based on the information provided, it is not possible to reason the specific regulation relationship between Sox102F and PH4αMP. The given information only mentions the functions and activities associated with each gene, but it does not provide any direct connection or interaction between the two genes. To determine the regulation relationship, it would be necessary to have additional information…
slo (slowpoke)	ck (crinkled)	slo (slowpoke) : Validated to be involved in regulating sleep and locomotor activity. The Drosophila melanogaster large conductance calcium-activated potassium channel SLOWPOKE (SLO) undergoes modulation via its binding partner SLO-binding protein (SLOB). Regulation of SLO by SLOB influences the voltage dependence of SLO activation and modulates synaptic transmission. Enables calcium-activated po…	As per the available information, there is no direct regulation relationship between slo and ck. They both have been separately validated to be involved in regulating sleep and locomotor activity, but their functions are different. SLO is a potassium channel that undergoes modulation via its binding partner SLOB and is involved in several processes, including male courtship behavior, veined wing …
slo (slowpoke)	ari-1 (ariadne 1)	slo (slowpoke) : Validated to be involved in regulating sleep and locomotor activity. The Drosophila melanogaster large conductance calcium-activated potassium channel SLOWPOKE (SLO) undergoes modulation via its binding partner SLO-binding protein (SLOB). Regulation of SLO by SLOB influences the voltage dependence of SLO activation and modulates synaptic transmission. Enables calcium-activated po…	There is currently no known direct regulation relationship between slo (slowpoke) and ari-1 (ariadne 1). However, both genes have been validated to be involved in regulating sleep and locomotor activity in Drosophila melanogaster. One possible hypothesis for a regulation relationship between slo and ari-1 could be that ari-1 regulates the ubiquitination and degradation of slo or its binding partn…
slo (slowpoke)	DopEcR (Dopamine/Ecdysteroid receptor)	slo (slowpoke) : Validated to be involved in regulating sleep and locomotor activity. The Drosophila melanogaster large conductance calcium-activated potassium channel SLOWPOKE (SLO) undergoes modulation via its binding partner SLO-binding protein (SLOB). Regulation of SLO by SLOB influences the voltage dependence of SLO activation and modulates synaptic transmission. Enables calcium-activated po…	Based on the information provided, it is not clear whether there is a direct regulation relationship between slo and DopEcR. However, both genes have been validated to be involved in regulating sleep. DopEcR encodes a GPCR that can be activated by dopamine, while slo encodes a large conductance calcium-activated potassium channel that undergoes modulation via its binding partner SLOB. Both genes …
slo (slowpoke)	DAT (Dopamine transporter)	slo (slowpoke) : Validated to be involved in regulating sleep and locomotor activity. The Drosophila melanogaster large conductance calcium-activated potassium channel SLOWPOKE (SLO) undergoes modulation via its binding partner SLO-binding protein (SLOB). Regulation of SLO by SLOB influences the voltage dependence of SLO activation and modulates synaptic transmission. Enables calcium-activated po…	There is currently no known direct regulation relationship between slo (slowpoke) and DAT (dopamine transporter). However, both genes have been validated to be involved in regulating sleep and locomotor activity. Additionally, both genes are involved in several similar processes, such as synaptic transmission and response to odorants. One potential way in which slo and DAT may be indirectly linke…
slo (slowpoke)	AdoR (Adenosine receptor)	slo (slowpoke) : Validated to be involved in regulating sleep and locomotor activity. The Drosophila melanogaster large conductance calcium-activated potassium channel SLOWPOKE (SLO) undergoes modulation via its binding partner SLO-binding protein (SLOB). Regulation of SLO by SLOB influences the voltage dependence of SLO activation and modulates synaptic transmission. Enables calcium-activated po…	Based on the information provided, we can reason that AdoR and slo are both involved in regulating sleep, indicating a possible regulatory relationship. AdoR is a receptor for adenosine, which is known to promote sleep. The slo gene encodes for a channel that enables calcium-activated potassium channel activity and is also involved in regulating sleep and locomotor activity. It is possible that a…
slo (slowpoke)	trp (transient receptor potential)	slo (slowpoke) : Validated to be involved in regulating sleep and locomotor activity. The Drosophila melanogaster large conductance calcium-activated potassium channel SLOWPOKE (SLO) undergoes modulation via its binding partner SLO-binding protein (SLOB). Regulation of SLO by SLOB influences the voltage dependence of SLO activation and modulates synaptic transmission. Enables calcium-activated po…	There is no direct evidence or mention of a regulation relationship between slo (slowpoke) and trp (transient receptor potential). However, based on their individual functions and locations, it is possible to hypothesize a potential indirect regulation relationship. SLO is involved in regulating sleep and locomotor activity and is located in neuronal projections and cell bodies. It enables calciu…
slo (slowpoke)	Dop1R1 (Dopamine 1-like receptor 1)	slo (slowpoke) : Validated to be involved in regulating sleep and locomotor activity. The Drosophila melanogaster large conductance calcium-activated potassium channel SLOWPOKE (SLO) undergoes modulation via its binding partner SLO-binding protein (SLOB). Regulation of SLO by SLOB influences the voltage dependence of SLO activation and modulates synaptic transmission. Enables calcium-activated po…	There is currently no direct evidence for a regulation relationship between SLO and Dop1R1. However, both proteins are involved in regulating sleep, suggesting a possible indirect interaction. SLO modulates synaptic transmission, which may impact dopamine signaling through its receptors such as Dop1R1. Additionally, dopamine signaling can influence potassium channel function, suggesting a potenti…
slo (slowpoke)	Fmr1 (Fmr1)	slo (slowpoke) : Validated to be involved in regulating sleep and locomotor activity. The Drosophila melanogaster large conductance calcium-activated potassium channel SLOWPOKE (SLO) undergoes modulation via its binding partner SLO-binding protein (SLOB). Regulation of SLO by SLOB influences the voltage dependence of SLO activation and modulates synaptic transmission. Enables calcium-activated po…	There is currently no direct regulatory relationship known between slo (slowpoke) and Fmr1 (Fragile X messenger ribonucleoprotein 1). However, both genes have been validated to be involved in regulating sleep, suggesting that they may share common downstream pathways or interact with each other indirectly. One possible chain of thought to reason the regulatory relationship between slo and Fmr1 co…
slo (slowpoke)	Slob (Slowpoke binding protein)	slo (slowpoke) : Validated to be involved in regulating sleep and locomotor activity. The Drosophila melanogaster large conductance calcium-activated potassium channel SLOWPOKE (SLO) undergoes modulation via its binding partner SLO-binding protein (SLOB). Regulation of SLO by SLOB influences the voltage dependence of SLO activation and modulates synaptic transmission. Enables calcium-activated po…	Based on the information provided, it seems that Slob is a regulator of the Slowpoke calcium-activated potassium channel. Slob can either increase or decrease the voltage sensitivity of Slowpoke depending on the presence or absence of 14-3-3-zeta in the complex. This suggests that Slob is involved in modulating the activity of Slowpoke. Additionally, it has been validated that Slob and Slowpoke a…
slo (slowpoke)	Hdc (Histidine decarboxylase)	slo (slowpoke) : Validated to be involved in regulating sleep and locomotor activity. The Drosophila melanogaster large conductance calcium-activated potassium channel SLOWPOKE (SLO) undergoes modulation via its binding partner SLO-binding protein (SLOB). Regulation of SLO by SLOB influences the voltage dependence of SLO activation and modulates synaptic transmission. Enables calcium-activated po…	Based on the provided information, we can reason a potential regulation relationship between slo and Hdc as follows: 1. Both slo and Hdc are involved in regulating sleep. 2. SLO is known to modulate synaptic transmission and enable calcium-activated potassium channel activity. 3. Hdc encodes the synthesis enzyme of histamine, which is known to modulate sleep and wakefulness. 4. There is evidence …
slo (slowpoke)	CanB2 (Calcineurin B2)	slo (slowpoke) : Validated to be involved in regulating sleep and locomotor activity. The Drosophila melanogaster large conductance calcium-activated potassium channel SLOWPOKE (SLO) undergoes modulation via its binding partner SLO-binding protein (SLOB). Regulation of SLO by SLOB influences the voltage dependence of SLO activation and modulates synaptic transmission. Enables calcium-activated po…	Based on the information provided, both slo and CanB2 are involved in regulating sleep. Additionally, slo is involved in enabling calcium-activated potassium channel activity, while CanB2 is predicted to enable calcium ion binding activity and calmodulin binding activity. One possible chain of thought for reasoning the regulatory relationship between slo and CanB2 is as follows: 1. CanB2 is a cal…
slo (slowpoke)	rut (rutabaga)	slo (slowpoke) : Validated to be involved in regulating sleep and locomotor activity. The Drosophila melanogaster large conductance calcium-activated potassium channel SLOWPOKE (SLO) undergoes modulation via its binding partner SLO-binding protein (SLOB). Regulation of SLO by SLOB influences the voltage dependence of SLO activation and modulates synaptic transmission. Enables calcium-activated po…	As slo (slowpoke) is involved in regulating sleep and locomotor activity, and located in the neuron projection and neuronal cell body, it is possible that it may also play a role in regulating social behavior. On the other hand, rut (rutabaga) encodes a membrane-bound Ca2+/calmodulin-activated adenylyl cyclase that is responsible for synthesis of cAMP and is validated to be involved in regulating…
slo (slowpoke)	CASK (CASK )	slo (slowpoke) : Validated to be involved in regulating sleep and locomotor activity. The Drosophila melanogaster large conductance calcium-activated potassium channel SLOWPOKE (SLO) undergoes modulation via its binding partner SLO-binding protein (SLOB). Regulation of SLO by SLOB influences the voltage dependence of SLO activation and modulates synaptic transmission. Enables calcium-activated po…	As per the available information, both slo and CASK are involved in synaptic development and modulation of synaptic transmission. Additionally, slo has been reported to regulate neuromuscular synaptic transmission and synaptic assembly at neuromuscular junctions, whereas CASK is involved in regulating synapse organization. Moreover, slo is known to enable calcium-activated potassium channel activ…
slo (slowpoke)	Mef2 (Myocyte enhancer factor 2)	slo (slowpoke) : Validated to be involved in regulating sleep and locomotor activity. The Drosophila melanogaster large conductance calcium-activated potassium channel SLOWPOKE (SLO) undergoes modulation via its binding partner SLO-binding protein (SLOB). Regulation of SLO by SLOB influences the voltage dependence of SLO activation and modulates synaptic transmission. Enables calcium-activated po…	As there is no direct evidence for a regulatory relationship between slo and Mef2 in Drosophila melanogaster, we need to reason based on the known functions of these genes. We know that slo is involved in regulating sleep and locomotor activity by enabling calcium-activated potassium channel activity, and it is modulated by its binding partner SLOB, which influences its voltage dependence of acti…
slo (slowpoke)	Nf1 (Neurofibromin 1)	slo (slowpoke) : Validated to be involved in regulating sleep and locomotor activity. The Drosophila melanogaster large conductance calcium-activated potassium channel SLOWPOKE (SLO) undergoes modulation via its binding partner SLO-binding protein (SLOB). Regulation of SLO by SLOB influences the voltage dependence of SLO activation and modulates synaptic transmission. Enables calcium-activated po…	There is currently no known direct regulation relationship between slo and Nf1. However, both genes have been validated to be involved in regulating locomotor activity, and both are involved in negative regulation of synaptic assembly at the neuromuscular junction. This suggests that they may function in similar regulatory pathways within the nervous system. Additionally, loss of Nf1 has been sho…
slo (slowpoke)	mud (mushroom body defect)	slo (slowpoke) : Validated to be involved in regulating sleep and locomotor activity. The Drosophila melanogaster large conductance calcium-activated potassium channel SLOWPOKE (SLO) undergoes modulation via its binding partner SLO-binding protein (SLOB). Regulation of SLO by SLOB influences the voltage dependence of SLO activation and modulates synaptic transmission. Enables calcium-activated po…	There is currently no known direct regulation relationship between slo (slowpoke) and mud (mushroom body defect). However, both genes have been validated to be involved in regulating locomotor activity. Additionally, slo has been shown to be involved in regulating synaptic transmission and neuronal function, while mud has been shown to be involved in nervous system development and microtubule cyt…
slo (slowpoke)	fru (fruitless)	slo (slowpoke) : Validated to be involved in regulating sleep and locomotor activity. The Drosophila melanogaster large conductance calcium-activated potassium channel SLOWPOKE (SLO) undergoes modulation via its binding partner SLO-binding protein (SLOB). Regulation of SLO by SLOB influences the voltage dependence of SLO activation and modulates synaptic transmission. Enables calcium-activated po…	Based on the information provided, there is no direct regulation relationship known between slo and fru. However, it is known that both genes are involved in regulating sleep and locomotor activity, suggesting that they could potentially be part of the same pathway or interact with each other indirectly. One possible chain of thought to reason a regulation relationship between slo and fru could b…
slo (slowpoke)	ap (apterous)	slo (slowpoke) : Validated to be involved in regulating sleep and locomotor activity. The Drosophila melanogaster large conductance calcium-activated potassium channel SLOWPOKE (SLO) undergoes modulation via its binding partner SLO-binding protein (SLOB). Regulation of SLO by SLOB influences the voltage dependence of SLO activation and modulates synaptic transmission. Enables calcium-activated po…	As per the available information, there is no direct or indirect regulation relationship between slo (slowpoke) and ap (apterous) in Drosophila melanogaster. While both genes have been validated to be involved in regulating locomotor activity, they operate in different processes and cellular locations. Slo primarily functions as a calcium-activated potassium channel that modulates synaptic transm…
slo (slowpoke)	LIMK1 (LIM domain kinase 1)	slo (slowpoke) : Validated to be involved in regulating sleep and locomotor activity. The Drosophila melanogaster large conductance calcium-activated potassium channel SLOWPOKE (SLO) undergoes modulation via its binding partner SLO-binding protein (SLOB). Regulation of SLO by SLOB influences the voltage dependence of SLO activation and modulates synaptic transmission. Enables calcium-activated po…	Based on the information provided, there is no direct evidence to suggest a regulation relationship between slo and LIMK1. However, both genes have been validated to be involved in regulating locomotor activity, and LIMK1 is involved in stabilizing the synapse structure at the neuromuscular junction while slo is involved in regulating synaptic assembly at neuromuscular junction. It is possible th…
slo (slowpoke)	e (ebony)	slo (slowpoke) : Validated to be involved in regulating sleep and locomotor activity. The Drosophila melanogaster large conductance calcium-activated potassium channel SLOWPOKE (SLO) undergoes modulation via its binding partner SLO-binding protein (SLOB). Regulation of SLO by SLOB influences the voltage dependence of SLO activation and modulates synaptic transmission. Enables calcium-activated po…	Based on the validated functions of slo and e, it is possible to reason that there may be a regulation relationship between these two genes. Firstly, slo is involved in regulating sleep and locomotor activity, which suggests that it may play a role in controlling movement and behavior. Additionally, it also modulates synaptic transmission and is located in neurons. On the other hand, e is involve…
slo (slowpoke)	Dyb (Dystrobrevin)	slo (slowpoke) : Validated to be involved in regulating sleep and locomotor activity. The Drosophila melanogaster large conductance calcium-activated potassium channel SLOWPOKE (SLO) undergoes modulation via its binding partner SLO-binding protein (SLOB). Regulation of SLO by SLOB influences the voltage dependence of SLO activation and modulates synaptic transmission. Enables calcium-activated po…	The regulation relationship between slo (slowpoke) and Dyb (Dystrobrevin) can be reasoned in the following way: 1. Both slo and Dyb are involved in regulating locomotor activity. 2. Dyb is required postsynaptically for homeostatic potentiation at the Drosophila NMJ, while slo is involved in regulating synaptic assembly at the neuromuscular junction. 3. Both slo and Dyb are expressed in embryonic/…
slo (slowpoke)	mira (miranda)	slo (slowpoke) : Validated to be involved in regulating sleep and locomotor activity. The Drosophila melanogaster large conductance calcium-activated potassium channel SLOWPOKE (SLO) undergoes modulation via its binding partner SLO-binding protein (SLOB). Regulation of SLO by SLOB influences the voltage dependence of SLO activation and modulates synaptic transmission. Enables calcium-activated po…	As both slo and mira are validated to be involved in regulating sleep and locomotor activity, there might be a connection between the two in terms of their regulatory relationship. Additionally, slo has been shown to be involved in synaptic transmission and neuromuscular junction assembly while mira has been implicated in neuroblast proliferation and asymmetric protein localization involved in ce…
slo (slowpoke)	Rph (Rabphilin)	slo (slowpoke) : Validated to be involved in regulating sleep and locomotor activity. The Drosophila melanogaster large conductance calcium-activated potassium channel SLOWPOKE (SLO) undergoes modulation via its binding partner SLO-binding protein (SLOB). Regulation of SLO by SLOB influences the voltage dependence of SLO activation and modulates synaptic transmission. Enables calcium-activated po…	As per the given information, slo is involved in regulating sleep, locomotor activity, male courtship behavior, and synaptic transmission. It enables calcium-activated potassium channel activity and is located in neuron projection and neuronal cell body membranes. On the other hand, Rph is involved in regulating locomotor activity and predicted to be involved in intracellular protein transport an…
slo (slowpoke)	TfIIS (RNA polymerase II elongation factor)	slo (slowpoke) : Validated to be involved in regulating sleep and locomotor activity. The Drosophila melanogaster large conductance calcium-activated potassium channel SLOWPOKE (SLO) undergoes modulation via its binding partner SLO-binding protein (SLOB). Regulation of SLO by SLOB influences the voltage dependence of SLO activation and modulates synaptic transmission. Enables calcium-activated po…	As both slo and TfIIS have been validated to be involved in regulating sleep and locomotor activity, there is a possibility that they are interconnected in their regulatory functions. Since TfIIS is involved in transcription elongation from RNA polymerase II promoter, it is plausible that it may regulate the expression or activity of slo. It is also possible that slo may affect the transcription …
slo (slowpoke)	porin (porin)	slo (slowpoke) : Validated to be involved in regulating sleep and locomotor activity. The Drosophila melanogaster large conductance calcium-activated potassium channel SLOWPOKE (SLO) undergoes modulation via its binding partner SLO-binding protein (SLOB). Regulation of SLO by SLOB influences the voltage dependence of SLO activation and modulates synaptic transmission. Enables calcium-activated po…	As per the given information, slo and porin are both involved in regulating sleep and locomotor activity. However, their specific roles and mechanisms of action seem to differ. SLO is a large conductance calcium-activated potassium channel that undergoes modulation via its binding partner SLOB. This suggests that SLO activity can be regulated by the presence or absence of SLOB. Additionally, SLO …
slo (slowpoke)	ACC (Acetyl-CoA carboxylase)	slo (slowpoke) : Validated to be involved in regulating sleep and locomotor activity. The Drosophila melanogaster large conductance calcium-activated potassium channel SLOWPOKE (SLO) undergoes modulation via its binding partner SLO-binding protein (SLOB). Regulation of SLO by SLOB influences the voltage dependence of SLO activation and modulates synaptic transmission. Enables calcium-activated po…	As there is no direct research evidence available on the regulation relationship between SLO and ACC, we can only speculate based on their known functions and interactions within the cell. SLO is involved in regulating locomotor activity and sleep, while ACC plays a role in glycogen and triglyceride metabolism. Based on these functions, it is possible that SLO and ACC could be indirectly linked v…
slo (slowpoke)	Jheh3 (Juvenile hormone epoxide hydrolase 3)	slo (slowpoke) : Validated to be involved in regulating sleep and locomotor activity. The Drosophila melanogaster large conductance calcium-activated potassium channel SLOWPOKE (SLO) undergoes modulation via its binding partner SLO-binding protein (SLOB). Regulation of SLO by SLOB influences the voltage dependence of SLO activation and modulates synaptic transmission. Enables calcium-activated po…	As there is no direct evidence on the regulation relationship between slo and Jheh3, we cannot make a conclusion with certainty. However, we can reason a potential regulation relationship based on their validated functions and known interactions with other proteins. SLO is involved in regulating sleep and locomotor activity through its calcium-activated potassium channel activity, which modulates…
slo (slowpoke)	MtnB (Metallothionein B)	slo (slowpoke) : Validated to be involved in regulating sleep and locomotor activity. The Drosophila melanogaster large conductance calcium-activated potassium channel SLOWPOKE (SLO) undergoes modulation via its binding partner SLO-binding protein (SLOB). Regulation of SLO by SLOB influences the voltage dependence of SLO activation and modulates synaptic transmission. Enables calcium-activated po…	As per the available information, there is no direct evidence of a regulation relationship between slo (slowpoke) and MtnB (Metallothionein B) in Drosophila melanogaster. However, it is known that both genes are involved in regulating locomotor activity. slo regulates locomotor activity by modulating synaptic transmission through its binding partner SLOB, and MtnB is involved in metal ion homeost…
slo (slowpoke)	Rtel1 (Regulator of telomere elongation helicase 1)	slo (slowpoke) : Validated to be involved in regulating sleep and locomotor activity. The Drosophila melanogaster large conductance calcium-activated potassium channel SLOWPOKE (SLO) undergoes modulation via its binding partner SLO-binding protein (SLOB). Regulation of SLO by SLOB influences the voltage dependence of SLO activation and modulates synaptic transmission. Enables calcium-activated po…	As there is no known direct interaction or functional relationship between slo (slowpoke) and Rtel1 (Regulator of telomere elongation helicase 1), we cannot reason a regulation relationship between the two proteins. However, it is possible that they are indirectly connected through shared pathways or interacting proteins. One potential connection could be through their involvement in regulating l…
slo (slowpoke)	Pex12 (Peroxin 12)	slo (slowpoke) : Validated to be involved in regulating sleep and locomotor activity. The Drosophila melanogaster large conductance calcium-activated potassium channel SLOWPOKE (SLO) undergoes modulation via its binding partner SLO-binding protein (SLOB). Regulation of SLO by SLOB influences the voltage dependence of SLO activation and modulates synaptic transmission. Enables calcium-activated po…	There is currently no known direct regulation relationship between slo (slowpoke) and Pex12 (Peroxin 12), as they are involved in different biological processes and have different subcellular locations. However, it is possible that their regulation may intersect through indirect mechanisms, such as shared signaling pathways or transcription factors. Further research is needed to fully understand …
slo (slowpoke)	pbl (pebble)	slo (slowpoke) : Validated to be involved in regulating sleep and locomotor activity. The Drosophila melanogaster large conductance calcium-activated potassium channel SLOWPOKE (SLO) undergoes modulation via its binding partner SLO-binding protein (SLOB). Regulation of SLO by SLOB influences the voltage dependence of SLO activation and modulates synaptic transmission. Enables calcium-activated po…	As both slo and pbl are involved in regulating sleep and locomotor activity, it is possible that they have a regulatory relationship. Additionally, slo is involved in synaptic transmission and neuronal activity, while pbl is involved in cytoskeleton organization and cytokinesis, suggesting that they may have a role in coordinating the neuronal and cellular activities required for locomotion and s…
slo (slowpoke)	Prp6 (pre-mRNA processing factor 6)	slo (slowpoke) : Validated to be involved in regulating sleep and locomotor activity. The Drosophila melanogaster large conductance calcium-activated potassium channel SLOWPOKE (SLO) undergoes modulation via its binding partner SLO-binding protein (SLOB). Regulation of SLO by SLOB influences the voltage dependence of SLO activation and modulates synaptic transmission. Enables calcium-activated po…	As there is no direct evidence of regulation between slo and Prp6 in Drosophila melanogaster, we cannot make any definitive conclusions. However, we can reason that these two genes may have an indirect regulation relationship through their involvement in regulating locomotor activity. Since both slo and Prp6 have been validated to be involved in regulating locomotor activity, it is possible that …
slo (slowpoke)	barr (barren)	slo (slowpoke) : Validated to be involved in regulating sleep and locomotor activity. The Drosophila melanogaster large conductance calcium-activated potassium channel SLOWPOKE (SLO) undergoes modulation via its binding partner SLO-binding protein (SLOB). Regulation of SLO by SLOB influences the voltage dependence of SLO activation and modulates synaptic transmission. Enables calcium-activated po…	As slo and barr are involved in regulating locomotor activity, it is possible that they are functionally related. The fact that slo is involved in regulating sleep, synaptic transmission, and neuromuscular function suggests that it may also impact locomotor activity. Additionally, the fact that barr is involved in chromosome organization and digestive tract morphogenesis suggests that it may impa…
slo (slowpoke)	uzip (unzipped)	slo (slowpoke) : Validated to be involved in regulating sleep and locomotor activity. The Drosophila melanogaster large conductance calcium-activated potassium channel SLOWPOKE (SLO) undergoes modulation via its binding partner SLO-binding protein (SLOB). Regulation of SLO by SLOB influences the voltage dependence of SLO activation and modulates synaptic transmission. Enables calcium-activated po…	As per the provided validated functions and locations of slo and uzip, there isn't any direct or apparent regulation relationship between them. However, slo is involved in regulating locomotor activity, and uzip is involved in regulating axon guidance and fasciculation. As both of these proteins have a role in regulating neural activity in Drosophila melanogaster, it is possible that they may ind…
slo (slowpoke)	Nmnat (Nicotinamide mononucleotide adenylyltransferase)	slo (slowpoke) : Validated to be involved in regulating sleep and locomotor activity. The Drosophila melanogaster large conductance calcium-activated potassium channel SLOWPOKE (SLO) undergoes modulation via its binding partner SLO-binding protein (SLOB). Regulation of SLO by SLOB influences the voltage dependence of SLO activation and modulates synaptic transmission. Enables calcium-activated po…	There is no direct experimental evidence for a regulation relationship between slo (slowpoke) and Nmnat (Nicotinamide mononucleotide adenylyltransferase) based on the information provided. However, since slo is involved in regulating locomotor activity and Nmnat is also involved in regulating locomotor activity, it is possible that they may indirectly affect each other's activity through shared d…
slo (slowpoke)	prg (piragua)	slo (slowpoke) : Validated to be involved in regulating sleep and locomotor activity. The Drosophila melanogaster large conductance calcium-activated potassium channel SLOWPOKE (SLO) undergoes modulation via its binding partner SLO-binding protein (SLOB). Regulation of SLO by SLOB influences the voltage dependence of SLO activation and modulates synaptic transmission. Enables calcium-activated po…	As there is no direct information about the regulation relationship between SLO and PRG in the given data, we can only reason based on their respective functions. SLO is involved in regulating sleep and locomotor activity by enabling calcium-activated potassium channel activity and modulating synaptic transmission. On the other hand, PRG is involved in regulating locomotor activity by enabling DN…
slo (slowpoke)	loaf (lost and found)	slo (slowpoke) : Validated to be involved in regulating sleep and locomotor activity. The Drosophila melanogaster large conductance calcium-activated potassium channel SLOWPOKE (SLO) undergoes modulation via its binding partner SLO-binding protein (SLOB). Regulation of SLO by SLOB influences the voltage dependence of SLO activation and modulates synaptic transmission. Enables calcium-activated po…	As both slo and loaf are involved in regulating locomotor activity, it is plausible that they may interact in some way. One potential mechanism could be that the activity of slo, which is involved in the regulation of sleep and synaptic transmission, indirectly impacts the expression or function of loaf, which is located in the cytoplasm and expressed in various nervous system tissues. Alternativ…
slo (slowpoke)	Prip (Prip)	slo (slowpoke) : Validated to be involved in regulating sleep and locomotor activity. The Drosophila melanogaster large conductance calcium-activated potassium channel SLOWPOKE (SLO) undergoes modulation via its binding partner SLO-binding protein (SLOB). Regulation of SLO by SLOB influences the voltage dependence of SLO activation and modulates synaptic transmission. Enables calcium-activated po…	As per the information given above, slo (slowpoke) and Prip (Prip) are both involved in regulating locomotor activity, with slo also being involved in regulating sleep. Prip enables water transport, while slo enables calcium-activated potassium channel activity. The chain of thought to reason the regulatory relationship between slo and Prip is as follows: 1. Prip enables water transport, which is…
slo (slowpoke)	sNPF (short neuropeptide F precursor)	slo (slowpoke) : Validated to be involved in regulating sleep and locomotor activity. The Drosophila melanogaster large conductance calcium-activated potassium channel SLOWPOKE (SLO) undergoes modulation via its binding partner SLO-binding protein (SLOB). Regulation of SLO by SLOB influences the voltage dependence of SLO activation and modulates synaptic transmission. Enables calcium-activated po…	There is no known direct regulation relationship between slo (slowpoke) and sNPF (short neuropeptide F precursor) based on the information provided. However, it is possible that they could indirectly affect each other through their involvement in regulating locomotor activity and synaptic transmission. Both slo and sNPF have been validated to have roles in regulating locomotor activity, and slo h…
slo (slowpoke)	caps (capricious)	slo (slowpoke) : Validated to be involved in regulating sleep and locomotor activity. The Drosophila melanogaster large conductance calcium-activated potassium channel SLOWPOKE (SLO) undergoes modulation via its binding partner SLO-binding protein (SLOB). Regulation of SLO by SLOB influences the voltage dependence of SLO activation and modulates synaptic transmission. Enables calcium-activated po…	It is not possible to determine the regulation relationship between slo (slowpoke) and caps (capricious) based solely on the information provided. While both genes have been validated to be involved in regulating locomotor activity, they function in different processes and are located in different cellular compartments. To determine the potential regulation relationship between these two genes, f…
slo (slowpoke)	beta'COP(Coat Protein (coatomer) beta')	slo (slowpoke) : Validated to be involved in regulating sleep and locomotor activity. The Drosophila melanogaster large conductance calcium-activated potassium channel SLOWPOKE (SLO) undergoes modulation via its binding partner SLO-binding protein (SLOB). Regulation of SLO by SLOB influences the voltage dependence of SLO activation and modulates synaptic transmission. Enables calcium-activated po…	As there is no direct literature or experimental evidence available on the regulation relationship between slo (slowpoke) and beta'COP(Coat Protein (coatomer) beta'), we cannot make any definitive conclusions. However, based on the available information on the functions and localization of both proteins, we can hypothesize a potential indirect regulatory relationship. Slowpoke is involved in regu…
slo (slowpoke)	Sox21a (Sox21a)	slo (slowpoke) : Validated to be involved in regulating sleep and locomotor activity. The Drosophila melanogaster large conductance calcium-activated potassium channel SLOWPOKE (SLO) undergoes modulation via its binding partner SLO-binding protein (SLOB). Regulation of SLO by SLOB influences the voltage dependence of SLO activation and modulates synaptic transmission. Enables calcium-activated po…	As there is no direct evidence of interaction or regulation between slo and Sox21a in the literature, we can only make an educated speculation. However, based on their respective functions, we can hypothesize that there may be an indirect regulation relationship between slo and Sox21a. Slo has been shown to regulate locomotor activity and sleep, which are both controlled by the neural circuits in…
slo (slowpoke)	Pis (Phosphatidylinositol synthase)	slo (slowpoke) : Validated to be involved in regulating sleep and locomotor activity. The Drosophila melanogaster large conductance calcium-activated potassium channel SLOWPOKE (SLO) undergoes modulation via its binding partner SLO-binding protein (SLOB). Regulation of SLO by SLOB influences the voltage dependence of SLO activation and modulates synaptic transmission. Enables calcium-activated po…	As there is no direct evidence of regulation between slo and Pis, we cannot conclude with certainty. However, we can speculate that they might have an indirect regulation relationship through their involvement in regulating locomotor activity. slo is known to play a role in regulating locomotor activity, and Pis is also involved in this process. Additionally, Pis is involved in phototransduction,…
slo (slowpoke)	B-H1 (BarH1)	slo (slowpoke) : Validated to be involved in regulating sleep and locomotor activity. The Drosophila melanogaster large conductance calcium-activated potassium channel SLOWPOKE (SLO) undergoes modulation via its binding partner SLO-binding protein (SLOB). Regulation of SLO by SLOB influences the voltage dependence of SLO activation and modulates synaptic transmission. Enables calcium-activated po…	There is currently no direct evidence of a regulation relationship between slo (slowpoke) and B-H1 (BarH1). However, since slo is involved in regulating locomotor activity and B-H1 is also involved in regulating locomotor activity, it is possible that they may indirectly interact or have a common upstream regulator. Additionally, both genes are expressed in neurons and involved in regulating syna…
slo (slowpoke)	pcx (pecanex)	slo (slowpoke) : Validated to be involved in regulating sleep and locomotor activity. The Drosophila melanogaster large conductance calcium-activated potassium channel SLOWPOKE (SLO) undergoes modulation via its binding partner SLO-binding protein (SLOB). Regulation of SLO by SLOB influences the voltage dependence of SLO activation and modulates synaptic transmission. Enables calcium-activated po…	As both slo and pcx are involved in regulating locomotor activity, it is possible that they may have a regulatory relationship. The fact that slo is involved in regulating sleep and synaptic transmission while pcx is involved in endoplasmic reticulum organization suggests that their roles in locomotor activity may be indirect. However, it is worth noting that slo is located in neuronal projection…
slo (slowpoke)	E2f2 (E2F transcription factor 2)	slo (slowpoke) : Validated to be involved in regulating sleep and locomotor activity. The Drosophila melanogaster large conductance calcium-activated potassium channel SLOWPOKE (SLO) undergoes modulation via its binding partner SLO-binding protein (SLOB). Regulation of SLO by SLOB influences the voltage dependence of SLO activation and modulates synaptic transmission. Enables calcium-activated po…	As per the available information, there is no direct or known regulation relationship between slo (slowpoke) and E2f2 (E2F transcription factor 2). They are involved in regulating different biological processes, with slo being involved in regulating sleep and locomotor activity, while E2f2 is involved in regulating DNA replication and cellular division. Therefore, it is currently not possible to …
slo (slowpoke)	CG8861	slo (slowpoke) : Validated to be involved in regulating sleep and locomotor activity. The Drosophila melanogaster large conductance calcium-activated potassium channel SLOWPOKE (SLO) undergoes modulation via its binding partner SLO-binding protein (SLOB). Regulation of SLO by SLOB influences the voltage dependence of SLO activation and modulates synaptic transmission. Enables calcium-activated po…	As per the given information, slo (slowpoke) and CG8861 are involved in regulating locomotor activity. Both genes are expressed in neuronal cells and may have a functional relationship. However, there is no direct evidence of how these genes interact. One possible way to reason the regulation relationship is to consider the functional properties of these genes. Slo is a large conductance calcium-…
slo (slowpoke)	RunxA (Runt related A)	slo (slowpoke) : Validated to be involved in regulating sleep and locomotor activity. The Drosophila melanogaster large conductance calcium-activated potassium channel SLOWPOKE (SLO) undergoes modulation via its binding partner SLO-binding protein (SLOB). Regulation of SLO by SLOB influences the voltage dependence of SLO activation and modulates synaptic transmission. Enables calcium-activated po…	I'm sorry, but without further information or data, it is impossible to reason the regulation relationship between slo (slowpoke) and RunxA (Runt related A). Additional experimental evidence or biological context is required to understand the potential relationship between these two genes.
slo (slowpoke)	Tet (Ten-Eleven Translocation (TET) family protein)	slo (slowpoke) : Validated to be involved in regulating sleep and locomotor activity. The Drosophila melanogaster large conductance calcium-activated potassium channel SLOWPOKE (SLO) undergoes modulation via its binding partner SLO-binding protein (SLOB). Regulation of SLO by SLOB influences the voltage dependence of SLO activation and modulates synaptic transmission. Enables calcium-activated po…	As per the given information, both slo and Tet have been validated to be involved in regulating sleep and locomotor activity. However, there is no direct evidence to suggest a regulation relationship between them. To reason the regulation relationship between slo and Tet, we can look at their known functions and locations. Slo is a calcium-activated potassium channel that modulates synaptic trans…
slo (slowpoke)	Rpt3 (Regulatory particle triple-A ATPase 3)	slo (slowpoke) : Validated to be involved in regulating sleep and locomotor activity. The Drosophila melanogaster large conductance calcium-activated potassium channel SLOWPOKE (SLO) undergoes modulation via its binding partner SLO-binding protein (SLOB). Regulation of SLO by SLOB influences the voltage dependence of SLO activation and modulates synaptic transmission. Enables calcium-activated po…	As there are no direct experimental evidence or studies linking slo (slowpoke) and Rpt3 (Regulatory particle triple-A ATPase 3), we can only hypothesize a regulatory relationship based on their known functions and interactions with other proteins. SLO is involved in regulating sleep and locomotor activity in Drosophila melanogaster, and its activity can be modulated by its binding partner SLOB. O…
slo (slowpoke)	shot (short stop)	slo (slowpoke) : Validated to be involved in regulating sleep and locomotor activity. The Drosophila melanogaster large conductance calcium-activated potassium channel SLOWPOKE (SLO) undergoes modulation via its binding partner SLO-binding protein (SLOB). Regulation of SLO by SLOB influences the voltage dependence of SLO activation and modulates synaptic transmission. Enables calcium-activated po…	There is currently no known direct regulation relationship between slo and shot in Drosophila melanogaster. However, since slo has been validated to be involved in regulating locomotor activity and sleep, and shot has been validated to be involved in regulating sleep, it is possible that there may be some indirect regulation relationship between the two genes through a shared pathway or downstrea…
slo (slowpoke)	Ptx1 (Ptx1)	slo (slowpoke) : Validated to be involved in regulating sleep and locomotor activity. The Drosophila melanogaster large conductance calcium-activated potassium channel SLOWPOKE (SLO) undergoes modulation via its binding partner SLO-binding protein (SLOB). Regulation of SLO by SLOB influences the voltage dependence of SLO activation and modulates synaptic transmission. Enables calcium-activated po…	As there is no direct experimental evidence of regulation relationship between slo and Ptx1 in scientific literature, we cannot provide a definitive answer. However, based on what is known about the functions of these two genes, it is possible to speculate on a potential regulation relationship. Both slo and Ptx1 have been validated as being involved in regulating sleep. slo is a large conductanc…
slo (slowpoke)	Rack1 (Receptor of activated protein kinase C 1)	slo (slowpoke) : Validated to be involved in regulating sleep and locomotor activity. The Drosophila melanogaster large conductance calcium-activated potassium channel SLOWPOKE (SLO) undergoes modulation via its binding partner SLO-binding protein (SLOB). Regulation of SLO by SLOB influences the voltage dependence of SLO activation and modulates synaptic transmission. Enables calcium-activated po…	As per the given information, slo is involved in regulating sleep and locomotor activity, and it enables calcium-activated potassium channel activity. On the other hand, Rack1 is known to be involved in regulating sleep and has protein-macromolecule adaptor activity. It is also involved in the regulation of protein modification processes. Based on this information, it can be reasoned that Rack1 m…
slo (slowpoke)	boca (boca)	slo (slowpoke) : Validated to be involved in regulating sleep and locomotor activity. The Drosophila melanogaster large conductance calcium-activated potassium channel SLOWPOKE (SLO) undergoes modulation via its binding partner SLO-binding protein (SLOB). Regulation of SLO by SLOB influences the voltage dependence of SLO activation and modulates synaptic transmission. Enables calcium-activated po…	As per the provided information, both slo and boca are involved in regulating sleep in Drosophila melanogaster. However, there is no direct evidence or information available to establish a regulation relationship between the two genes. To reason the regulation relationship between slo and boca, we need to analyze their functional interactions and possible pathways. One possible scenario is that b…
slo (slowpoke)	alien (alien)	slo (slowpoke) : Validated to be involved in regulating sleep and locomotor activity. The Drosophila melanogaster large conductance calcium-activated potassium channel SLOWPOKE (SLO) undergoes modulation via its binding partner SLO-binding protein (SLOB). Regulation of SLO by SLOB influences the voltage dependence of SLO activation and modulates synaptic transmission. Enables calcium-activated po…	As per the available information, there is no direct chain of thought that can explain the regulation relationship between slo (slowpoke) and alien (alien). Both genes have been validated to be involved in regulating sleep, but they have different functions and operate through different pathways. Slo (Slowpoke) is a large conductance calcium-activated potassium channel that enables potassium chan…
slo (slowpoke)	CG11459	slo (slowpoke) : Validated to be involved in regulating sleep and locomotor activity. The Drosophila melanogaster large conductance calcium-activated potassium channel SLOWPOKE (SLO) undergoes modulation via its binding partner SLO-binding protein (SLOB). Regulation of SLO by SLOB influences the voltage dependence of SLO activation and modulates synaptic transmission. Enables calcium-activated po…	As there are no existing studies or known interactions between slo (slowpoke) and CG11459, we cannot reason any regulation relationship between these two proteins. It is important to note that in order to establish such a regulation relationship, further research must be conducted to study their interactions and roles in cellular processes.
slo (slowpoke)	Gk2 (Glycerol kinase 2)	slo (slowpoke) : Validated to be involved in regulating sleep and locomotor activity. The Drosophila melanogaster large conductance calcium-activated potassium channel SLOWPOKE (SLO) undergoes modulation via its binding partner SLO-binding protein (SLOB). Regulation of SLO by SLOB influences the voltage dependence of SLO activation and modulates synaptic transmission. Enables calcium-activated po…	As there is no direct evidence of a regulatory relationship between slo and Gk2, we cannot conclusively state one. However, based on their validated functions, we can reason a potential indirect relationship. Both slo and Gk2 have been validated to play a role in regulating sleep in Drosophila melanogaster. Additionally, slo has been shown to be involved in male courtship behavior, while Gk2 is i…
slo (slowpoke)	CanB (Calcineurin B)	slo (slowpoke) : Validated to be involved in regulating sleep and locomotor activity. The Drosophila melanogaster large conductance calcium-activated potassium channel SLOWPOKE (SLO) undergoes modulation via its binding partner SLO-binding protein (SLOB). Regulation of SLO by SLOB influences the voltage dependence of SLO activation and modulates synaptic transmission. Enables calcium-activated po…	Based on the validated functions of slo and CanB, there is no direct evidence that they regulate each other. However, since CanB is predicted to enable calcium ion binding activity and be part of the calcineurin complex, and slo is predicted to enable calcium-activated potassium channel activity, it is possible that CanB indirectly affects the regulation of slo through its involvement in calcium …
slo (slowpoke)	l(2)37Cd (lethal (2) 37Cd)	slo (slowpoke) : Validated to be involved in regulating sleep and locomotor activity. The Drosophila melanogaster large conductance calcium-activated potassium channel SLOWPOKE (SLO) undergoes modulation via its binding partner SLO-binding protein (SLOB). Regulation of SLO by SLOB influences the voltage dependence of SLO activation and modulates synaptic transmission. Enables calcium-activated po…	As per the available information, both slo (slowpoke) and l(2)37Cd (lethal (2) 37Cd) have been validated to be involved in regulating sleep. However, their specific roles may differ. slo (slowpoke) is a large conductance calcium-activated potassium channel that is involved in regulating sleep and locomotor activity. It is known to undergo modulation via its binding partner SLOB, which influences …
slo (slowpoke)	CG15086	slo (slowpoke) : Validated to be involved in regulating sleep and locomotor activity. The Drosophila melanogaster large conductance calcium-activated potassium channel SLOWPOKE (SLO) undergoes modulation via its binding partner SLO-binding protein (SLOB). Regulation of SLO by SLOB influences the voltage dependence of SLO activation and modulates synaptic transmission. Enables calcium-activated po…	As there is no direct experimental evidence available, we cannot determine the regulation relationship between slo (slowpoke) and CG15086 with certainty. However, some possible ways to reason the regulation relationship between slo (slowpoke) and CG15086 could be: 1. Co-regulation: Both slo and CG15086 are involved in regulating sleep, and there is a possibility that they are regulated by the sam…
slo (slowpoke)	nmd (no mitochondrial derivative)	slo (slowpoke) : Validated to be involved in regulating sleep and locomotor activity. The Drosophila melanogaster large conductance calcium-activated potassium channel SLOWPOKE (SLO) undergoes modulation via its binding partner SLO-binding protein (SLOB). Regulation of SLO by SLOB influences the voltage dependence of SLO activation and modulates synaptic transmission. Enables calcium-activated po…	As per the available information, there is no direct or known regulation relationship between slo and nmd. They are involved in different biological processes and have different predicted locations within the cell (SLO located in the membrane, neuron projection, and neuronal cell body, while NMD predicted to be located in the mitochondrial outer membrane). Therefore, without more evidence, it is …
slo (slowpoke)	CG1701	slo (slowpoke) : Validated to be involved in regulating sleep and locomotor activity. The Drosophila melanogaster large conductance calcium-activated potassium channel SLOWPOKE (SLO) undergoes modulation via its binding partner SLO-binding protein (SLOB). Regulation of SLO by SLOB influences the voltage dependence of SLO activation and modulates synaptic transmission. Enables calcium-activated po…	As CG1701 is involved in regulating sleep and slo (slowpoke) is validated to be involved in regulating sleep and locomotor activity, it is possible that these two genes are related to each other. Additionally, slo (slowpoke) is involved in male courtship behavior and CG1701 is involved in multicellular organism reproduction, suggesting that they may also be involved in similar processes. One poss…
slo (slowpoke)	tacc (transforming acidic coiled-coil protein)	slo (slowpoke) : Validated to be involved in regulating sleep and locomotor activity. The Drosophila melanogaster large conductance calcium-activated potassium channel SLOWPOKE (SLO) undergoes modulation via its binding partner SLO-binding protein (SLOB). Regulation of SLO by SLOB influences the voltage dependence of SLO activation and modulates synaptic transmission. Enables calcium-activated po…	As there is no known direct interaction between slo (slowpoke) and tacc (transforming acidic coiled-coil protein), we cannot establish a regulation relationship between the two proteins based on current knowledge. However, as both proteins have been independently implicated in the regulation of sleep, it is possible that they may be part of a larger network of proteins that work together to regul…
slo (slowpoke)	TfIIA-S (Transcription-factor-IIA-S)	slo (slowpoke) : Validated to be involved in regulating sleep and locomotor activity. The Drosophila melanogaster large conductance calcium-activated potassium channel SLOWPOKE (SLO) undergoes modulation via its binding partner SLO-binding protein (SLOB). Regulation of SLO by SLOB influences the voltage dependence of SLO activation and modulates synaptic transmission. Enables calcium-activated po…	As there is currently no known direct regulatory relationship between slo and TfIIA-S, we must consider potential indirect relationships. One possibility is that slo and TfIIA-S are both involved in regulating sleep, and may be part of a larger regulatory network that controls this process. Therefore, changes in the activity or expression of one protein may indirectly affect the activity or expre…
slo (slowpoke)	CG8301	slo (slowpoke) : Validated to be involved in regulating sleep and locomotor activity. The Drosophila melanogaster large conductance calcium-activated potassium channel SLOWPOKE (SLO) undergoes modulation via its binding partner SLO-binding protein (SLOB). Regulation of SLO by SLOB influences the voltage dependence of SLO activation and modulates synaptic transmission. Enables calcium-activated po…	As per the information provided, slo is involved in regulating sleep, locomotor activity, male courtship behavior, and synaptic transmission, while CG8301 is involved in regulating social activity and enabling DNA-binding transcription factor activity. There is no direct or known interaction between slo and CG8301. To reason the potential regulation relationship between slo and CG8301, we can sta…
slo (slowpoke)	Su(var)205 (Suppressor of variegation 205)	slo (slowpoke) : Validated to be involved in regulating sleep and locomotor activity. The Drosophila melanogaster large conductance calcium-activated potassium channel SLOWPOKE (SLO) undergoes modulation via its binding partner SLO-binding protein (SLOB). Regulation of SLO by SLOB influences the voltage dependence of SLO activation and modulates synaptic transmission. Enables calcium-activated po…	As there is no direct evidence of regulation relationship between slo and Su(var)205, we cannot reason a direct regulation pathway between these two genes. However, from their known functions and interactions with other molecules, we can propose some hypothetical relationships. SLO is involved in regulating sleep and locomotor activity, and its activity is modulated by SLOB, a binding partner. SL…
slo (slowpoke)	pr (purple)	slo (slowpoke) : Validated to be involved in regulating sleep and locomotor activity. The Drosophila melanogaster large conductance calcium-activated potassium channel SLOWPOKE (SLO) undergoes modulation via its binding partner SLO-binding protein (SLOB). Regulation of SLO by SLOB influences the voltage dependence of SLO activation and modulates synaptic transmission. Enables calcium-activated po…	Based on the information provided, there is no direct or clear regulation relationship between slo (slowpoke) and pr (purple). However, both genes are involved in different biological processes in Drosophila melanogaster. Slowpoke is validated to be involved in regulating sleep and locomotor activity, and it enables calcium-activated potassium channel activity. On the other hand, Purple is predic…
slo (slowpoke)	DCTN6-p27 (Dynactin 6, p27 subunit)	slo (slowpoke) : Validated to be involved in regulating sleep and locomotor activity. The Drosophila melanogaster large conductance calcium-activated potassium channel SLOWPOKE (SLO) undergoes modulation via its binding partner SLO-binding protein (SLOB). Regulation of SLO by SLOB influences the voltage dependence of SLO activation and modulates synaptic transmission. Enables calcium-activated po…	As there is currently no known direct interaction between SLO and DCTN6-p27, we cannot reason about a direct regulation relationship between the two proteins. However, as SLO has been validated to play a role in regulating locomotor activity and male courtship behavior, and DCTN6-p27 has been validated to play a role in regulating social activity, it is possible that the two proteins may indirect…
slo (slowpoke)	betaTry (betaTrypsin)	slo (slowpoke) : Validated to be involved in regulating sleep and locomotor activity. The Drosophila melanogaster large conductance calcium-activated potassium channel SLOWPOKE (SLO) undergoes modulation via its binding partner SLO-binding protein (SLOB). Regulation of SLO by SLOB influences the voltage dependence of SLO activation and modulates synaptic transmission. Enables calcium-activated po…	As there is no known direct interaction or functional relationship between slo (slowpoke) and betaTry (betaTrypsin), it is not possible to reason a regulation relationship between them. The fact that they are involved in different biological processes and have different molecular functions indicates that they may be independently regulated. However, it is important to note that both genes may be …
slo (slowpoke)	shd (shade)	slo (slowpoke) : Validated to be involved in regulating sleep and locomotor activity. The Drosophila melanogaster large conductance calcium-activated potassium channel SLOWPOKE (SLO) undergoes modulation via its binding partner SLO-binding protein (SLOB). Regulation of SLO by SLOB influences the voltage dependence of SLO activation and modulates synaptic transmission. Enables calcium-activated po…	As per the available information, slo (slowpoke) is involved in regulating locomotor activity and sleep, whereas shd (shade) is involved in regulating social activity. Both genes have distinct roles and functions in Drosophila melanogaster. However, there is no direct information available to indicate any regulation relationship between slo and shd. Therefore, it is difficult to reason out any di…
slo (slowpoke)	Slmap (Sarcolemma associated protein)	slo (slowpoke) : Validated to be involved in regulating sleep and locomotor activity. The Drosophila melanogaster large conductance calcium-activated potassium channel SLOWPOKE (SLO) undergoes modulation via its binding partner SLO-binding protein (SLOB). Regulation of SLO by SLOB influences the voltage dependence of SLO activation and modulates synaptic transmission. Enables calcium-activated po…	As there is no direct evidence of regulatory relationship between slo and Slmap, we cannot make a concrete statement about the relationship between these two genes. However, we can speculate based on their known functions and interactions with other proteins. Based on the known function of slo in regulating synaptic transmission and locomotor activity, it is possible that Slmap may indirectly reg…
slo (slowpoke)	Spn28D (Serpin 28D)	slo (slowpoke) : Validated to be involved in regulating sleep and locomotor activity. The Drosophila melanogaster large conductance calcium-activated potassium channel SLOWPOKE (SLO) undergoes modulation via its binding partner SLO-binding protein (SLOB). Regulation of SLO by SLOB influences the voltage dependence of SLO activation and modulates synaptic transmission. Enables calcium-activated po…	As per the given information, slo (slowpoke) is involved in regulating sleep and locomotor activity and is also involved in several processes, including male courtship behavior, veined wing generated song production, negative regulation of neuromuscular synaptic transmission, and regulation of synaptic assembly at neuromuscular junction. On the other hand, Spn28D (Serpin 28D) is involved in regul…
slo (slowpoke)	kra (krasavietz)	slo (slowpoke) : Validated to be involved in regulating sleep and locomotor activity. The Drosophila melanogaster large conductance calcium-activated potassium channel SLOWPOKE (SLO) undergoes modulation via its binding partner SLO-binding protein (SLOB). Regulation of SLO by SLOB influences the voltage dependence of SLO activation and modulates synaptic transmission. Enables calcium-activated po…	As per the available information, slo (slowpoke) is involved in regulating sleep and locomotor activity and also facilitates calcium-activated potassium channel activity. On the other hand, kra (krasavietz) is involved in regulating social activity and ribosome binding activity, among others. While there is no direct evidence of regulation between slo and kra, it is possible that they may have an…
slo (slowpoke)	Miro (Mitochondrial Rho)	slo (slowpoke) : Validated to be involved in regulating sleep and locomotor activity. The Drosophila melanogaster large conductance calcium-activated potassium channel SLOWPOKE (SLO) undergoes modulation via its binding partner SLO-binding protein (SLOB). Regulation of SLO by SLOB influences the voltage dependence of SLO activation and modulates synaptic transmission. Enables calcium-activated po…	As there is no direct interaction reported between slo and Miro, it is difficult to reason about their regulation relationship. However, a possible indirect link can be established through the shared involvement of both genes in synaptic transmission. SLO regulates synaptic transmission by enabling calcium-activated potassium channel activity. On the other hand, Miro plays a crucial role in the t…
slo (slowpoke)	CG15296	slo (slowpoke) : Validated to be involved in regulating sleep and locomotor activity. The Drosophila melanogaster large conductance calcium-activated potassium channel SLOWPOKE (SLO) undergoes modulation via its binding partner SLO-binding protein (SLOB). Regulation of SLO by SLOB influences the voltage dependence of SLO activation and modulates synaptic transmission. Enables calcium-activated po…	As per the available information, there is no direct regulation relationship between slo (slowpoke) and CG15296. Slo is involved in regulating sleep and locomotor activity through modulation via its binding partner SLOB, whereas CG15296 is involved in regulating social activity and predicted to be part of the MICOS complex and active in mitochondrial crista junction. They have different functions…
slo (slowpoke)	Muc18B (Mucin 18B)	slo (slowpoke) : Validated to be involved in regulating sleep and locomotor activity. The Drosophila melanogaster large conductance calcium-activated potassium channel SLOWPOKE (SLO) undergoes modulation via its binding partner SLO-binding protein (SLOB). Regulation of SLO by SLOB influences the voltage dependence of SLO activation and modulates synaptic transmission. Enables calcium-activated po…	As there is currently no known direct interaction between slo and Muc18B, we cannot reason a regulation relationship between the two genes. However, it is possible that they could indirectly regulate each other through shared signaling pathways or through regulation by common upstream regulators. Further research would be needed to determine any potential regulation relationship between these two…
slo (slowpoke)	Topors (Topoisomerase I-interacting protein)	slo (slowpoke) : Validated to be involved in regulating sleep and locomotor activity. The Drosophila melanogaster large conductance calcium-activated potassium channel SLOWPOKE (SLO) undergoes modulation via its binding partner SLO-binding protein (SLOB). Regulation of SLO by SLOB influences the voltage dependence of SLO activation and modulates synaptic transmission. Enables calcium-activated po…	As there is currently no known direct interaction or regulation relationship between slo (slowpoke) and Topors (Topoisomerase I-interacting protein), we cannot infer any potential chain of thought to reason such a relationship. Without more information or experimental evidence regarding the two proteins and their potential interactions, we cannot conclude anything about their regulation relations…
slo (slowpoke)	GCC185 (GRIP and coiled-coil domain containing 185 kDa)	slo (slowpoke) : Validated to be involved in regulating sleep and locomotor activity. The Drosophila melanogaster large conductance calcium-activated potassium channel SLOWPOKE (SLO) undergoes modulation via its binding partner SLO-binding protein (SLOB). Regulation of SLO by SLOB influences the voltage dependence of SLO activation and modulates synaptic transmission. Enables calcium-activated po…	There is no direct evidence to suggest a regulation relationship between slo and GCC185. Based on their respective functions, it is possible that they may indirectly interact or be involved in similar biological pathways. However, further research is needed to establish any potential regulatory relationship between the two.
slo (slowpoke)	fmt (fiery mountain)	slo (slowpoke) : Validated to be involved in regulating sleep and locomotor activity. The Drosophila melanogaster large conductance calcium-activated potassium channel SLOWPOKE (SLO) undergoes modulation via its binding partner SLO-binding protein (SLOB). Regulation of SLO by SLOB influences the voltage dependence of SLO activation and modulates synaptic transmission. Enables calcium-activated po…	As per the information provided, slo (slowpoke) is involved in regulating sleep and locomotor activity, and it undergoes modulation via its binding partner SLOB. On the other hand, fmt (fiery mountain) is predicted to enable protein phosphatase regulator activity and is involved in the negative regulation of JNK cascade. Based on this information, it is not immediately clear how slo and fmt might…
slo (slowpoke)	sif (still life)	slo (slowpoke) : Validated to be involved in regulating sleep and locomotor activity. The Drosophila melanogaster large conductance calcium-activated potassium channel SLOWPOKE (SLO) undergoes modulation via its binding partner SLO-binding protein (SLOB). Regulation of SLO by SLOB influences the voltage dependence of SLO activation and modulates synaptic transmission. Enables calcium-activated po…	There is no direct evidence for a regulation relationship between slo and sif. However, both genes have been demonstrated to play a role in regulating synaptic transmission in Drosophila melanogaster. Additionally, SIF proteins are found adjacent to the plasma membrane of synaptic terminals, suggesting a potential interaction with SLO channels in this location. Therefore, it is possible that SIF …
slo (slowpoke)	CG3091	slo (slowpoke) : Validated to be involved in regulating sleep and locomotor activity. The Drosophila melanogaster large conductance calcium-activated potassium channel SLOWPOKE (SLO) undergoes modulation via its binding partner SLO-binding protein (SLOB). Regulation of SLO by SLOB influences the voltage dependence of SLO activation and modulates synaptic transmission. Enables calcium-activated po…	Based on the information provided, it is not clear whether there is a direct regulation relationship between slo (slowpoke) and CG3091. However, both genes are involved in regulating different aspects of neuronal activity and behavior. SLO is validated to be involved in regulating sleep and locomotion, and it modulates synaptic transmission through its binding partner SLOB. Meanwhile, CG3091 is v…
slo (slowpoke)	PH4αMP (PH4αMP)	slo (slowpoke) : Validated to be involved in regulating sleep and locomotor activity. The Drosophila melanogaster large conductance calcium-activated potassium channel SLOWPOKE (SLO) undergoes modulation via its binding partner SLO-binding protein (SLOB). Regulation of SLO by SLOB influences the voltage dependence of SLO activation and modulates synaptic transmission. Enables calcium-activated po…	As per the given information, slo (slowpoke) is involved in regulating sleep and locomotor activity, and also enables calcium-activated potassium channel activity. On the other hand, PH4αMP (PH4αMP) is involved in regulating social activity and is predicted to be active in the endoplasmic reticulum. Based on this information, we can reason that there may not be a direct regulation relationship be…
ck (crinkled)	ari-1 (ariadne 1)	ck (crinkled): Validated to be involved in regulating sleep and locomotor activity. The Drosophila unconventional myosin CRINKLED (CK) selectively interacts with the initiator caspase DRONC and regulates some of its non-apoptotic functions. Loss of CK in the arista, border cells or proneural clusters of the wing imaginal discs affects DRONC-dependent patterning. Our data indicate that CK acts as …	As per the given information, both ck (crinkled) and ari-1 (ariadne 1) are involved in regulating sleep and locomotor activity. However, there is no direct evidence of a regulatory relationship between the two genes. To reason the possible regulation relationship between ck and ari-1, we can examine their functions and cellular locations. CK is involved in several processes, including microfilame…
ck (crinkled)	DopEcR (Dopamine/Ecdysteroid receptor)	ck (crinkled): Validated to be involved in regulating sleep and locomotor activity. The Drosophila unconventional myosin CRINKLED (CK) selectively interacts with the initiator caspase DRONC and regulates some of its non-apoptotic functions. Loss of CK in the arista, border cells or proneural clusters of the wing imaginal discs affects DRONC-dependent patterning. Our data indicate that CK acts as …	As per the given information, CK is involved in regulating sleep and locomotor activity, while DopEcR is also validated to be involved in regulating sleep. Additionally, DopEcR is a GPCR that can be activated by dopamine, which is a neurotransmitter that plays a role in regulating sleep and wakefulness. Based on this information, one could reason that CK may regulate sleep and locomotor activity …
ck (crinkled)	DAT (Dopamine transporter)	ck (crinkled): Validated to be involved in regulating sleep and locomotor activity. The Drosophila unconventional myosin CRINKLED (CK) selectively interacts with the initiator caspase DRONC and regulates some of its non-apoptotic functions. Loss of CK in the arista, border cells or proneural clusters of the wing imaginal discs affects DRONC-dependent patterning. Our data indicate that CK acts as …	There is no direct evidence or known interaction between CK and DAT. However, both proteins have been validated to be involved in regulating sleep and locomotor activity, indicating that they may work in a similar pathway or signaling network. Additionally, loss of either CK or DAT affects behavior phenotypes such as increased activity and decreased sleep, further suggesting a potential relations…
ck (crinkled)	AdoR (Adenosine receptor)	ck (crinkled): Validated to be involved in regulating sleep and locomotor activity. The Drosophila unconventional myosin CRINKLED (CK) selectively interacts with the initiator caspase DRONC and regulates some of its non-apoptotic functions. Loss of CK in the arista, border cells or proneural clusters of the wing imaginal discs affects DRONC-dependent patterning. Our data indicate that CK acts as …	There is no evident direct or indirect regulation relationship between ck (crinkled) and AdoR (Adenosine receptor) based on their functions and processes. However, since both genes are involved in regulating sleep, it is possible that they may interact indirectly through the same sleep regulatory pathways. For example, AdoR is known to activate cAMP and PKA, which may in turn activate CK as a sub…
ck (crinkled)	trp (transient receptor potential)	ck (crinkled): Validated to be involved in regulating sleep and locomotor activity. The Drosophila unconventional myosin CRINKLED (CK) selectively interacts with the initiator caspase DRONC and regulates some of its non-apoptotic functions. Loss of CK in the arista, border cells or proneural clusters of the wing imaginal discs affects DRONC-dependent patterning. Our data indicate that CK acts as …	As per the information provided, there is no direct evidence or information to suggest a regulatory relationship between CK and TRP. They are involved in different processes and located in different cellular components. However, both of them have been validated to be involved in regulating sleep, which suggests a potential functional link between them. To infer a potential regulatory relationship…
ck (crinkled)	Dop1R1 (Dopamine 1-like receptor 1)	ck (crinkled): Validated to be involved in regulating sleep and locomotor activity. The Drosophila unconventional myosin CRINKLED (CK) selectively interacts with the initiator caspase DRONC and regulates some of its non-apoptotic functions. Loss of CK in the arista, border cells or proneural clusters of the wing imaginal discs affects DRONC-dependent patterning. Our data indicate that CK acts as …	As mentioned, CK is involved in regulating sleep and locomotor activity, while Dop1R1 is a receptor for dopamine and is required in the mushroom body to regulate sleep. Based on this information, it is possible that CK and Dop1R1 may have a regulatory relationship in the regulation of sleep. One possible chain of thought to reason this relationship is that CK may regulate the activity of Dop1R1 o…
ck (crinkled)	Fmr1 (Fmr1)	ck (crinkled): Validated to be involved in regulating sleep and locomotor activity. The Drosophila unconventional myosin CRINKLED (CK) selectively interacts with the initiator caspase DRONC and regulates some of its non-apoptotic functions. Loss of CK in the arista, border cells or proneural clusters of the wing imaginal discs affects DRONC-dependent patterning. Our data indicate that CK acts as …	As there is no known direct interaction or regulation between CK and Fmr1, we can only infer a potential regulatory relationship based on their validated functions and processes. Both genes have been implicated in the regulation of sleep, suggesting a potential shared pathway or interaction. Additionally, Fmr1 is involved in RNA translation and trafficking, while CK is involved in motor activity …
ck (crinkled)	Slob (Slowpoke binding protein)	ck (crinkled): Validated to be involved in regulating sleep and locomotor activity. The Drosophila unconventional myosin CRINKLED (CK) selectively interacts with the initiator caspase DRONC and regulates some of its non-apoptotic functions. Loss of CK in the arista, border cells or proneural clusters of the wing imaginal discs affects DRONC-dependent patterning. Our data indicate that CK acts as …	As there is no previous information or research available on the regulation relationship between ck and Slob, we cannot provide a direct answer. However, we can use the known functions of these two proteins to infer a potential regulation relationship between them. Firstly, CK is involved in regulating sleep and locomotor activity, and it interacts with the initiator caspase DRONC. On the other h…
ck (crinkled)	Hdc (Histidine decarboxylase)	ck (crinkled): Validated to be involved in regulating sleep and locomotor activity. The Drosophila unconventional myosin CRINKLED (CK) selectively interacts with the initiator caspase DRONC and regulates some of its non-apoptotic functions. Loss of CK in the arista, border cells or proneural clusters of the wing imaginal discs affects DRONC-dependent patterning. Our data indicate that CK acts as …	Based on the information provided, it is not possible to determine a direct regulatory relationship between ck (crinkled) and Hdc (Histidine decarboxylase). However, both genes have been validated to be involved in regulating sleep, suggesting a potential indirect regulatory relationship through a shared pathway or regulatory network. Additionally, both genes have been shown to be expressed in th…
ck (crinkled)	CanB2 (Calcineurin B2)	ck (crinkled): Validated to be involved in regulating sleep and locomotor activity. The Drosophila unconventional myosin CRINKLED (CK) selectively interacts with the initiator caspase DRONC and regulates some of its non-apoptotic functions. Loss of CK in the arista, border cells or proneural clusters of the wing imaginal discs affects DRONC-dependent patterning. Our data indicate that CK acts as …	As both CK and CanB2 have been validated to be involved in regulating sleep, it is possible that they have a regulatory relationship. Based on their validated functions, it is likely that CK may regulate CanB2 activity. CK has been shown to facilitate caspase-mediated cleavage and localized modulation of kinase activity, which suggests that it could potentially modulate the activity of CanB2, whi…
ck (crinkled)	rut (rutabaga)	ck (crinkled): Validated to be involved in regulating sleep and locomotor activity. The Drosophila unconventional myosin CRINKLED (CK) selectively interacts with the initiator caspase DRONC and regulates some of its non-apoptotic functions. Loss of CK in the arista, border cells or proneural clusters of the wing imaginal discs affects DRONC-dependent patterning. Our data indicate that CK acts as …	As per the given information, CK is involved in regulating sleep and locomotor activity, and it functions as a substrate adaptor and regulates DRONC-dependent patterning. On the other hand, rut encodes a membrane-bound Ca2+/calmodulin-activated adenylyl cyclase and is responsible for the synthesis of cAMP, which plays a significant role in regulating social behavior. From this information, it can…
ck (crinkled)	CASK (CASK )	ck (crinkled): Validated to be involved in regulating sleep and locomotor activity. The Drosophila unconventional myosin CRINKLED (CK) selectively interacts with the initiator caspase DRONC and regulates some of its non-apoptotic functions. Loss of CK in the arista, border cells or proneural clusters of the wing imaginal discs affects DRONC-dependent patterning. Our data indicate that CK acts as …	As per the information provided, there is no direct evidence to suggest a regulation relationship between ck (crinkled) and CASK (CASK). However, both of these genes are involved in synaptic development and plasticity, and they may have some overlapping functions in the nervous system. One possible chain of thought to reason the regulation relationship between ck (crinkled) and CASK (CASK) could …
ck (crinkled)	Mef2 (Myocyte enhancer factor 2)	ck (crinkled): Validated to be involved in regulating sleep and locomotor activity. The Drosophila unconventional myosin CRINKLED (CK) selectively interacts with the initiator caspase DRONC and regulates some of its non-apoptotic functions. Loss of CK in the arista, border cells or proneural clusters of the wing imaginal discs affects DRONC-dependent patterning. Our data indicate that CK acts as …	Unfortunately, there is currently not enough information provided to determine a regulation relationship between ck (crinkled) and Mef2 (Myocyte enhancer factor 2). While both genes have been validated to be involved in regulating locomotor activity, there is no information provided on their potential interactions or regulatory pathways. To reason a regulation relationship between these genes, on…
ck (crinkled)	Nf1 (Neurofibromin 1)	ck (crinkled): Validated to be involved in regulating sleep and locomotor activity. The Drosophila unconventional myosin CRINKLED (CK) selectively interacts with the initiator caspase DRONC and regulates some of its non-apoptotic functions. Loss of CK in the arista, border cells or proneural clusters of the wing imaginal discs affects DRONC-dependent patterning. Our data indicate that CK acts as …	As there is no information available on the direct regulation relationship between ck and Nf1, we need to infer the potential connections based on their known functions and interactions with other proteins. Both ck and Nf1 have been validated to be involved in regulating locomotor activity, although through different mechanisms. Ck interacts with DRONC and regulates its non-apoptotic functions, w…
ck (crinkled)	mud (mushroom body defect)	ck (crinkled): Validated to be involved in regulating sleep and locomotor activity. The Drosophila unconventional myosin CRINKLED (CK) selectively interacts with the initiator caspase DRONC and regulates some of its non-apoptotic functions. Loss of CK in the arista, border cells or proneural clusters of the wing imaginal discs affects DRONC-dependent patterning. Our data indicate that CK acts as …	As both CK and MUD are validated to be involved in regulating locomotor activity, there may be a potential regulatory relationship between the two. CK has been shown to regulate non-apoptotic functions of the initiator caspase DRONC, while MUD encodes a protein that regulates spindle orientation via interactions with the dynein complex. One possible chain of thought to reason the regulation relat…
ck (crinkled)	fru (fruitless)	ck (crinkled): Validated to be involved in regulating sleep and locomotor activity. The Drosophila unconventional myosin CRINKLED (CK) selectively interacts with the initiator caspase DRONC and regulates some of its non-apoptotic functions. Loss of CK in the arista, border cells or proneural clusters of the wing imaginal discs affects DRONC-dependent patterning. Our data indicate that CK acts as …	As both ck and fru are validated to be involved in regulating sleep and locomotor activity, it is possible that they have a regulatory relationship. One potential way that this relationship could occur is through the modulation of kinase activity. CK has been shown to recruit SHAGGY46/GSK3-β to DRONC, which facilitates caspase-mediated cleavage and localized modulation of kinase activity. Fru, on…
ck (crinkled)	ap (apterous)	ck (crinkled): Validated to be involved in regulating sleep and locomotor activity. The Drosophila unconventional myosin CRINKLED (CK) selectively interacts with the initiator caspase DRONC and regulates some of its non-apoptotic functions. Loss of CK in the arista, border cells or proneural clusters of the wing imaginal discs affects DRONC-dependent patterning. Our data indicate that CK acts as …	As there is no direct evidence of regulation relationship between ck (crinkled) and ap (apterous), we cannot conclusively determine the chain of thought. However, we can hypothesize based on their known functions and expression patterns. Both ck and ap are involved in imaginal disc development, which is necessary for the formation of adult structures such as wings and legs. Ck is essential for ch…
ck (crinkled)	LIMK1 (LIM domain kinase 1)	ck (crinkled): Validated to be involved in regulating sleep and locomotor activity. The Drosophila unconventional myosin CRINKLED (CK) selectively interacts with the initiator caspase DRONC and regulates some of its non-apoptotic functions. Loss of CK in the arista, border cells or proneural clusters of the wing imaginal discs affects DRONC-dependent patterning. Our data indicate that CK acts as …	As per the information provided, both CK and LIMK1 are involved in regulating locomotor activity, but there is no direct evidence of their regulation relationship. However, it is known that CK acts as a substrate adaptor for SHAGGY46/GSK3-β, facilitating caspase-mediated cleavage and localized modulation of kinase activity. On the other hand, LIMK1 is a serine/threonine kinase that promotes synap…
ck (crinkled)	e (ebony)	ck (crinkled): Validated to be involved in regulating sleep and locomotor activity. The Drosophila unconventional myosin CRINKLED (CK) selectively interacts with the initiator caspase DRONC and regulates some of its non-apoptotic functions. Loss of CK in the arista, border cells or proneural clusters of the wing imaginal discs affects DRONC-dependent patterning. Our data indicate that CK acts as …	As there is no direct evidence or research indicating a regulation relationship between CK and E, we can only hypothesize based on their respective functions and potential interactions. CK has been validated to regulate sleep and locomotor activity and is involved in several processes, including plasma membrane organization and protein recruitment. Meanwhile, E is involved in beta-alanine metabol…
ck (crinkled)	Dyb (Dystrobrevin)	ck (crinkled): Validated to be involved in regulating sleep and locomotor activity. The Drosophila unconventional myosin CRINKLED (CK) selectively interacts with the initiator caspase DRONC and regulates some of its non-apoptotic functions. Loss of CK in the arista, border cells or proneural clusters of the wing imaginal discs affects DRONC-dependent patterning. Our data indicate that CK acts as …	As there is no direct mention of interaction or regulation between ck (crinkled) and Dyb (Dystrobrevin) in the information provided, we cannot definitively conclude any regulatory relationship between them. However, as both genes are involved in regulating locomotor activity, it is possible that they may be part of the same pathway or network that governs locomotion. Additionally, as Dyb is predi…
ck (crinkled)	mira (miranda)	ck (crinkled): Validated to be involved in regulating sleep and locomotor activity. The Drosophila unconventional myosin CRINKLED (CK) selectively interacts with the initiator caspase DRONC and regulates some of its non-apoptotic functions. Loss of CK in the arista, border cells or proneural clusters of the wing imaginal discs affects DRONC-dependent patterning. Our data indicate that CK acts as …	As both CK and Miranda are involved in regulating sleep and locomotor activity, it is reasonable to suspect that they may have a regulatory relationship. Specifically, CK's role in apoptosis and patterning via DRONC might affect Miranda's role in asymmetric protein localization and cell fate determination since these processes can also involve caspases and intracellular protein transport. One pos…
ck (crinkled)	Rph (Rabphilin)	ck (crinkled): Validated to be involved in regulating sleep and locomotor activity. The Drosophila unconventional myosin CRINKLED (CK) selectively interacts with the initiator caspase DRONC and regulates some of its non-apoptotic functions. Loss of CK in the arista, border cells or proneural clusters of the wing imaginal discs affects DRONC-dependent patterning. Our data indicate that CK acts as …	As per the given information, both ck (crinkled) and Rph (Rabphilin) have been validated to be involved in regulating locomotor activity. However, there is no direct evidence or information provided to reason a regulatory relationship between the two proteins. To infer a possible regulatory relationship between ck and Rph, we need to first analyze their functional properties and interactions with…
ck (crinkled)	TfIIS (RNA polymerase II elongation factor)	ck (crinkled): Validated to be involved in regulating sleep and locomotor activity. The Drosophila unconventional myosin CRINKLED (CK) selectively interacts with the initiator caspase DRONC and regulates some of its non-apoptotic functions. Loss of CK in the arista, border cells or proneural clusters of the wing imaginal discs affects DRONC-dependent patterning. Our data indicate that CK acts as …	As both CK and TfIIS are involved in regulating sleep and locomotor activity, it is possible that they may interact or regulate each other in some way. Firstly, we know that TfIIS is predicted to be involved in transcription elongation from RNA polymerase II promoter, which suggests that it plays a role in gene expression. As such, it is possible that TfIIS could regulate the expression or activi…
ck (crinkled)	porin (porin)	ck (crinkled): Validated to be involved in regulating sleep and locomotor activity. The Drosophila unconventional myosin CRINKLED (CK) selectively interacts with the initiator caspase DRONC and regulates some of its non-apoptotic functions. Loss of CK in the arista, border cells or proneural clusters of the wing imaginal discs affects DRONC-dependent patterning. Our data indicate that CK acts as …	As there is no direct information given about the regulation relationship between ck (crinkled) and porin (porin), we need to use our knowledge of their validated functions and processes to reason their regulation relationship. From the information given, both ck and porin are involved in regulating sleep and locomotor activity, indicating a possible functional overlap. Furthermore, loss of porin…
ck (crinkled)	ACC (Acetyl-CoA carboxylase)	ck (crinkled): Validated to be involved in regulating sleep and locomotor activity. The Drosophila unconventional myosin CRINKLED (CK) selectively interacts with the initiator caspase DRONC and regulates some of its non-apoptotic functions. Loss of CK in the arista, border cells or proneural clusters of the wing imaginal discs affects DRONC-dependent patterning. Our data indicate that CK acts as …	As there is no direct evidence or information available on the regulation relationship between CK and ACC, we can only hypothesize based on their validated functions and processes they are involved in. CK is known to regulate locomotor activity and is involved in ATP binding activity, plus-end directed microfilament motor activity, and basal cortex organization. On the other hand, ACC is involved…
ck (crinkled)	Jheh3 (Juvenile hormone epoxide hydrolase 3)	ck (crinkled): Validated to be involved in regulating sleep and locomotor activity. The Drosophila unconventional myosin CRINKLED (CK) selectively interacts with the initiator caspase DRONC and regulates some of its non-apoptotic functions. Loss of CK in the arista, border cells or proneural clusters of the wing imaginal discs affects DRONC-dependent patterning. Our data indicate that CK acts as …	As there is no available information about the direct interaction or regulation between ck (crinkled) and Jheh3 (Juvenile hormone epoxide hydrolase 3), we cannot determine a direct regulation relationship between these two genes. However, we can infer a possible indirect relationship based on their validated functions. Both ck and Jheh3 are involved in regulating locomotor activity, suggesting a …
ck (crinkled)	MtnB (Metallothionein B)	ck (crinkled): Validated to be involved in regulating sleep and locomotor activity. The Drosophila unconventional myosin CRINKLED (CK) selectively interacts with the initiator caspase DRONC and regulates some of its non-apoptotic functions. Loss of CK in the arista, border cells or proneural clusters of the wing imaginal discs affects DRONC-dependent patterning. Our data indicate that CK acts as …	As both CK and MtnB are involved in regulating locomotor activity, it is possible that they have some regulatory relationship. One possibility is that CK may function upstream of MtnB in the metal ion homeostasis pathway, as MTs like MtnB are involved in responding to metal ion toxicity. Additionally, CK has been shown to be involved in regulating caspase-mediated functions, which may be importan…
ck (crinkled)	Rtel1 (Regulator of telomere elongation helicase 1)	ck (crinkled): Validated to be involved in regulating sleep and locomotor activity. The Drosophila unconventional myosin CRINKLED (CK) selectively interacts with the initiator caspase DRONC and regulates some of its non-apoptotic functions. Loss of CK in the arista, border cells or proneural clusters of the wing imaginal discs affects DRONC-dependent patterning. Our data indicate that CK acts as …	As per the given information, both ck and Rtel1 are involved in regulating sleep and locomotor activity, but they have different predicted functions and processes. CK is involved in chaeta morphogenesis and plasma membrane bounded cell projection organization, while Rtel1 is involved in chromosome organization and regulation of DNA metabolic process. CK acts as a substrate adaptor by recruiting S…
ck (crinkled)	Pex12 (Peroxin 12)	ck (crinkled): Validated to be involved in regulating sleep and locomotor activity. The Drosophila unconventional myosin CRINKLED (CK) selectively interacts with the initiator caspase DRONC and regulates some of its non-apoptotic functions. Loss of CK in the arista, border cells or proneural clusters of the wing imaginal discs affects DRONC-dependent patterning. Our data indicate that CK acts as …	As there is no direct experimental evidence linking CK and Pex12, we cannot infer a direct regulation relationship between them. However, we can hypothesize that there might be an indirect relationship between them, given that both genes have been validated to be involved in regulating locomotor activity. Additionally, Pex12 is involved in peroxisome organization, which is essential for maintaini…
ck (crinkled)	pbl (pebble)	ck (crinkled): Validated to be involved in regulating sleep and locomotor activity. The Drosophila unconventional myosin CRINKLED (CK) selectively interacts with the initiator caspase DRONC and regulates some of its non-apoptotic functions. Loss of CK in the arista, border cells or proneural clusters of the wing imaginal discs affects DRONC-dependent patterning. Our data indicate that CK acts as …	There is no direct evidence of a regulation relationship between ck (crinkled) and pbl (pebble). However, both genes have been validated to be involved in regulating sleep and locomotor activity, and they are both involved in cytoskeleton organization and cell projection organization. This suggests that they may both contribute to similar cellular processes and may potentially interact with each …
ck (crinkled)	Prp6 (pre-mRNA processing factor 6)	ck (crinkled): Validated to be involved in regulating sleep and locomotor activity. The Drosophila unconventional myosin CRINKLED (CK) selectively interacts with the initiator caspase DRONC and regulates some of its non-apoptotic functions. Loss of CK in the arista, border cells or proneural clusters of the wing imaginal discs affects DRONC-dependent patterning. Our data indicate that CK acts as …	As per the information provided, there is no direct evidence or known interaction between ck and Prp6. However, we do know that ck plays a role in regulating sleep and locomotor activity, while Prp6 is involved in regulating locomotor activity and alternative mRNA splicing. One possible way to reason the regulation relationship between ck and Prp6 is by considering the possibility that their func…
ck (crinkled)	barr (barren)	ck (crinkled): Validated to be involved in regulating sleep and locomotor activity. The Drosophila unconventional myosin CRINKLED (CK) selectively interacts with the initiator caspase DRONC and regulates some of its non-apoptotic functions. Loss of CK in the arista, border cells or proneural clusters of the wing imaginal discs affects DRONC-dependent patterning. Our data indicate that CK acts as …	As there is no direct experimental evidence available on the regulation relationship between ck and barr, we need to reason based on the known functions and properties of these two genes. First, we know that ck is involved in regulating sleep and locomotor activity, and acts as a substrate adaptor for recruiting SHAGGY46/GSK3-β to DRONC to facilitate caspase-mediated cleavage and localized modula…
ck (crinkled)	uzip (unzipped)	ck (crinkled): Validated to be involved in regulating sleep and locomotor activity. The Drosophila unconventional myosin CRINKLED (CK) selectively interacts with the initiator caspase DRONC and regulates some of its non-apoptotic functions. Loss of CK in the arista, border cells or proneural clusters of the wing imaginal discs affects DRONC-dependent patterning. Our data indicate that CK acts as …	There is no direct information provided in the given data regarding the regulation relationship between ck (crinkled) and uzip (unzipped). However, based on their respective functions, locations, and involvement in regulating locomotor activity, it is possible to make certain assumptions. Both ck (crinkled) and uzip (unzipped) are implicated in regulating locomotor activity, suggesting a potentia…
ck (crinkled)	Nmnat (Nicotinamide mononucleotide adenylyltransferase)	ck (crinkled): Validated to be involved in regulating sleep and locomotor activity. The Drosophila unconventional myosin CRINKLED (CK) selectively interacts with the initiator caspase DRONC and regulates some of its non-apoptotic functions. Loss of CK in the arista, border cells or proneural clusters of the wing imaginal discs affects DRONC-dependent patterning. Our data indicate that CK acts as …	As no prior information is given about the regulation relationship between ck and Nmnat, we need to reason based on the functions and cellular locations of these genes/proteins. Firstly, we can observe that both ck and Nmnat are involved in regulating locomotor activity. Although they have different specific functions, they both contribute to the overall regulation of movement. Secondly, ck and N…
ck (crinkled)	prg (piragua)	ck (crinkled): Validated to be involved in regulating sleep and locomotor activity. The Drosophila unconventional myosin CRINKLED (CK) selectively interacts with the initiator caspase DRONC and regulates some of its non-apoptotic functions. Loss of CK in the arista, border cells or proneural clusters of the wing imaginal discs affects DRONC-dependent patterning. Our data indicate that CK acts as …	As there is no known direct interaction between CK and PRG based on the available information, it is difficult to reason the regulation relationship between these two genes. However, as CK is involved in regulating sleep and locomotor activity, and PRG is involved in regulating locomotor activity, it is possible that these two genes may independently regulate locomotor activity through different …
ck (crinkled)	loaf (lost and found)	ck (crinkled): Validated to be involved in regulating sleep and locomotor activity. The Drosophila unconventional myosin CRINKLED (CK) selectively interacts with the initiator caspase DRONC and regulates some of its non-apoptotic functions. Loss of CK in the arista, border cells or proneural clusters of the wing imaginal discs affects DRONC-dependent patterning. Our data indicate that CK acts as …	As per the information provided, both ck and loaf are involved in regulating locomotor activity. However, there is no direct evidence of a regulatory relationship between the two genes. To reason a potential relationship, more information is needed about their specific roles in locomotor activity and the pathways they are involved in. One possible pathway that could connect the two genes is throu…
ck (crinkled)	Prip (Prip)	ck (crinkled): Validated to be involved in regulating sleep and locomotor activity. The Drosophila unconventional myosin CRINKLED (CK) selectively interacts with the initiator caspase DRONC and regulates some of its non-apoptotic functions. Loss of CK in the arista, border cells or proneural clusters of the wing imaginal discs affects DRONC-dependent patterning. Our data indicate that CK acts as …	As there is no direct evidence mentioned in the given information about the regulation relationship between ck and Prip, we need to rely on indirect reasoning based on their validated functions and expression patterns. From the information provided, ck is involved in regulating sleep and locomotor activity, and is also involved in several cellular processes related to membrane organization and cy…
ck (crinkled)	sNPF (short neuropeptide F precursor)	ck (crinkled): Validated to be involved in regulating sleep and locomotor activity. The Drosophila unconventional myosin CRINKLED (CK) selectively interacts with the initiator caspase DRONC and regulates some of its non-apoptotic functions. Loss of CK in the arista, border cells or proneural clusters of the wing imaginal discs affects DRONC-dependent patterning. Our data indicate that CK acts as …	As the two genes have been validated to be involved in regulating locomotor activity, there could be a possible regulation relationship between CK and sNPF. One possibility is that CK could regulate the expression or function of sNPF through its role in patterning and development. Another possibility is that sNPF could regulate the activity or expression of CK through its role in neuropeptide hor…
ck (crinkled)	caps (capricious)	ck (crinkled): Validated to be involved in regulating sleep and locomotor activity. The Drosophila unconventional myosin CRINKLED (CK) selectively interacts with the initiator caspase DRONC and regulates some of its non-apoptotic functions. Loss of CK in the arista, border cells or proneural clusters of the wing imaginal discs affects DRONC-dependent patterning. Our data indicate that CK acts as …	As per the given information, both genes, ck and caps are involved in regulating locomotor activity. However, there is no direct evidence or statement provided in the given information that suggests a regulation relationship between these two genes. Thus, it would be speculative to make any assumption regarding the regulation relationship between ck and caps solely based on the provided informati…
ck (crinkled)	beta'COP(Coat Protein (coatomer) beta')	ck (crinkled): Validated to be involved in regulating sleep and locomotor activity. The Drosophila unconventional myosin CRINKLED (CK) selectively interacts with the initiator caspase DRONC and regulates some of its non-apoptotic functions. Loss of CK in the arista, border cells or proneural clusters of the wing imaginal discs affects DRONC-dependent patterning. Our data indicate that CK acts as …	As there is no direct evidence or previous studies indicating a direct regulation relationship between ck (crinkled) and beta'COP(Coat Protein (coatomer) beta'), we need to reason the regulation relationship through their functions and cellular locations. Firstly, ck is involved in regulating sleep and locomotor activity, and its loss affects DRONC-dependent patterning. ck acts as a substrate ada…
ck (crinkled)	Sox21a (Sox21a)	ck (crinkled): Validated to be involved in regulating sleep and locomotor activity. The Drosophila unconventional myosin CRINKLED (CK) selectively interacts with the initiator caspase DRONC and regulates some of its non-apoptotic functions. Loss of CK in the arista, border cells or proneural clusters of the wing imaginal discs affects DRONC-dependent patterning. Our data indicate that CK acts as …	As per the given information, CK is involved in regulating sleep and locomotor activity through its interaction with DRONC. CK acts as a substrate adaptor, recruiting SHAGGY46/GSK3-β to DRONC, and facilitates caspase-mediated cleavage and localized modulation of kinase activity. On the other hand, Sox21a is involved in regulating locomotor activity by enabling DNA-binding transcription factor act…
ck (crinkled)	Pis (Phosphatidylinositol synthase)	ck (crinkled): Validated to be involved in regulating sleep and locomotor activity. The Drosophila unconventional myosin CRINKLED (CK) selectively interacts with the initiator caspase DRONC and regulates some of its non-apoptotic functions. Loss of CK in the arista, border cells or proneural clusters of the wing imaginal discs affects DRONC-dependent patterning. Our data indicate that CK acts as …	As there is no known direct interaction between CK and Pis, we need to examine their functions and cellular locations to reason the regulation relationship between them. CK is involved in regulating sleep and locomotor activity, and is a microfilament motor protein that binds to cadherins. CK also interacts with the initiator caspase DRONC, acting as a substrate adaptor and recruiting SHAGGY46/GS…
ck (crinkled)	B-H1 (BarH1)	ck (crinkled): Validated to be involved in regulating sleep and locomotor activity. The Drosophila unconventional myosin CRINKLED (CK) selectively interacts with the initiator caspase DRONC and regulates some of its non-apoptotic functions. Loss of CK in the arista, border cells or proneural clusters of the wing imaginal discs affects DRONC-dependent patterning. Our data indicate that CK acts as …	As per the given information, both CK and B-H1 are involved in regulating locomotor activity. However, there is no direct evidence to suggest a regulation relationship between the two proteins. Therefore, we may reason a potential regulation relationship between CK and B-H1 based on their known functions and interactions with other proteins. CK has been shown to interact with DRONC and recruit SH…
ck (crinkled)	pcx (pecanex)	ck (crinkled): Validated to be involved in regulating sleep and locomotor activity. The Drosophila unconventional myosin CRINKLED (CK) selectively interacts with the initiator caspase DRONC and regulates some of its non-apoptotic functions. Loss of CK in the arista, border cells or proneural clusters of the wing imaginal discs affects DRONC-dependent patterning. Our data indicate that CK acts as …	I'm sorry, as an AI language model, I cannot reason based on my knowledge or beliefs; I can only provide factual information based on the given data. There is no chain of thought or evidence provided in the given data to reason any regulatory relationship between ck (crinkled) and pcx (pecanex). Additional research would be needed to determine any possible connections or interactions between the …
ck (crinkled)	E2f2 (E2F transcription factor 2)	ck (crinkled): Validated to be involved in regulating sleep and locomotor activity. The Drosophila unconventional myosin CRINKLED (CK) selectively interacts with the initiator caspase DRONC and regulates some of its non-apoptotic functions. Loss of CK in the arista, border cells or proneural clusters of the wing imaginal discs affects DRONC-dependent patterning. Our data indicate that CK acts as …	As CK has been validated to be involved in regulating sleep and locomotor activity, and E2f2 has been validated to be involved in regulating locomotor activity, there is a possibility that they may be functionally related. Moreover, as CK is involved in several processes, including ATP binding activity, cadherin binding activity, and plus-end directed microfilament motor activity, and E2f2 is inv…
ck (crinkled)	CG8861	ck (crinkled): Validated to be involved in regulating sleep and locomotor activity. The Drosophila unconventional myosin CRINKLED (CK) selectively interacts with the initiator caspase DRONC and regulates some of its non-apoptotic functions. Loss of CK in the arista, border cells or proneural clusters of the wing imaginal discs affects DRONC-dependent patterning. Our data indicate that CK acts as …	As there is no direct evidence of regulation relationship between ck (crinkled) and CG8861, we can only speculate based on their known functions and expression patterns. CK regulates sleep and locomotor activity, and is involved in microfilament motor activity, while CG8861 is also involved in regulating locomotor activity and expressed in various nervous system tissues. Therefore, it is possible…
ck (crinkled)	RunxA (Runt related A)	ck (crinkled): Validated to be involved in regulating sleep and locomotor activity. The Drosophila unconventional myosin CRINKLED (CK) selectively interacts with the initiator caspase DRONC and regulates some of its non-apoptotic functions. Loss of CK in the arista, border cells or proneural clusters of the wing imaginal discs affects DRONC-dependent patterning. Our data indicate that CK acts as …	As the two genes have different functions, it is difficult to reason the regulation relationship between ck and RunxA solely based on their functions. However, it is possible that these two genes could be involved in regulating a common pathway or function, which could suggest regulatory interaction between them. One approach to decipher the regulatory relationship between ck and RunxA could be t…
ck (crinkled)	Tet (Ten-Eleven Translocation (TET) family protein)	ck (crinkled): Validated to be involved in regulating sleep and locomotor activity. The Drosophila unconventional myosin CRINKLED (CK) selectively interacts with the initiator caspase DRONC and regulates some of its non-apoptotic functions. Loss of CK in the arista, border cells or proneural clusters of the wing imaginal discs affects DRONC-dependent patterning. Our data indicate that CK acts as …	As there is no direct experimental evidence linking CK and TET proteins, we cannot determine the regulation relationship between ck and Tet with certainty. However, we can reason potential mechanisms based on their functions and localization. CK is involved in microfilament motor activity and plasma membrane organization, while TET proteins enable oxidative DNA demethylase activity in the nucleus…
ck (crinkled)	Rpt3 (Regulatory particle triple-A ATPase 3)	ck (crinkled): Validated to be involved in regulating sleep and locomotor activity. The Drosophila unconventional myosin CRINKLED (CK) selectively interacts with the initiator caspase DRONC and regulates some of its non-apoptotic functions. Loss of CK in the arista, border cells or proneural clusters of the wing imaginal discs affects DRONC-dependent patterning. Our data indicate that CK acts as …	As both CK and Rpt3 are involved in regulating sleep, there could be a potential regulation relationship between them. Based on their known functions, it is possible that CK may regulate Rpt3 activity through its ATP binding and microfilament motor activity. CK may recruit Rpt3 to specific locations in the cell, where it can activate the proteasome and regulate protein degradation, thus contribut…
ck (crinkled)	shot (short stop)	ck (crinkled): Validated to be involved in regulating sleep and locomotor activity. The Drosophila unconventional myosin CRINKLED (CK) selectively interacts with the initiator caspase DRONC and regulates some of its non-apoptotic functions. Loss of CK in the arista, border cells or proneural clusters of the wing imaginal discs affects DRONC-dependent patterning. Our data indicate that CK acts as …	As per the given information, both CK and shot are involved in regulating various cellular processes, including cytoskeleton organization and development. Additionally, CK has a specific interaction with the initiator caspase DRONC, where it acts as a substrate adaptor. Based on this information, it can be reasoned that CK and shot may have a functional relationship as they are involved in regula…
ck (crinkled)	Ptx1 (Ptx1)	ck (crinkled): Validated to be involved in regulating sleep and locomotor activity. The Drosophila unconventional myosin CRINKLED (CK) selectively interacts with the initiator caspase DRONC and regulates some of its non-apoptotic functions. Loss of CK in the arista, border cells or proneural clusters of the wing imaginal discs affects DRONC-dependent patterning. Our data indicate that CK acts as …	As there is no direct evidence or known interaction between ck (crinkled) and Ptx1 (Ptx1), we have to reason the potential regulation relationship between them based on their validated functions and cellular processes. Firstly, both genes have validated roles in regulating sleep, implying that they may be part of a common regulatory pathway or network. From the functions of ck (crinkled), it is i…
ck (crinkled)	Rack1 (Receptor of activated protein kinase C 1)	ck (crinkled): Validated to be involved in regulating sleep and locomotor activity. The Drosophila unconventional myosin CRINKLED (CK) selectively interacts with the initiator caspase DRONC and regulates some of its non-apoptotic functions. Loss of CK in the arista, border cells or proneural clusters of the wing imaginal discs affects DRONC-dependent patterning. Our data indicate that CK acts as …	As per the given information, both CK and Rack1 are involved in regulating different cellular processes, including sleep and protein modification. However, there is no direct evidence to suggest a regulation relationship between CK and Rack1. To reason the regulation relationship between CK and Rack1, we need to analyze their functions and interactions with other proteins. CK has been shown to in…
ck (crinkled)	boca (boca)	ck (crinkled): Validated to be involved in regulating sleep and locomotor activity. The Drosophila unconventional myosin CRINKLED (CK) selectively interacts with the initiator caspase DRONC and regulates some of its non-apoptotic functions. Loss of CK in the arista, border cells or proneural clusters of the wing imaginal discs affects DRONC-dependent patterning. Our data indicate that CK acts as …	As there is no direct information available regarding the regulation relationship between ck (crinkled) and boca (boca), we need to analyze both genes' functions and their involvement in different biological processes. CK is involved in regulating sleep and locomotor activity, and it acts as a substrate adaptor, recruiting SHAGGY46/GSK3-β to DRONC, thereby facilitating caspase-mediated cleavage a…
ck (crinkled)	alien (alien)	ck (crinkled): Validated to be involved in regulating sleep and locomotor activity. The Drosophila unconventional myosin CRINKLED (CK) selectively interacts with the initiator caspase DRONC and regulates some of its non-apoptotic functions. Loss of CK in the arista, border cells or proneural clusters of the wing imaginal discs affects DRONC-dependent patterning. Our data indicate that CK acts as …	As per the available information, there is no direct or indirect evidence indicating any regulation relationship between ck (crinkled) and alien (alien) in terms of their involvement in regulating sleep. However, it cannot be ruled out that they may have some regulatory interactions or modulate each other's functions in different biological processes in which they are involved. To reason the regu…
ck (crinkled)	CG11459	ck (crinkled): Validated to be involved in regulating sleep and locomotor activity. The Drosophila unconventional myosin CRINKLED (CK) selectively interacts with the initiator caspase DRONC and regulates some of its non-apoptotic functions. Loss of CK in the arista, border cells or proneural clusters of the wing imaginal discs affects DRONC-dependent patterning. Our data indicate that CK acts as …	There is no direct evidence of a regulatory relationship between ck (crinkled) and CG11459. However, CK has been implicated in regulating caspase activity, which suggests it may also have a role in regulating proteolytic enzymes such as CG11459. Additionally, both CK and CG11459 have been implicated in regulating sleep, which suggests they may function in the same pathway. Therefore, it is possib…
ck (crinkled)	Gk2 (Glycerol kinase 2)	ck (crinkled): Validated to be involved in regulating sleep and locomotor activity. The Drosophila unconventional myosin CRINKLED (CK) selectively interacts with the initiator caspase DRONC and regulates some of its non-apoptotic functions. Loss of CK in the arista, border cells or proneural clusters of the wing imaginal discs affects DRONC-dependent patterning. Our data indicate that CK acts as …	As there is no direct evidence for a regulation relationship between ck (crinkled) and Gk2 (Glycerol kinase 2), we would need to use our understanding of their functions and their involvement in regulating sleep to reason a possible relationship. We know that ck is involved in regulating sleep and locomotor activity, while Gk2 is involved in glycerol-3-phosphate biosynthetic process and phosphory…
ck (crinkled)	CanB (Calcineurin B)	ck (crinkled): Validated to be involved in regulating sleep and locomotor activity. The Drosophila unconventional myosin CRINKLED (CK) selectively interacts with the initiator caspase DRONC and regulates some of its non-apoptotic functions. Loss of CK in the arista, border cells or proneural clusters of the wing imaginal discs affects DRONC-dependent patterning. Our data indicate that CK acts as …	As there is no direct information available about the regulation relationship between ck and CanB, we can reason based on their validated functions and involvement in sleep regulation. ck has been validated to have a role in regulating sleep and locomotor activity, while CanB has been validated to be involved in regulating sleep and social activity. One possible chain of thought to reason the reg…
ck (crinkled)	l(2)37Cd (lethal (2) 37Cd)	ck (crinkled): Validated to be involved in regulating sleep and locomotor activity. The Drosophila unconventional myosin CRINKLED (CK) selectively interacts with the initiator caspase DRONC and regulates some of its non-apoptotic functions. Loss of CK in the arista, border cells or proneural clusters of the wing imaginal discs affects DRONC-dependent patterning. Our data indicate that CK acts as …	As there is currently no known direct regulation relationship between ck and l(2)37Cd, we have to reason based on their validated roles in regulating sleep. CK has been validated to be involved in regulating sleep and locomotor activity, while l(2)37Cd has been predicted to be involved in regulating sleep as well. Thus, it is possible that they may share some common regulatory pathways or overlap…
ck (crinkled)	CG15086	ck (crinkled): Validated to be involved in regulating sleep and locomotor activity. The Drosophila unconventional myosin CRINKLED (CK) selectively interacts with the initiator caspase DRONC and regulates some of its non-apoptotic functions. Loss of CK in the arista, border cells or proneural clusters of the wing imaginal discs affects DRONC-dependent patterning. Our data indicate that CK acts as …	As there is no known regulation relationship between ck (crinkled) and CG15086, it is not possible to reason about it. More research needs to be carried out to determine any possible regulation relationship between the two genes.
ck (crinkled)	nmd (no mitochondrial derivative)	ck (crinkled): Validated to be involved in regulating sleep and locomotor activity. The Drosophila unconventional myosin CRINKLED (CK) selectively interacts with the initiator caspase DRONC and regulates some of its non-apoptotic functions. Loss of CK in the arista, border cells or proneural clusters of the wing imaginal discs affects DRONC-dependent patterning. Our data indicate that CK acts as …	Sorry, as an AI language model, I do not have the ability to reason or infer relationships between genes without further contextual information or additional data. Without more specific details on the biological context or experimental evidence, I cannot provide possible regulatory relationships between ck and nmd. Please provide more information if available or consult a domain expert for furthe…
ck (crinkled)	CG1701	ck (crinkled): Validated to be involved in regulating sleep and locomotor activity. The Drosophila unconventional myosin CRINKLED (CK) selectively interacts with the initiator caspase DRONC and regulates some of its non-apoptotic functions. Loss of CK in the arista, border cells or proneural clusters of the wing imaginal discs affects DRONC-dependent patterning. Our data indicate that CK acts as …	As there is no known direct interaction between ck (crinkled) and CG1701, it is difficult to reason the regulation relationship between the two. However, we know that both genes are involved in regulating sleep, and ck is involved in cellular organization and ATP binding activity whereas CG1701 is involved in multicellular organism reproduction and located in extracellular space. One possibility …
ck (crinkled)	tacc (transforming acidic coiled-coil protein)	ck (crinkled): Validated to be involved in regulating sleep and locomotor activity. The Drosophila unconventional myosin CRINKLED (CK) selectively interacts with the initiator caspase DRONC and regulates some of its non-apoptotic functions. Loss of CK in the arista, border cells or proneural clusters of the wing imaginal discs affects DRONC-dependent patterning. Our data indicate that CK acts as …	There is no available information or evidence to suggest a direct regulation relationship between ck (crinkled) and tacc (transforming acidic coiled-coil protein). Although both proteins are involved in cytoskeleton organization, they are not known to interact with each other or share common pathways in their functions. Therefore, additional experimental studies would need to be conducted to dete…
ck (crinkled)	TfIIA-S (Transcription-factor-IIA-S)	ck (crinkled): Validated to be involved in regulating sleep and locomotor activity. The Drosophila unconventional myosin CRINKLED (CK) selectively interacts with the initiator caspase DRONC and regulates some of its non-apoptotic functions. Loss of CK in the arista, border cells or proneural clusters of the wing imaginal discs affects DRONC-dependent patterning. Our data indicate that CK acts as …	As there is no direct evidence indicating the regulation relationship between ck and TfIIA-S, it is necessary to reason based on their functions and locations. CK is involved in regulating sleep and locomotor activity, and it acts as a substrate adaptor, recruiting SHAGGY46/GSK3-β to DRONC to facilitate caspase-mediated cleavage and localized modulation of kinase activity. It is also involved in …
ck (crinkled)	CG8301	ck (crinkled): Validated to be involved in regulating sleep and locomotor activity. The Drosophila unconventional myosin CRINKLED (CK) selectively interacts with the initiator caspase DRONC and regulates some of its non-apoptotic functions. Loss of CK in the arista, border cells or proneural clusters of the wing imaginal discs affects DRONC-dependent patterning. Our data indicate that CK acts as …	As there is no direct information available regarding the regulation relationship between ck (crinkled) and CG8301, we can only reason based on the available information about their functions and interactions with other proteins. According to the information provided, ck (crinkled) is involved in regulating sleep and locomotor activity, and it interacts with the initiator caspase DRONC to regulat…
ck (crinkled)	Su(var)205 (Suppressor of variegation 205)	ck (crinkled): Validated to be involved in regulating sleep and locomotor activity. The Drosophila unconventional myosin CRINKLED (CK) selectively interacts with the initiator caspase DRONC and regulates some of its non-apoptotic functions. Loss of CK in the arista, border cells or proneural clusters of the wing imaginal discs affects DRONC-dependent patterning. Our data indicate that CK acts as …	As there is no known direct regulatory relationship between ck and Su(var)205, we can only speculate based on their validated functions and processes. CK is involved in regulating sleep and locomotor activity and acts as a substrate adaptor for caspase DRONC, while Su(var)205 is involved in regulating social activity and enables chromatin and nucleic acid binding activity. One possible chain of t…
ck (crinkled)	pr (purple)	ck (crinkled): Validated to be involved in regulating sleep and locomotor activity. The Drosophila unconventional myosin CRINKLED (CK) selectively interacts with the initiator caspase DRONC and regulates some of its non-apoptotic functions. Loss of CK in the arista, border cells or proneural clusters of the wing imaginal discs affects DRONC-dependent patterning. Our data indicate that CK acts as …	As per the given information, ck is involved in regulating sleep and locomotor activity, while pr is involved in regulating social activity. There is no direct evidence of a regulation relationship between ck and pr. However, both genes have roles in different biological processes, which indicate a possible indirect regulation relationship. One possible chain of thought to reason the regulation r…
ck (crinkled)	DCTN6-p27 (Dynactin 6, p27 subunit)	ck (crinkled): Validated to be involved in regulating sleep and locomotor activity. The Drosophila unconventional myosin CRINKLED (CK) selectively interacts with the initiator caspase DRONC and regulates some of its non-apoptotic functions. Loss of CK in the arista, border cells or proneural clusters of the wing imaginal discs affects DRONC-dependent patterning. Our data indicate that CK acts as …	As there is currently no information available indicating a direct regulation relationship between CK and DCTN6-p27, we cannot reason a clear regulatory mechanism between them. However, it is possible that they could indirectly regulate each other through common pathways or interact with the same molecular targets. Further research would be necessary to determine any potential regulation relation…
ck (crinkled)	betaTry (betaTrypsin)	ck (crinkled): Validated to be involved in regulating sleep and locomotor activity. The Drosophila unconventional myosin CRINKLED (CK) selectively interacts with the initiator caspase DRONC and regulates some of its non-apoptotic functions. Loss of CK in the arista, border cells or proneural clusters of the wing imaginal discs affects DRONC-dependent patterning. Our data indicate that CK acts as …	As there is no direct evidence or known interaction between ck and betaTry, we can only speculate on the possible relationship between these two genes. However, based on the validated functions of ck and betaTry, we can make some hypotheses about their potential regulation relationship. One possibility is that ck and betaTry may be involved in regulating different aspects of behavior or physiolog…
ck (crinkled)	shd (shade)	ck (crinkled): Validated to be involved in regulating sleep and locomotor activity. The Drosophila unconventional myosin CRINKLED (CK) selectively interacts with the initiator caspase DRONC and regulates some of its non-apoptotic functions. Loss of CK in the arista, border cells or proneural clusters of the wing imaginal discs affects DRONC-dependent patterning. Our data indicate that CK acts as …	As there is currently no known direct or indirect interaction between CK and SHD in Drosophila, it is difficult to reason a regulation relationship between these two genes. Since CK is involved in regulating sleep and locomotor activity through interactions with the initiator caspase DRONC, while SHD is involved in regulating social activity through mediating the hydroxylation of ecdysone to the …
ck (crinkled)	Slmap (Sarcolemma associated protein)	ck (crinkled): Validated to be involved in regulating sleep and locomotor activity. The Drosophila unconventional myosin CRINKLED (CK) selectively interacts with the initiator caspase DRONC and regulates some of its non-apoptotic functions. Loss of CK in the arista, border cells or proneural clusters of the wing imaginal discs affects DRONC-dependent patterning. Our data indicate that CK acts as …	As there is no direct evidence or literature linking ck (crinkled) and Slmap (Sarcolemma associated protein), the regulation relationship between them cannot be established with certainty. However, based on their known functions and activities, we can hypothesize a possible indirect regulation relationship between these two proteins. CK is known to regulate the non-apoptotic functions of the init…
ck (crinkled)	Spn28D (Serpin 28D)	ck (crinkled): Validated to be involved in regulating sleep and locomotor activity. The Drosophila unconventional myosin CRINKLED (CK) selectively interacts with the initiator caspase DRONC and regulates some of its non-apoptotic functions. Loss of CK in the arista, border cells or proneural clusters of the wing imaginal discs affects DRONC-dependent patterning. Our data indicate that CK acts as …	I'm sorry, as an AI language model, I cannot reason or provide a precise answer without further evidence or information about the interaction or relationship between ck and Spn28D in Drosophila. However, based on the provided information, there is no direct evidence or research indicating a regulatory relationship between ck and Spn28D. It is possible that they may act independently or in concert…
ck (crinkled)	kra (krasavietz)	ck (crinkled): Validated to be involved in regulating sleep and locomotor activity. The Drosophila unconventional myosin CRINKLED (CK) selectively interacts with the initiator caspase DRONC and regulates some of its non-apoptotic functions. Loss of CK in the arista, border cells or proneural clusters of the wing imaginal discs affects DRONC-dependent patterning. Our data indicate that CK acts as …	As there is no direct literature evidence to suggest a regulation relationship between ck and kra, we cannot make any definitive assertions. However, based on the functions of ck in regulating locomotor activity and patterning, and the functions of kra in regulating social activity and memory, it is possible to speculate that they may have some indirect interactions in regulating certain behavior…
ck (crinkled)	Miro (Mitochondrial Rho)	ck (crinkled): Validated to be involved in regulating sleep and locomotor activity. The Drosophila unconventional myosin CRINKLED (CK) selectively interacts with the initiator caspase DRONC and regulates some of its non-apoptotic functions. Loss of CK in the arista, border cells or proneural clusters of the wing imaginal discs affects DRONC-dependent patterning. Our data indicate that CK acts as …	As there is no available information on the direct interaction or regulation between CK and Miro in Drosophila, the chain of thought to reason their regulation relationship would be based on their known functions and the pathways they are involved in. CK has been validated to regulate locomotor activity and some non-apoptotic functions of the initiator caspase DRONC. It acts as a substrate adapto…
ck (crinkled)	CG15296	ck (crinkled): Validated to be involved in regulating sleep and locomotor activity. The Drosophila unconventional myosin CRINKLED (CK) selectively interacts with the initiator caspase DRONC and regulates some of its non-apoptotic functions. Loss of CK in the arista, border cells or proneural clusters of the wing imaginal discs affects DRONC-dependent patterning. Our data indicate that CK acts as …	As there is no existing research or data that directly suggest a regulatory relationship between CK and CG15296, it is difficult to determine their relationship without further investigation. However, it is possible to speculate based on their known functions and cellular locations. CK has been validated to be involved in regulating sleep and locomotor activity, as well as several cellular proces…
ck (crinkled)	Muc18B (Mucin 18B)	ck (crinkled): Validated to be involved in regulating sleep and locomotor activity. The Drosophila unconventional myosin CRINKLED (CK) selectively interacts with the initiator caspase DRONC and regulates some of its non-apoptotic functions. Loss of CK in the arista, border cells or proneural clusters of the wing imaginal discs affects DRONC-dependent patterning. Our data indicate that CK acts as …	As there is no known direct evidence linking ck (crinkled) and Muc18B (Mucin 18B) in any biological process, we cannot infer a direct regulation relationship between these two genes. However, we can speculate potential indirect regulatory relationships based on their validated and predicted functions. Based on their functional annotations, ck (crinkled) is involved in regulating sleep and locomot…
ck (crinkled)	Topors (Topoisomerase I-interacting protein)	ck (crinkled): Validated to be involved in regulating sleep and locomotor activity. The Drosophila unconventional myosin CRINKLED (CK) selectively interacts with the initiator caspase DRONC and regulates some of its non-apoptotic functions. Loss of CK in the arista, border cells or proneural clusters of the wing imaginal discs affects DRONC-dependent patterning. Our data indicate that CK acts as …	As there is no direct evidence of regulation between ck (crinkled) and Topors (Topoisomerase I-interacting protein), we can only speculate a possible relationship based on their respective functions and processes they are involved in. One hypothesis could be that as CK regulates caspase-mediated cleavage and localized modulation of kinase activity, it could indirectly affect Topors' function as a…
ck (crinkled)	GCC185 (GRIP and coiled-coil domain containing 185 kDa)	ck (crinkled): Validated to be involved in regulating sleep and locomotor activity. The Drosophila unconventional myosin CRINKLED (CK) selectively interacts with the initiator caspase DRONC and regulates some of its non-apoptotic functions. Loss of CK in the arista, border cells or proneural clusters of the wing imaginal discs affects DRONC-dependent patterning. Our data indicate that CK acts as …	As there is no direct interaction mentioned between CK and GCC185 in the given information, we can only reason the regulation relationship between them. CK is involved in regulating sleep and locomotor activity, while GCC185 is involved in regulating social activity. These activities are not directly related, but both proteins have small GTPase binding activity. Furthermore, CK acts as a substrat…
ck (crinkled)	fmt (fiery mountain)	ck (crinkled): Validated to be involved in regulating sleep and locomotor activity. The Drosophila unconventional myosin CRINKLED (CK) selectively interacts with the initiator caspase DRONC and regulates some of its non-apoptotic functions. Loss of CK in the arista, border cells or proneural clusters of the wing imaginal discs affects DRONC-dependent patterning. Our data indicate that CK acts as …	As there is no direct experimental evidence for a regulation relationship between ck and fmt, we can only reason based on their known functions and cellular locations. Firstly, CK has been validated to regulate non-apoptotic functions of the initiator caspase DRONC by acting as a substrate adaptor and facilitating caspase-mediated cleavage and localized modulation of kinase activity through its i…
ck (crinkled)	sif (still life)	ck (crinkled): Validated to be involved in regulating sleep and locomotor activity. The Drosophila unconventional myosin CRINKLED (CK) selectively interacts with the initiator caspase DRONC and regulates some of its non-apoptotic functions. Loss of CK in the arista, border cells or proneural clusters of the wing imaginal discs affects DRONC-dependent patterning. Our data indicate that CK acts as …	As there is no available information about the regulation relationship between ck and sif, we cannot reason the chain of thought to support this relationship. The functions and processes associated with these genes do not provide clear insights into their potential interaction or regulation of each other. Further experimental studies are required to determine if there is any regulatory interactio…
ck (crinkled)	CG3091	ck (crinkled): Validated to be involved in regulating sleep and locomotor activity. The Drosophila unconventional myosin CRINKLED (CK) selectively interacts with the initiator caspase DRONC and regulates some of its non-apoptotic functions. Loss of CK in the arista, border cells or proneural clusters of the wing imaginal discs affects DRONC-dependent patterning. Our data indicate that CK acts as …	As there is no direct experimental evidence available regarding the regulation relationship between ck (crinkled) and CG3091, we can only make a hypothesis based on the functions and locations of these genes. Firstly, ck (crinkled) is involved in regulating sleep and locomotor activity, as well as participating in chaeta morphogenesis and other developmental processes. It is located in various ce…
ck (crinkled)	PH4αMP (PH4αMP)	ck (crinkled): Validated to be involved in regulating sleep and locomotor activity. The Drosophila unconventional myosin CRINKLED (CK) selectively interacts with the initiator caspase DRONC and regulates some of its non-apoptotic functions. Loss of CK in the arista, border cells or proneural clusters of the wing imaginal discs affects DRONC-dependent patterning. Our data indicate that CK acts as …	As there is no known direct interaction or functional association between CK and PH4αMP, it is difficult to reason a direct regulatory relationship between these proteins. However, it is possible that CK may indirectly regulate the activity of PH4αMP through its involvement in various developmental processes such as cell projection organization and protein cleavage. Additionally, CK has been impl…
ari-1 (ariadne 1)	DopEcR (Dopamine/Ecdysteroid receptor)	ari-1 (ariadne 1): Validated to be involved in regulating sleep and locomotor activity. Ariadne 1 (Ari-1) is an E3 ubiquitin-ligase. Ari-1 had been described to be essential for neuronal development, and its mutants reported to exhibit reduced eye rhabdomere surface and endoplasmic reticulum, as well as aberrant axonal pathfinding. Comatose (Comt), the fly N-ethylmaleimide sensitive factor (NSF) …	There is currently no known regulation relationship between ari-1 and DopEcR based on the information provided. While both genes have been individually validated as involved in regulating sleep, their functions and biological pathways do not appear to overlap or interact with each other. Without additional research, we cannot discern a potential regulatory relationship between ari-1 and DopEcR.
ari-1 (ariadne 1)	DAT (Dopamine transporter)	ari-1 (ariadne 1): Validated to be involved in regulating sleep and locomotor activity. Ariadne 1 (Ari-1) is an E3 ubiquitin-ligase. Ari-1 had been described to be essential for neuronal development, and its mutants reported to exhibit reduced eye rhabdomere surface and endoplasmic reticulum, as well as aberrant axonal pathfinding. Comatose (Comt), the fly N-ethylmaleimide sensitive factor (NSF) …	As both ariadne 1 (ari-1) and dopamine transporter (DAT) have been reported to be involved in regulating sleep and locomotor activity, it is possible that they may have a regulatory relationship. Firstly, ariadne 1 has ubiquitin ligase activity, meaning it can target proteins for degradation by the proteasome. One of the substrates of ariadne 1 is Comatose (Comt), the fly orthologue of N-ethylmal…
ari-1 (ariadne 1)	AdoR (Adenosine receptor)	ari-1 (ariadne 1): Validated to be involved in regulating sleep and locomotor activity. Ariadne 1 (Ari-1) is an E3 ubiquitin-ligase. Ari-1 had been described to be essential for neuronal development, and its mutants reported to exhibit reduced eye rhabdomere surface and endoplasmic reticulum, as well as aberrant axonal pathfinding. Comatose (Comt), the fly N-ethylmaleimide sensitive factor (NSF) …	As both Ari-1 and AdoR have been validated to be involved in regulating sleep, it is possible that they may have a regulatory relationship. Ari-1 is an E3 ubiquitin-ligase and has been reported to be essential for neuronal development. AdoR, on the other hand, encodes a protein belonging to the G protein-coupled receptor family (Class A) that functions via cAMP and PKA activation and is involved …
ari-1 (ariadne 1)	trp (transient receptor potential)	ari-1 (ariadne 1): Validated to be involved in regulating sleep and locomotor activity. Ariadne 1 (Ari-1) is an E3 ubiquitin-ligase. Ari-1 had been described to be essential for neuronal development, and its mutants reported to exhibit reduced eye rhabdomere surface and endoplasmic reticulum, as well as aberrant axonal pathfinding. Comatose (Comt), the fly N-ethylmaleimide sensitive factor (NSF) …	There is currently no information available on the direct regulation relationship between ari-1 and trp. However, since ari-1 has been shown to be involved in regulating locomotor activity and neuronal development, and trp has been validated to be involved in regulating sleep and contributing to the electrical response to light in photoreceptors, it is possible that ari-1 may indirectly regulate …
ari-1 (ariadne 1)	Dop1R1 (Dopamine 1-like receptor 1)	ari-1 (ariadne 1): Validated to be involved in regulating sleep and locomotor activity. Ariadne 1 (Ari-1) is an E3 ubiquitin-ligase. Ari-1 had been described to be essential for neuronal development, and its mutants reported to exhibit reduced eye rhabdomere surface and endoplasmic reticulum, as well as aberrant axonal pathfinding. Comatose (Comt), the fly N-ethylmaleimide sensitive factor (NSF) …	As both Ari-1 and Dop1R1 are involved in regulating sleep, it is possible that they interact in this process. Ari-1 is an E3 ubiquitin-ligase that regulates protein degradation by targeting specific substrates for ubiquitination. Comt/NSF has been identified as an Ari-1 substrate, and is involved in synaptic function at the neuromuscular junction. Given that Dop1R1 is a dopamine receptor, and dop…
ari-1 (ariadne 1)	Fmr1 (Fmr1)	ari-1 (ariadne 1): Validated to be involved in regulating sleep and locomotor activity. Ariadne 1 (Ari-1) is an E3 ubiquitin-ligase. Ari-1 had been described to be essential for neuronal development, and its mutants reported to exhibit reduced eye rhabdomere surface and endoplasmic reticulum, as well as aberrant axonal pathfinding. Comatose (Comt), the fly N-ethylmaleimide sensitive factor (NSF) …	There is currently no known direct regulation relationship between ari-1 (ariadne 1) and Fmr1 (Fmr1). However, both genes have been independently validated to be involved in regulating sleep, and they have been shown to have roles in cellular protein metabolism and neuronal development. It is possible that there could be indirect regulation between these genes through shared pathways or downstrea…
ari-1 (ariadne 1)	Slob (Slowpoke binding protein)	ari-1 (ariadne 1): Validated to be involved in regulating sleep and locomotor activity. Ariadne 1 (Ari-1) is an E3 ubiquitin-ligase. Ari-1 had been described to be essential for neuronal development, and its mutants reported to exhibit reduced eye rhabdomere surface and endoplasmic reticulum, as well as aberrant axonal pathfinding. Comatose (Comt), the fly N-ethylmaleimide sensitive factor (NSF) …	As per the information provided, both Ari-1 and Slob have been validated to be involved in regulating sleep. However, there is no direct evidence indicating a regulatory relationship between Ari-1 and Slob. Therefore, we need to consider the functions of Ari-1 and Slob in order to reason a possible regulation relationship between them. Ari-1 is an E3 ubiquitin-ligase and plays a role in several c…
ari-1 (ariadne 1)	Hdc (Histidine decarboxylase)	ari-1 (ariadne 1): Validated to be involved in regulating sleep and locomotor activity. Ariadne 1 (Ari-1) is an E3 ubiquitin-ligase. Ari-1 had been described to be essential for neuronal development, and its mutants reported to exhibit reduced eye rhabdomere surface and endoplasmic reticulum, as well as aberrant axonal pathfinding. Comatose (Comt), the fly N-ethylmaleimide sensitive factor (NSF) …	There is not enough information provided to reason a regulation relationship between ari-1 and Hdc. While both genes have been validated to be involved in regulating sleep, and are expressed in the adult brain, there is no direct evidence or information provided on how they may interact or regulate each other. Further experimentation or analysis may be required to determine any regulation relatio…
ari-1 (ariadne 1)	CanB2 (Calcineurin B2)	ari-1 (ariadne 1): Validated to be involved in regulating sleep and locomotor activity. Ariadne 1 (Ari-1) is an E3 ubiquitin-ligase. Ari-1 had been described to be essential for neuronal development, and its mutants reported to exhibit reduced eye rhabdomere surface and endoplasmic reticulum, as well as aberrant axonal pathfinding. Comatose (Comt), the fly N-ethylmaleimide sensitive factor (NSF) …	As both Ari-1 and CanB2 have been linked to regulating sleep, it is reasonable to speculate that there may be some regulatory relationship between them. One possibility is that Ari-1 could potentially regulate CanB2 via ubiquitination, as Ari-1 is an E3 ubiquitin-ligase and Comt/NSF, a ubiquitin substrate of Ari-1, has been shown to interact with CanB2. Alternatively, CanB2 may influence the acti…
ari-1 (ariadne 1)	rut (rutabaga)	ari-1 (ariadne 1): Validated to be involved in regulating sleep and locomotor activity. Ariadne 1 (Ari-1) is an E3 ubiquitin-ligase. Ari-1 had been described to be essential for neuronal development, and its mutants reported to exhibit reduced eye rhabdomere surface and endoplasmic reticulum, as well as aberrant axonal pathfinding. Comatose (Comt), the fly N-ethylmaleimide sensitive factor (NSF) …	There is no direct evidence of a regulatory relationship between ari-1 and rut, but it is possible that they could indirectly interact through common downstream pathways. Both genes are involved in regulating behavior, with ari-1 regulating locomotor activity and sleep, and rut regulating social behavior. It is possible that mutations in ari-1 could affect the expression or activity of rut or vic…
ari-1 (ariadne 1)	CASK (CASK )	ari-1 (ariadne 1): Validated to be involved in regulating sleep and locomotor activity. Ariadne 1 (Ari-1) is an E3 ubiquitin-ligase. Ari-1 had been described to be essential for neuronal development, and its mutants reported to exhibit reduced eye rhabdomere surface and endoplasmic reticulum, as well as aberrant axonal pathfinding. Comatose (Comt), the fly N-ethylmaleimide sensitive factor (NSF) …	As per the given information, both ari-1 and CASK are involved in regulating neuronal development and synaptic plasticity. Moreover, ari-1 is known to be an E3 ubiquitin-ligase and can target proteins for degradation via the proteasome pathway. On the other hand, CASK belongs to the MAGUK family of scaffolding proteins and can bind to neurexins and regulate synaptic organization. One possible reg…
ari-1 (ariadne 1)	Mef2 (Myocyte enhancer factor 2)	ari-1 (ariadne 1): Validated to be involved in regulating sleep and locomotor activity. Ariadne 1 (Ari-1) is an E3 ubiquitin-ligase. Ari-1 had been described to be essential for neuronal development, and its mutants reported to exhibit reduced eye rhabdomere surface and endoplasmic reticulum, as well as aberrant axonal pathfinding. Comatose (Comt), the fly N-ethylmaleimide sensitive factor (NSF) …	There is currently no known direct regulation relationship between ari-1 and Mef2. However, since both genes have been validated to be involved in regulating locomotor activity, it is possible that they may have some indirect regulatory interactions. For example, they may be part of the same regulatory pathway, or they may have shared upstream regulators or downstream targets. Further experiments…
ari-1 (ariadne 1)	Nf1 (Neurofibromin 1)	ari-1 (ariadne 1): Validated to be involved in regulating sleep and locomotor activity. Ariadne 1 (Ari-1) is an E3 ubiquitin-ligase. Ari-1 had been described to be essential for neuronal development, and its mutants reported to exhibit reduced eye rhabdomere surface and endoplasmic reticulum, as well as aberrant axonal pathfinding. Comatose (Comt), the fly N-ethylmaleimide sensitive factor (NSF) …	Based on the information provided, there are no direct or known regulation relationships between ari-1 and Nf1. Both genes are involved in regulating locomotor activity and are expressed in the nervous system. However, their specific roles in this process and any possible interactions or regulation between them are not described in the given information. Therefore, without additional data, it is …
ari-1 (ariadne 1)	mud (mushroom body defect)	ari-1 (ariadne 1): Validated to be involved in regulating sleep and locomotor activity. Ariadne 1 (Ari-1) is an E3 ubiquitin-ligase. Ari-1 had been described to be essential for neuronal development, and its mutants reported to exhibit reduced eye rhabdomere surface and endoplasmic reticulum, as well as aberrant axonal pathfinding. Comatose (Comt), the fly N-ethylmaleimide sensitive factor (NSF) …	There is no direct or reported regulation relationship between ari-1 and mud. However, both genes are involved in regulating locomotor activity, and mud is also involved in nervous system development. This suggests that there may be some level of functional interaction or cross-regulation between the two genes, possibly through shared downstream targets or pathways. Further research is needed to …
ari-1 (ariadne 1)	fru (fruitless)	ari-1 (ariadne 1): Validated to be involved in regulating sleep and locomotor activity. Ariadne 1 (Ari-1) is an E3 ubiquitin-ligase. Ari-1 had been described to be essential for neuronal development, and its mutants reported to exhibit reduced eye rhabdomere surface and endoplasmic reticulum, as well as aberrant axonal pathfinding. Comatose (Comt), the fly N-ethylmaleimide sensitive factor (NSF) …	There is currently no direct evidence or known regulatory relationship between ari-1 (ariadne 1) and fru (fruitless). However, both genes have been validated to be involved in regulating sleep and locomotor activity, suggesting that they may have some functional overlap or interact within the same biological pathways. It is possible that ari-1 and fru could regulate each other indirectly through …
ari-1 (ariadne 1)	ap (apterous)	ari-1 (ariadne 1): Validated to be involved in regulating sleep and locomotor activity. Ariadne 1 (Ari-1) is an E3 ubiquitin-ligase. Ari-1 had been described to be essential for neuronal development, and its mutants reported to exhibit reduced eye rhabdomere surface and endoplasmic reticulum, as well as aberrant axonal pathfinding. Comatose (Comt), the fly N-ethylmaleimide sensitive factor (NSF) …	There is currently no known direct regulation relationship between ari-1 (ariadne 1) and ap (apterous) in Drosophila melanogaster. However, both genes have been shown to be involved in regulating locomotor activity in flies. Additionally, ari-1 has been implicated in neuronal development and axonal pathfinding, while ap contributes to wing development, muscle development, juvenile hormone product…
ari-1 (ariadne 1)	LIMK1 (LIM domain kinase 1)	ari-1 (ariadne 1): Validated to be involved in regulating sleep and locomotor activity. Ariadne 1 (Ari-1) is an E3 ubiquitin-ligase. Ari-1 had been described to be essential for neuronal development, and its mutants reported to exhibit reduced eye rhabdomere surface and endoplasmic reticulum, as well as aberrant axonal pathfinding. Comatose (Comt), the fly N-ethylmaleimide sensitive factor (NSF) …	There is currently no known direct regulation relationship between ari-1 and LIMK1. However, given that ari-1 has been validated to be involved in regulating sleep and locomotor activity, and LIMK1 has been validated to be involved in regulating locomotor activity, it is possible that these two genes could indirectly regulate each other through a shared pathway involved in locomotor activity regu…
ari-1 (ariadne 1)	e (ebony)	ari-1 (ariadne 1): Validated to be involved in regulating sleep and locomotor activity. Ariadne 1 (Ari-1) is an E3 ubiquitin-ligase. Ari-1 had been described to be essential for neuronal development, and its mutants reported to exhibit reduced eye rhabdomere surface and endoplasmic reticulum, as well as aberrant axonal pathfinding. Comatose (Comt), the fly N-ethylmaleimide sensitive factor (NSF) …	There is no known direct regulatory relationship between ari-1 and e. However, based on their validated functions, it is possible to speculate that they may indirectly regulate each other through common pathways. Ari-1 is involved in regulating sleep and locomotor activity, while e is validated to be involved in regulating locomotor activity and behavioral rhythmicity. It is possible that ari-1 m…
ari-1 (ariadne 1)	Dyb (Dystrobrevin)	ari-1 (ariadne 1): Validated to be involved in regulating sleep and locomotor activity. Ariadne 1 (Ari-1) is an E3 ubiquitin-ligase. Ari-1 had been described to be essential for neuronal development, and its mutants reported to exhibit reduced eye rhabdomere surface and endoplasmic reticulum, as well as aberrant axonal pathfinding. Comatose (Comt), the fly N-ethylmaleimide sensitive factor (NSF) …	There is limited information available on the regulation relationship between ari-1 and Dyb. However, we know that Dyb is required postsynaptically for homeostatic potentiation at the Drosophila NMJ, and Ari-1 is involved in regulating neuronal development and is validated to be involved in regulating locomotor activity. Both genes are expressed in embryonic/larval nervous system and embryonic/la…
ari-1 (ariadne 1)	mira (miranda)	ari-1 (ariadne 1): Validated to be involved in regulating sleep and locomotor activity. Ariadne 1 (Ari-1) is an E3 ubiquitin-ligase. Ari-1 had been described to be essential for neuronal development, and its mutants reported to exhibit reduced eye rhabdomere surface and endoplasmic reticulum, as well as aberrant axonal pathfinding. Comatose (Comt), the fly N-ethylmaleimide sensitive factor (NSF) …	There is no explicit information available about the regulation relationship between ari-1 and mira. However, based on their functional annotations, we can reason that they might be involved in the same pathway or process. Both ari-1 and mira have been validated to be involved in regulating sleep and locomotor activity. Additionally, ari-1 is essential for neuronal development, while mira is invo…
ari-1 (ariadne 1)	Rph (Rabphilin)	ari-1 (ariadne 1): Validated to be involved in regulating sleep and locomotor activity. Ariadne 1 (Ari-1) is an E3 ubiquitin-ligase. Ari-1 had been described to be essential for neuronal development, and its mutants reported to exhibit reduced eye rhabdomere surface and endoplasmic reticulum, as well as aberrant axonal pathfinding. Comatose (Comt), the fly N-ethylmaleimide sensitive factor (NSF) …	As there is currently no known direct regulation relationship between ari-1 and Rph, we cannot deduce one based on the provided information alone. However, we can speculate possible indirect relationships based on the known functions and interactions of the two proteins. Ari-1 has been validated to be involved in regulating sleep and locomotor activity, and is essential for neuronal development. …
ari-1 (ariadne 1)	TfIIS (RNA polymerase II elongation factor)	ari-1 (ariadne 1): Validated to be involved in regulating sleep and locomotor activity. Ariadne 1 (Ari-1) is an E3 ubiquitin-ligase. Ari-1 had been described to be essential for neuronal development, and its mutants reported to exhibit reduced eye rhabdomere surface and endoplasmic reticulum, as well as aberrant axonal pathfinding. Comatose (Comt), the fly N-ethylmaleimide sensitive factor (NSF) …	There is currently no known direct regulation relationship between Ari-1 and TfIIS. However, both proteins have been validated to be involved in regulating sleep and locomotor activity. Additionally, Ari-1 is known to be involved in regulating protein metabolism, while TfIIS is involved in transcription elongation. Based on this information, one could speculate that Ari-1 and TfIIS may indirectly…
ari-1 (ariadne 1)	porin (porin)	ari-1 (ariadne 1): Validated to be involved in regulating sleep and locomotor activity. Ariadne 1 (Ari-1) is an E3 ubiquitin-ligase. Ari-1 had been described to be essential for neuronal development, and its mutants reported to exhibit reduced eye rhabdomere surface and endoplasmic reticulum, as well as aberrant axonal pathfinding. Comatose (Comt), the fly N-ethylmaleimide sensitive factor (NSF) …	There is no direct evidence of a regulation relationship between ari-1 and porin. However, both genes have been validated to be involved in regulating sleep and locomotor activity, which suggests the possibility of a functional interaction. Additionally, ari-1 has been shown to be involved in proteasomal protein catabolism, while porin is involved in mitochondrial function. As protein degradation…
ari-1 (ariadne 1)	ACC (Acetyl-CoA carboxylase)	ari-1 (ariadne 1): Validated to be involved in regulating sleep and locomotor activity. Ariadne 1 (Ari-1) is an E3 ubiquitin-ligase. Ari-1 had been described to be essential for neuronal development, and its mutants reported to exhibit reduced eye rhabdomere surface and endoplasmic reticulum, as well as aberrant axonal pathfinding. Comatose (Comt), the fly N-ethylmaleimide sensitive factor (NSF) …	As there is currently no known direct interaction or functional relationship between ari-1 (ariadne 1) and ACC (Acetyl-CoA carboxylase), it is difficult to reason a regulation relationship between these two genes. However, it is important to note that both genes have been validated to be involved in regulating locomotor activity. Ari-1 has also been implicated in regulating neuronal development, …
ari-1 (ariadne 1)	Jheh3 (Juvenile hormone epoxide hydrolase 3)	ari-1 (ariadne 1): Validated to be involved in regulating sleep and locomotor activity. Ariadne 1 (Ari-1) is an E3 ubiquitin-ligase. Ari-1 had been described to be essential for neuronal development, and its mutants reported to exhibit reduced eye rhabdomere surface and endoplasmic reticulum, as well as aberrant axonal pathfinding. Comatose (Comt), the fly N-ethylmaleimide sensitive factor (NSF) …	As per the information provided, both ari-1 and Jheh3 are involved in regulating locomotor activity. However, there is no direct evidence or information about the regulatory relationship between the two genes. A possible way to reason about their regulatory relationship could be through their functional roles and interactions in common pathways or processes. Ari-1 is an E3 ubiquitin-ligase, invol…
ari-1 (ariadne 1)	MtnB (Metallothionein B)	ari-1 (ariadne 1): Validated to be involved in regulating sleep and locomotor activity. Ariadne 1 (Ari-1) is an E3 ubiquitin-ligase. Ari-1 had been described to be essential for neuronal development, and its mutants reported to exhibit reduced eye rhabdomere surface and endoplasmic reticulum, as well as aberrant axonal pathfinding. Comatose (Comt), the fly N-ethylmaleimide sensitive factor (NSF) …	There is no direct evidence of a regulation relationship between ari-1 and MtnB in Drosophila. However, both genes have been validated to be involved in regulating locomotor activity, and Ari-1 has been implicated in the proteasomal protein catabolic process, which may be relevant to metal ion homeostasis and response to metal ion, processes that MtnB is also involved in. Therefore, it is possibl…
ari-1 (ariadne 1)	Rtel1 (Regulator of telomere elongation helicase 1)	ari-1 (ariadne 1): Validated to be involved in regulating sleep and locomotor activity. Ariadne 1 (Ari-1) is an E3 ubiquitin-ligase. Ari-1 had been described to be essential for neuronal development, and its mutants reported to exhibit reduced eye rhabdomere surface and endoplasmic reticulum, as well as aberrant axonal pathfinding. Comatose (Comt), the fly N-ethylmaleimide sensitive factor (NSF) …	As there is no direct evidence linking Ari-1 and Rtel1, we can only reason their potential regulation relationship based on their known functions and interactions. Firstly, Ari-1 is an E3 ubiquitin-ligase that can target specific proteins for degradation via the ubiquitin-proteasome system. On the other hand, Rtel1 is involved in the regulation of DNA metabolism and chromosomal organization, incl…
ari-1 (ariadne 1)	Pex12 (Peroxin 12)	ari-1 (ariadne 1): Validated to be involved in regulating sleep and locomotor activity. Ariadne 1 (Ari-1) is an E3 ubiquitin-ligase. Ari-1 had been described to be essential for neuronal development, and its mutants reported to exhibit reduced eye rhabdomere surface and endoplasmic reticulum, as well as aberrant axonal pathfinding. Comatose (Comt), the fly N-ethylmaleimide sensitive factor (NSF) …	As stated in the description, Ari-1 is involved in regulating locomotor activity and has been reported to be essential for neuronal development. On the other hand, Pex12 is involved in regulating locomotor activity as well and is predicted to enable ubiquitin protein ligase activity. Additionally, Pex12 is involved in peroxisome organization, which is responsible for carrying out different metabo…
ari-1 (ariadne 1)	pbl (pebble)	ari-1 (ariadne 1): Validated to be involved in regulating sleep and locomotor activity. Ariadne 1 (Ari-1) is an E3 ubiquitin-ligase. Ari-1 had been described to be essential for neuronal development, and its mutants reported to exhibit reduced eye rhabdomere surface and endoplasmic reticulum, as well as aberrant axonal pathfinding. Comatose (Comt), the fly N-ethylmaleimide sensitive factor (NSF) …	As per the given information, both ari-1 and pbl are validated to be involved in regulating sleep and locomotor activity. However, there is no direct evidence or information about their regulation relationship. To reason the regulation relationship between ari-1 and pbl, we can take the following steps: 1. Check if ari-1 and pbl are part of the same pathway or process: We can see that both genes …
ari-1 (ariadne 1)	Prp6 (pre-mRNA processing factor 6)	ari-1 (ariadne 1): Validated to be involved in regulating sleep and locomotor activity. Ariadne 1 (Ari-1) is an E3 ubiquitin-ligase. Ari-1 had been described to be essential for neuronal development, and its mutants reported to exhibit reduced eye rhabdomere surface and endoplasmic reticulum, as well as aberrant axonal pathfinding. Comatose (Comt), the fly N-ethylmaleimide sensitive factor (NSF) …	As there is no direct information provided on the regulation relationship between ari-1 and Prp6, we can explore possible ways in which they could be connected based on their functions and interactions with other molecules. Firstly, ari-1 is reported to be involved in regulating neuronal development, while Prp6 is involved in regulating locomotor activity. These two processes could potentially be…
ari-1 (ariadne 1)	barr (barren)	ari-1 (ariadne 1): Validated to be involved in regulating sleep and locomotor activity. Ariadne 1 (Ari-1) is an E3 ubiquitin-ligase. Ari-1 had been described to be essential for neuronal development, and its mutants reported to exhibit reduced eye rhabdomere surface and endoplasmic reticulum, as well as aberrant axonal pathfinding. Comatose (Comt), the fly N-ethylmaleimide sensitive factor (NSF) …	As there is no direct information provided on the regulation relationship between ari-1 and barr, we need to reason based on their functions and properties. Ari-1 has been validated to regulate sleep and locomotor activity, and it is involved in cellular protein metabolic processes, positive regulation of neurogenesis, and ubiquitin protein ligase activity. On the other hand, Barr is validated to…
ari-1 (ariadne 1)	uzip (unzipped)	ari-1 (ariadne 1): Validated to be involved in regulating sleep and locomotor activity. Ariadne 1 (Ari-1) is an E3 ubiquitin-ligase. Ari-1 had been described to be essential for neuronal development, and its mutants reported to exhibit reduced eye rhabdomere surface and endoplasmic reticulum, as well as aberrant axonal pathfinding. Comatose (Comt), the fly N-ethylmaleimide sensitive factor (NSF) …	As there is no direct evidence or information available on the regulation relationship between ari-1 (ariadne 1) and uzip (unzipped), we can only hypothesize based on their functions and expression patterns. Aridane 1 (ari-1) is involved in regulating sleep and locomotor activity and is essential for neuronal development, and mutants exhibit aberrant axonal pathfinding. It facilitates ubiquitin c…
ari-1 (ariadne 1)	Nmnat (Nicotinamide mononucleotide adenylyltransferase)	ari-1 (ariadne 1): Validated to be involved in regulating sleep and locomotor activity. Ariadne 1 (Ari-1) is an E3 ubiquitin-ligase. Ari-1 had been described to be essential for neuronal development, and its mutants reported to exhibit reduced eye rhabdomere surface and endoplasmic reticulum, as well as aberrant axonal pathfinding. Comatose (Comt), the fly N-ethylmaleimide sensitive factor (NSF) …	As per the available information, both Ari-1 and Nmnat are involved in regulating different aspects of locomotor activity. Ari-1 is an E3 ubiquitin-ligase implicated in regulating sleep and locomotor activity, while Nmnat is a protein involved in maintaining dendritic spine structures and negative regulation of neuromuscular synaptic transmission. Moreover, Nmnat has been found to be a stress-res…
ari-1 (ariadne 1)	prg (piragua)	ari-1 (ariadne 1): Validated to be involved in regulating sleep and locomotor activity. Ariadne 1 (Ari-1) is an E3 ubiquitin-ligase. Ari-1 had been described to be essential for neuronal development, and its mutants reported to exhibit reduced eye rhabdomere surface and endoplasmic reticulum, as well as aberrant axonal pathfinding. Comatose (Comt), the fly N-ethylmaleimide sensitive factor (NSF) …	Unfortunately, based on the available information, it is not possible to determine the regulation relationship between ari-1 and prg. While both genes have been validated to be involved in regulating locomotor activity, there is no known direct interaction between them or evidence of them regulating each other's expression. Additionally, their predicted functions and locations within the cell do …
ari-1 (ariadne 1)	loaf (lost and found)	ari-1 (ariadne 1): Validated to be involved in regulating sleep and locomotor activity. Ariadne 1 (Ari-1) is an E3 ubiquitin-ligase. Ari-1 had been described to be essential for neuronal development, and its mutants reported to exhibit reduced eye rhabdomere surface and endoplasmic reticulum, as well as aberrant axonal pathfinding. Comatose (Comt), the fly N-ethylmaleimide sensitive factor (NSF) …	As a starting point, we know that ari-1 is involved in regulating both sleep and locomotor activity, while loaf is specifically involved in regulating locomotor activity. We also know that ari-1 is an E3 ubiquitin-ligase and has been shown to be essential for neuronal development, and that comatose (Comt), an important neuron-related protein, is an Ari-1 ubiquitin substrate. Based on this informa…
ari-1 (ariadne 1)	Prip (Prip)	ari-1 (ariadne 1): Validated to be involved in regulating sleep and locomotor activity. Ariadne 1 (Ari-1) is an E3 ubiquitin-ligase. Ari-1 had been described to be essential for neuronal development, and its mutants reported to exhibit reduced eye rhabdomere surface and endoplasmic reticulum, as well as aberrant axonal pathfinding. Comatose (Comt), the fly N-ethylmaleimide sensitive factor (NSF) …	There is currently no known direct regulation relationship between ari-1 (ariadne 1) and Prip (Prip). However, since ari-1 has been validated to be involved in regulating sleep and locomotor activity, and Prip has been validated to be involved in regulating locomotor activity and water transport, it is possible that they could indirectly affect each other's activity through shared regulatory path…
ari-1 (ariadne 1)	sNPF (short neuropeptide F precursor)	ari-1 (ariadne 1): Validated to be involved in regulating sleep and locomotor activity. Ariadne 1 (Ari-1) is an E3 ubiquitin-ligase. Ari-1 had been described to be essential for neuronal development, and its mutants reported to exhibit reduced eye rhabdomere surface and endoplasmic reticulum, as well as aberrant axonal pathfinding. Comatose (Comt), the fly N-ethylmaleimide sensitive factor (NSF) …	There is no direct information about the regulation relationship between ari-1 and sNPF in the given context. However, since both ari-1 and sNPF are validated to be involved in regulating locomotor activity, there is a possibility that they may have some indirect connections or modulatory effects on each other's functions. One possible chain of thought to reason the regulation relationship betwee…
ari-1 (ariadne 1)	caps (capricious)	ari-1 (ariadne 1): Validated to be involved in regulating sleep and locomotor activity. Ariadne 1 (Ari-1) is an E3 ubiquitin-ligase. Ari-1 had been described to be essential for neuronal development, and its mutants reported to exhibit reduced eye rhabdomere surface and endoplasmic reticulum, as well as aberrant axonal pathfinding. Comatose (Comt), the fly N-ethylmaleimide sensitive factor (NSF) …	As there is no information available in the question to directly reason the regulation relationship between ari-1 and caps, we can only use the information provided on the functions and localization of these two proteins to make an educated guess. Ari-1 is involved in regulating sleep and locomotor activity, and its mutants have exhibited reduced eye rhabdomere surface and endoplasmic reticulum. …
ari-1 (ariadne 1)	beta'COP(Coat Protein (coatomer) beta')	ari-1 (ariadne 1): Validated to be involved in regulating sleep and locomotor activity. Ariadne 1 (Ari-1) is an E3 ubiquitin-ligase. Ari-1 had been described to be essential for neuronal development, and its mutants reported to exhibit reduced eye rhabdomere surface and endoplasmic reticulum, as well as aberrant axonal pathfinding. Comatose (Comt), the fly N-ethylmaleimide sensitive factor (NSF) …	As per the given information, ari-1 is involved in regulating sleep and locomotor activity, and it is an E3 ubiquitin-ligase that is essential for neuronal development. On the other hand, beta'COP is involved in regulating locomotor activity and is predicted to enable structural molecule activity, and it is located in the Golgi stack. Since Ari-1 is an E3 ubiquitin-ligase, it plays a crucial role…
ari-1 (ariadne 1)	Sox21a (Sox21a)	ari-1 (ariadne 1): Validated to be involved in regulating sleep and locomotor activity. Ariadne 1 (Ari-1) is an E3 ubiquitin-ligase. Ari-1 had been described to be essential for neuronal development, and its mutants reported to exhibit reduced eye rhabdomere surface and endoplasmic reticulum, as well as aberrant axonal pathfinding. Comatose (Comt), the fly N-ethylmaleimide sensitive factor (NSF) …	There is currently no known direct regulation relationship between Ari-1 and Sox21a. However, both genes have been implicated in regulating locomotor activity, which suggests they may be involved in related pathways. Additionally, Ari-1 has been shown to be involved in neuronal development and protein degradation, which may indirectly impact the regulation of Sox21a. Further research would be nee…
ari-1 (ariadne 1)	Pis (Phosphatidylinositol synthase)	ari-1 (ariadne 1): Validated to be involved in regulating sleep and locomotor activity. Ariadne 1 (Ari-1) is an E3 ubiquitin-ligase. Ari-1 had been described to be essential for neuronal development, and its mutants reported to exhibit reduced eye rhabdomere surface and endoplasmic reticulum, as well as aberrant axonal pathfinding. Comatose (Comt), the fly N-ethylmaleimide sensitive factor (NSF) …	As there is no information available in the provided text regarding a direct regulation relationship between ari-1 and Pis, we cannot accurately reason the regulation relationship between these two proteins. However, based on the information provided, ari-1 is involved in regulating sleep and locomotor activity, while Pis is involved in regulating locomotor activity. It is possible that these two…
ari-1 (ariadne 1)	B-H1 (BarH1)	ari-1 (ariadne 1): Validated to be involved in regulating sleep and locomotor activity. Ariadne 1 (Ari-1) is an E3 ubiquitin-ligase. Ari-1 had been described to be essential for neuronal development, and its mutants reported to exhibit reduced eye rhabdomere surface and endoplasmic reticulum, as well as aberrant axonal pathfinding. Comatose (Comt), the fly N-ethylmaleimide sensitive factor (NSF) …	There is no direct evidence to suggest a regulatory relationship between ari-1 and B-H1. However, both genes have been shown to be involved in regulating locomotor activity, albeit through different mechanisms. Ari-1 is an E3 ubiquitin-ligase that regulates neuronal development, while B-H1 is a DNA-binding transcription factor that regulates eye and leg disc development. It is possible that ari-1…
ari-1 (ariadne 1)	pcx (pecanex)	ari-1 (ariadne 1): Validated to be involved in regulating sleep and locomotor activity. Ariadne 1 (Ari-1) is an E3 ubiquitin-ligase. Ari-1 had been described to be essential for neuronal development, and its mutants reported to exhibit reduced eye rhabdomere surface and endoplasmic reticulum, as well as aberrant axonal pathfinding. Comatose (Comt), the fly N-ethylmaleimide sensitive factor (NSF) …	There is currently no known direct regulation relationship between ari-1 and pcx. While both genes have been validated to be involved in regulating locomotor activity and have been reported to have roles in endoplasmic reticulum organization, they do not share any known protein-protein interactions or genetic co-regulation. It is possible that they may be indirectly linked through other signaling…
ari-1 (ariadne 1)	E2f2 (E2F transcription factor 2)	ari-1 (ariadne 1): Validated to be involved in regulating sleep and locomotor activity. Ariadne 1 (Ari-1) is an E3 ubiquitin-ligase. Ari-1 had been described to be essential for neuronal development, and its mutants reported to exhibit reduced eye rhabdomere surface and endoplasmic reticulum, as well as aberrant axonal pathfinding. Comatose (Comt), the fly N-ethylmaleimide sensitive factor (NSF) …	As there is no direct experimental evidence about the relationship between ari-1 and E2f2, we cannot determine the regulation relationship between these two genes conclusively. However, based on the available information on their functions and localization, we could generate some hypotheses. Firstly, both ari-1 and E2f2 have been implicated in regulating locomotor activity. Therefore, it is possi…
ari-1 (ariadne 1)	CG8861	ari-1 (ariadne 1): Validated to be involved in regulating sleep and locomotor activity. Ariadne 1 (Ari-1) is an E3 ubiquitin-ligase. Ari-1 had been described to be essential for neuronal development, and its mutants reported to exhibit reduced eye rhabdomere surface and endoplasmic reticulum, as well as aberrant axonal pathfinding. Comatose (Comt), the fly N-ethylmaleimide sensitive factor (NSF) …	Based on the information provided, there is not enough evidence to determine a direct regulation relationship between ari-1 (ariadne 1) and CG8861. Although they both have been validated to be involved in regulating locomotor activity, they are expressed in different structures and do not have any direct physical interactions reported. It is possible that they may be part of the same signaling pa…
[truncated: 3,195 more rows]

## Sheet: Supplementary Data 8c
Gene A Name	Gene B Name	Prompt	Response	LLM-reasoning relationship	PMID
[truncated: 139 more rows]
