# Supplementary material for: Large-language models facilitate discovery of the molecular signatures regulating sleep and activity
Source: Nat Commun. 2024 May 1;15:3685. doi: 10.1038/s41467-024-48005-w (PMC11063160; doi:10.1038/s41467-024-48005-w)
Supplement: Supplementary file 19 — Source Data [file 41467_2024_48005_MOESM19_ESM.zip › Source Data/Source Data.xlsx]

## Sheet: Fig1b
Fig1B
Type	Positive response number	Positive response rate
Sleep	5369	0.125
Locomotor behavior	5919	0.138
Social behavior	4347	0.102

## Sheet: Fig1c
Fig1C
Type	TP	FN	Sn	Sp
				dataset 1	dataset 2	dataset 3	dataset 4	dataset 5	dataset 6	dataset 7	dataset 8	dataset 9	dataset 10	dataset 11	dataset 12	dataset 13	dataset 14	dataset 15	dataset 16	dataset 17	dataset 18	dataset 19	dataset 20	mean	SEM
Sleep	56	212	0.209	0.929104	0.91791	0.925373	0.936567	0.929104	0.925373	0.921642	0.932836	0.936567	0.925373	0.925373	0.932836	0.925373	0.932836	0.91791	0.929104	0.91791	0.929104	0.925373	0.936567	0.927612	0.0013033
Locomotor behavior	71	212	0.251	0.922261	0.929329	0.918728	0.939929	0.932862	0.939929	0.932862	0.939929	0.925795	0.922261	0.922261	0.925795	0.936396	0.932862	0.929329	0.918728	0.922261	0.918728	0.939929	0.936396	0.929329	0.00169464
Social behavior	9	40	0.184	0.938776	0.918367	0.938776	0.938776	0.938776	0.918367	0.938776	0.938776	0.918367	0.918367	0.918367	0.918367	0.938776	0.938776	0.918367	0.918367	0.938776	0.918367	0.918367	0.938776	0.928571	0.0022817

## Sheet: Fig1g
Fig1G
Type	Num. of flies / plate	Accuracy
		Repeat 1	Repeat 2	Repeat 3	Repeat 4	Repeat 5	Repeat 6	mean	SEM
Male	1	100	99.906	100	99.906	99.906	99.718	99.906	0.0383692
	5	98.5902	98.4023	97.1805	96.7105	99.5301	99.2481	98.2769	0.417776
	10	60.0564	47.2744	31.203	43.797	63.9098	75.5639	53.6341	5.93511
	15	21.6165	3.7594	32.0489	23.2143	5.26316	31.6729	19.5959	4.6378
	20	5.82707	7.42481	4.88722	15.6015	19.0789	15.6015	11.4035	2.25799
Female	1	100	99.906	100	99.906	99.906	100	99.953	0.0191846
	5	99.3421	99.1541	97.1805	96.7105	98.4023	98.9662	98.2926	0.40992
	10	67.9511	50.8459	54.4173	56.203	75.4699	56.297	60.1974	3.51742
	15	33.1767	6.20301	35.6203	26.7857	6.57895	21.9925	21.7262	4.7733
	20	4.79323	13.4398	36.9361	14.8496	19.0789	16.3534	17.5752	3.9669

## Sheet: Fig2a
Fig2A
Strain gene type	Sleep duration (min/24h)
THU3163	35.4678
THU1223	43.6676
THU0809	47.561
THU2179	48.9815
THU3658	50.3111
THU4021	58.3013
THU1500	66.9755
THU5768	77.0967
TH201500624.S	92.9609
THU2925	93.144
THU2973	94.8843
TH01869.N	100.464
THU3524	103.37
TH201500191.S	104.954
THU2981	109.692
THU1673	112.393
THU1449	124.993
THU0470	125.948
THU2246	134.759
TH04607.N	139.601
TH201500202.S	141.445
THU2867	141.941
THU2523	146.443
TH201500842.S	147.728
THU5180	148.946
THU0696	149.726
THU3861	152.238
THU3487	154.374
THU4946	158.895
TH04709.N	159.988
THU3523	163.151
TH03729.N	167.956
THU2629	168.502
TH04213.N	173.49
TH04066.N	175.487
TH201500629.S	176.341
THU1164	177.304
TH03474.N	177.987
THU3589	188.766
TH201500320.S	195.013
TH201500705.S	201.715
THU1050	202.433
THU1084	204.448
TH05190.N	211.484
THU5275	219.08
TH04265.N	223.983
THU3574	227.934
THU5034	229.937
THU1826	230.044
TH02083.N	230.938
THU5522	235.941
THU2460	237.755
THU2345	241.274
THU0694	244.973
THU1183	245.929
THU2121	245.981
TH201500985.S	246.424
TH04061.N	247.98
THU5303	248.549
THU5637	248.937
THU0587	249.221
THU1613	255.59
THU4333	256.952
THU3542	259.349
TH02519.N	263.115
THU3538	263.94
THU1468	263.963
THU2290	266.425
THU5229	269.252
THU5033	270.423
THU1356	270.935
TH201500943.S	273.431
THU2691	274.648
TH02563.N	282.396
THU3930	283.98
THU2369	287.817
THU1030	287.918
TH03000.N	287.925
THU2376	291.569
THU0523	293.476
THU0416	296.421
THU3226	297.327
THU3564	297.926
THU2555	298.955
THU2534	301.894
THU1447	301.919
THU0861	301.939
TH04209.N	302.479
THU1573	305.41
TH02079.N	305.422
TH05003.N	305.432
THU1629	305.866
THU0600	306.225
TH01490.N	309.921
TH201500263.S	309.977
THU3732	313.396
THU3598	313.54
THU3776	313.747
THU3540	316.916
THU2127	317.981
THU1952	318.473
TH01889.N	321.925
TH02928.N	322.421
THU0844	324.358
TH02871.N	325.176
TH01462.N	327.425
TH02252.N	328.67
TH02100.N	329.899
THU1531	330.247
THU1034	334.413
TH03826.N	334.475
THU1024	337.802
THU3534	338.086
THU3216	338.929
THU2452	339.198
THU0573	339.492
THU5402	340.02
THU2688	340.904
THU1466	341.908
TH04202.N	344.971
THU2816	345.397
TH01885.N	345.474
THU1372	346.902
THU1866	347.475
THU2126	348.475
THU3275	348.6
TH01614.N	350.517
THU2373	351.206
TH01783.N	353.405
THU1611	353.918
THU1136	359.286
THU2833	362.474
THU5080	367.912
THU2915	371.41
TH04058.N	373.976
TH201500460.S	375.893
THU0712	377.896
THU0535	378.246
THU5047	379.4
THU2219	380.377
THU0563	381.154
TH201500161.S	383.399
TH03262.N	384.948
TH04801.N	386.469
THU2859	386.654
THU2636	386.702
TH201500700.S	387.618
THU3541	387.903
THU3447	388.067
THU0603	388.402
THU1529	390.902
THU1662	391.413
THU2182	391.9
THU0974	391.971
THU4344	393.402
TH03741.N	393.902
TH201500146.S	397.39
THU4068	398.971
THU0755	399.41
TH201500039.S	399.961
TH201500098.S	400.154
THU0505	400.609
TH201500353.S	401.434
TH04985.N	402.396
TH01732.N	403.987
THU2633	405.067
55330	405.968
TH04060.N	407.972
THU1911	408.22
THU2698	410.019
THU1189	411.08
THU1123	411.488
TH02035.N	415.487
THU1583	416.079
THU1473	416.883
THU2807	417.846
THU4069	417.959
TH201500797.S	418.064
TH02291.N	421.574
THU3145	421.911
THU2135	424.42
THU1939	425.245
THU1647	425.895
THU1239	426.394
TH04278.N	426.468
THU2646	426.724
THU1612	427.204
TH05038.N	428.531
THU5494	429.883
V330335	430.971
TH201500310.S	431.401
THU2654	433.8
TH01776.N	439.403
THU2291	439.435
THU1120	440.466
TH04282.N	441.968
THU2585	443.044
THU2521	444.948
THU0569	445.896
THU5817	447.395
TH201500251.S	447.988
THU2672	448.3
THU2545	448.8
THU2518	448.904
THU2575	449.7
TH04606.N	449.881
TH04626.N	453.463
TH03531.N	453.886
TH201500917.S	454.375
THU5580	454.967
THU0681	455.467
THU2503	456.877
TH04208.N	456.968
TH201501080.S	457.113
THU2355	458.2
THU3266	458.2
THU4370	458.383
THU0781	460.431
THU1623	463.072
TH03270.N	463.38
THU2708	463.979
THU2293	464.2
THU1334	465.395
THU1385	465.89
THU5257	469.419
THU0923	469.606
THU2596	469.8
THU2675	469.8
THU1669	469.887
TH201500514.S	470.876
THU1337	471.744
THU2478	471.8
TH04281.N	471.965
THU2722	474.1
THU5434	474.381
THU5399	474.893
TH201500441.S	475.56
TH01911.N	475.9
THU2858	476.439
TH03629.N	476.963
THU2289	477
THU2140	477.575
THU2279	480.535
THU1454	482.92
THU3571	483.104
THU2674	483.3
TH04372.N	484.386
TH01648.N	485.888
THU2349	485.9
TH02607.N	486.074
THU3287	486.1
THU2564	486.2
TH01486.N	486.389
V3470	486.666
THU2028	487.383
THU2426	487.636
THU1488	488.388
THU5026	488.872
TH04277.N	490.373
TH05277.N	490.877
TH201500297.S	491.383
THU5609	491.402
THU4154	491.527
THU1946	492.388
TH03638.N	492.457
THU0739	493.391
THU2163	494.8
THU0521	495.902
THU3810	496.465
THU1737	496.573
THU2318	496.701
THU5404	496.888
THU3701	497.877
THU1624	498.431
TH01625.N	498.575
THU2406	499.008
THU2601	499.1
THU1928	499.46
TH201500361.S	499.963
THU2550	500.4
THU4095	501.265
THU2080	501.293
THU3505	501.39
THU3252	501.4
THU5174	501.571
THU1614	501.825
THU5748	502.893
THU2493	503.872
TH04415.N	503.886
THU2322	504.3
TH03548.N	505.371
THU2176	505.4
TH201500465.S	505.594
THU2389	505.6
THU1424	505.959
THU0539	506.89
THU3688	507.457
TH01489.N	507.896
THU3176	507.962
THU1227	508.881
THU2606	509
THU0886	509.573
TH02001.N	510.377
THU5806	510.379
THU1997	510.853
THU0686	510.873
THU3459	510.973
THU3509	511.134
TH201500051.S	511.202
THU5027	511.371
THU3254	512.6
THU2561	512.8
THU1689	513.382
THU2123	513.573
TH01879.N	513.893
THU0858	514.455
THU5899	515.71
THU2138	516.222
TH02282.N	516.543
TH201500169.S	518.882
THU3784	519.437
THU3468	519.6
THU3529	520.366
THU1445	520.963
TH01507.N	520.97
THU2967	522
THU5173	523.276
THU2407	523.875
THU2386	524.3
THU1575	524.333
TH201501151.S	524.377
THU2438	525.714
TH04579.N	525.889
V44562	526.319
THU4334	526.957
THU2529	527.594
THU2216	528.1
THU2370	528.5
THU3093	528.9
THU1177	529.2
TH02634.N	529.224
THU2656	529.4
THU3517	530.864
THU1984	530.886
THU5421	530.957
THU1444	531.453
THU2466	531.543
TH03032.N	531.57
THU2752	531.681
THU2620	531.7
THU5631	532.807
THU2174	533.425
TH01483.N	533.866
THU1172	534.162
TH01647.N	534.222
THU1636	534.3
THU5625	534.366
TH03251.N	534.459
THU2589	534.8
TH01639.N	534.87
THU0723	534.914
THU0456	535.212
THU1241	535.219
TH201500235.S	535.377
THU1040	535.381
TH04794.N	535.397
THU2266	535.4
THU2240	535.868
TH04362.N	536.872
THU1568	537.463
THU1603	537.737
THU2968	538.032
TH02885.N	538.856
THU1699	538.961
THU2717	540.7
THU3213	540.88
TH04500.N	541.334
THU4798	541.381
THU2205	541.5
THU5171	541.629
THU3490	541.868
THU5641	541.888
THU3155	542.128
THU2616	542.2
THU2994	543
TH02624.N	543.874
TH04465.N	543.89
TH201500335.S	543.959
THU5023	544.571
THU0684	544.6
TH02364.N	545.612
THU5045	545.883
THU2779	546.878
TH04480.N	547.869
THU4013	549.622
THU2506	549.872
TH02046.N	549.879
THU1740	550.27
TH01880.N	550.378
THU3618	550.701
THU4355	551.368
THU5244	551.736
THU2071	551.885
THU2669	552.3
THU2784	552.456
TH201500464.S	552.888
THU2513	553.204
THU1719	553.386
THU1090	553.389
THU2090	553.877
THU2538	553.952
THU0444	554.568
THU1834	554.847
THU5755	555.374
TH201500405.S	555.456
TH02417.N	555.958
TH201501150.S	556.263
TH01617.N	556.393
THU1522	557.38
TH01903.N	557.381
TH02294.N	558.054
TH03530.N	558.37
TH02009.N	559.052
THU3482	559.63
THU2333	559.8
THU2147	560.905
THU3265	561.201
THU2361	561.719
THU0890	561.955
THU2644	562.2
THU5148	562.323
THU3264	562.7
THU5117	563.649
THU3235	564.2
THU1071	564.217
THU2434	564.5
THU2391	565
THU5129	565.33
THU1091	565.372
THU1830	565.4
THU2638	565.5
THU3214	566
TH201500324.S	566.202
TH02648.N	566.282
THU2343	566.7
TH04463.N	567.863
THU1195	567.884
TH01887.N	567.96
TH04789.N	568.149
THU2165	568.6
THU3671	569.068
THU2410	569.202
THU1844	569.727
THU2939	570.6
THU3262	570.6
THU0648	571.367
THU2378	571.8
THU5287	571.875
TH04813.N	571.958
THU2588	572
THU0960	572.387
THU3208	573.4
THU4046	575.122
THU1204	575.388
THU5758	575.456
TH201500817.S	575.876
THU2405	576.2
TH04479.N	576.289
TH201500328.S	576.361
THU2354	576.5
THU0542	577.166
TH201501024.S	577.369
THU2677	577.6
TH04342.N	577.861
THU0424	577.878
THU2409	577.9
THU5706	578.216
THU1690	579.378
THU2809	579.379
TH02873.N	579.451
THU2560	579.459
THU2069	579.914
THU2164	580.8
THU1659	580.862
THU2547	581.1
TH01473.N	581.377
V107856	582.141
TH04215.N	582.369
THU2169	582.5
THU1862	582.537
THU2302	582.8
THU1905	582.868
TH01704.N	582.906
THU2035	583.13
THU2094	583.882
TH04634.N	584.007
TH05273.N	584.2
THU1106	584.309
THU0487	585.211
TH02567.N	585.868
TH01705.N	588.742
THU0443	588.971
THU1615	589.729
THU2639	589.8
THU1742	589.806
TH03031.N	589.942
THU2837	590.066
THU3204	590.4
THU2301	591.5
THU2275	591.8
THU3202	591.869
THU1546	592.458
THU3677	592.499
THU2196	593.1
TH03949.N	593.569
THU0771	593.871
THU1013	593.881
THU2288	594.6
THU2350	595.1
THU2188	595.5
THU3237	595.594
THU1342	595.782
THU2149	595.94
TH03553.N	595.956
TH02259.N	596.371
THU1282	596.39
TH02201.N	596.458
THU0895	597.061
THU5525	597.851
THU3460	598.276
THU2992	598.6
THU1301	598.658
THU2692	598.868
THU1179	598.876
THU1929	599.362
THU2431	599.4
TH201500105.S	599.855
THU1327	599.866
THU2554	600
THU2608	600.2
THU2916	600.2
TH04748.N	600.574
THU4395	600.586
THU2198	600.7
THU2264	601
THU2175	601.6
THU2734	601.8
TH03866.N	601.955
THU2827	602.957
THU3494	604.543
THU4851	604.622
THU3843	604.956
THU2437	605
TH04578.N	605.461
TH01599.N	605.873
THU1867	605.952
THU2846	606.367
THU2166	606.6
TH201501039.S	606.868
THU3700	606.883
THU1809	606.953
THU3625	607.344
THU5754	607.376
THU5346	607.378
THU2650	607.5
THU2751	607.866
THU5429	607.921
THU2273	608.3
THU2740	608.9
TH02272.N	608.95
THU2004	610.206
THU2427	610.3
TH04046.N	610.414
THU1681	610.988
THU1421	611.37
THU5849	611.374
THU4063	611.454
TH02886.N	611.464
THU2271	611.6
TH01463.N	611.625
THU2743	611.7
THU5428	611.793
THU2256	611.9
THU2499	612.362
THU2172	612.7
THU0984	612.863
THU2379	613.024
THU2724	613.3
THU2352	613.7
TH02106.N	613.861
THU3187	613.867
THU2782	614.379
THU1945	614.875
THU2357	615
TH04421.N	615.362
THU1215	615.381
THU2046	615.619
THU0417	616.375
THU0865	616.715
TH04837.N	616.873
THU2536	617.379
THU2565	617.4
THU3263	617.408
TH01480.N	617.565
V110426	617.956
THU3078	618
THU3013	618.1
THU1127	618.2
TH02151.N	618.856
THU2928	618.872
THU3236	619.2
THU2385	619.4
THU2358	619.8
THU1524	619.987
THU0931	620.369
THU1014	620.532
THU2380	620.7
THU0797	620.935
THU5227	621.031
THU3642	621.537
THU0983	621.791
THU0985	621.858
TH01882.N	622.365
TH02512.N	622.952
THU2623	623
TH04361.N	623.36
TH02554.N	623.385
THU2224	623.6
THU4311	623.869
THU4793	624.203
THU1678	624.263
THU1471	624.364
TH01644.N	624.872
THU2975	625.1
THU2230	625.2
TH201500119.S	625.353
THU5885	625.366
THU5857	625.37
THU3049	625.6
THU2603	626.371
THU1305	627.063
28940	627.453
THU0903	627.62
TH201501016.S	628.354
TH03542.N	628.374
TH02671.N	628.452
TH201500127.S	628.855
THU0699	628.951
THU1113	628.953
THU3180	629.1
THU2824	629.542
THU2382	629.6
THU2678	629.6
TH201500089.S	629.632
THU3488	630.131
TH201500036.S	630.354
THU2062	630.856
THU1427	630.948
THU5762	631.406
TH201500106.S	631.861
THU2727	632.2
TH04049.N	632.451
TH04804.N	632.564
TH02454.N	632.617
THU2738	632.875
THU2576	633.1
THU2397	633.211
THU3150	633.314
THU2679	633.8
THU3221	633.8
THU4089	633.854
THU4027	633.862
THU3211	633.98
TH01897.N	634.37
THU2161	634.5
TH04833.N	634.854
THU1735	635.062
THU1608	635.196
TH02602.N	635.36
THU0565	635.364
THU2786	635.452
THU3665	635.861
THU2696	636.364
THU2648	636.533
THU1564	636.609
THU1630	636.649
THU3656	636.956
THU3148	637.052
TH02268.N	637.305
THU1574	637.452
THU4460	637.459
THU2801	637.588
THU2467	637.7
THU2308	637.8
THU3247	637.8
THU2267	638.367
THU4035	638.369
THU2710	638.4
THU0430	638.517
THU0752	638.842
THU2368	639.1
THU2424	639.4
TH01477.N	639.72
TH01646.N	639.862
THU2748	640
THU3008	641.4
THU2258	641.7
THU5170	641.847
THU3503	641.852
THU4882	641.861
THU5705	642.084
THU2533	642.551
THU2884	642.594
TH02861.N	642.88
THU5268	642.909
THU0857	642.963
THU1155	643.04
TH201501081.S	643.362
THU3243	643.369
THU3666	643.509
THU3094	643.6
THU2214	643.7
TH04344.N	643.855
THU3907	643.86
THU2171	643.9
THU2543	644.2
TH04280.N	644.344
THU2668	644.364
THU3743	644.449
THU1861	644.771
THU2404	644.8
TH04951.N	644.854
THU5712	644.864
TH02229.N	645.065
TH01574.N	645.447
THU2328	645.5
THU2671	645.6
TH201500347.S	645.856
TH04582.N	645.863
THU0966	645.875
TH201500681.S	646.361
THU0934	646.672
THU2772	646.7
THU2375	646.8
THU2744	647.9
THU2257	648
TH02070.N	648.059
THU2336	648.285
V26933	648.366
THU2117	648.446
THU1021	649.357
TH01755.N	649.862
TH04585.N	649.892
THU3105	649.9
TH02605.N	650.354
TH01642.N	650.372
THU2316	650.416
THU2556	650.457
TH201500989.S	650.527
THU4062	650.659
THU5029	650.714
THU3185	650.8
TH01757.N	650.857
THU5167	650.866
THU3627	650.867
THU0941	650.869
TH01678.N	650.869
THU3026	651.2
THU5068	651.363
THU1863	651.515
THU0419	651.864
THU3140	651.866
THU0906	652.062
THU0516	652.195
THU1580	652.262
THU3242	652.36
TH02621.N	652.455
TH04273.N	652.951
THU2987	653.4
THU3645	653.808
THU3169	653.944
THU1052	654.368
THU2342	654.7
THU2635	654.8
THU1072	655.196
THU2183	655.8
TH04692.N	655.858
THU1368	655.859
TH01890.N	655.876
THU2618	656
THU3463	656.113
THU1865	656.472
THU2891	656.679
THU5294	656.869
THU1516	657.356
THU1777	657.861
TH01663.N	657.948
THU3557	658.094
THU2682	658.3
THU3274	658.5
THU2838	658.561
THU3244	658.7
THU3472	658.9
THU3168	659.467
THU2877	659.7
THU2399	660.542
THU2413	660.8
THU5517	660.865
THU0874	661.15
THU2208	661.6
THU2913	661.6
THU0551	661.863
THU0472	661.872
THU2007	662.204
THU1588	662.562
TH01694.N	662.615
THU1012	662.95
THU0578	663.373
THU2304	663.4
THU0560	663.545
THU2381	663.6
THU3594	663.851
THU2931	663.9
TH01886.N	663.948
TH04926.N	664.353
THU0969	664.365
THU1822	664.475
TH01662.N	664.558
THU2599	664.9
TH02164.N	664.906
THU1126	665.401
THU0502	665.465
THU3637	665.527
THU0829	666.404
THU0602	666.449
TH201500076.S	666.645
THU2218	666.9
THU5135	667.256
TH04322.N	667.346
THU1255	667.354
THU3284	667.615
THU0471	667.859
THU2463	667.9
TH03244.N	667.946
THU1317	667.952
THU1283	668.188
THU2015	668.532
TH03551.N	668.85
THU0441	668.868
THU1589	669.332
TH201500182.S	669.35
THU1125	669.36
TH01467.N	669.368
THU4197	669.479
THU5617	669.533
THU5518	669.866
THU2210	670.1
TH02180.N	670.138
V330338	670.357
THU1680	670.36
TH04965.N	670.369
THU3791	670.852
TH01598.N	670.987
THU2686	671.2
THU2775	671.3
THU0917	671.359
THU2417	671.6
THU2883	671.7
THU2403	671.8
THU0658	671.856
THU0639	671.915
THU3740	671.985
TH201501110.S	672.06
THU1180	672.135
THU2167	672.2
THU2490	672.453
THU2398	672.5
THU2457	672.8
TH04577.N	672.946
THU2600	673.35
TH201500239.S	673.359
THU4994	673.447
THU2759	673.5
THU5906	673.867
TH201500411.S	673.877
V29910	673.944
THU2834	673.946
THU0413	674.366
TH03533.N	674.855
TH03809.N	674.916
THU3948	675.125
THU3188	675.4
THU5168	675.519
THU0876	676.364
THU0646	676.781
THU2755	676.8
TH02336.N	676.853
THU2220	676.9
THU5317	676.945
TH201500393.S	677.059
THU2109	677.584
THU1420	677.857
TH01666.N	677.87
THU3268	678
THU0905	678.054
THU1665	678.056
TH03934.N	678.36
THU5260	678.36
THU1960	678.409
THU0940	678.779
TH02951.N	678.854
THU2783	678.86
THU1020	678.863
THU0490	678.901
TH03243.N	679.439
THU2052	679.528
THU5939	679.948
THU2614	680
THU1482	680.116
THU5875	680.306
TH03455.N	680.359
THU2187	680.5
THU2761	680.6
TH04900.N	680.61
THU2286	680.7
THU2430	680.8
THU3927	680.861
TH201501139.S	681.167
THU2703	681.196
THU2307	681.6
THU2882	681.7
THU2455	682.114
THU2268	682.2
THU2765	682.346
THU3813	682.36
TH04571.N	682.446
THU1496	682.559
THU2253	682.6
THU3255	682.7
THU1586	683.248
TH02380.N	683.353
THU2365	683.4
THU2393	683.4
TH01658.N	683.559
TH05284.N	683.859
THU4065	683.944
TH03580.N	684.344
THU3184	684.5
THU2617	684.6
THU2746	684.6
THU2705	684.8
THU5299	684.862
THU5562	684.864
TH02084.N	684.957
THU2621	685.1
THU2047	685.355
TH201501122.S	685.357
THU1536	685.681
TH201500957.S	686.36
THU3159	686.4
THU2252	686.6
THU5312	686.638
TH201500689.S	686.847
THU4365	686.855
THU0507	686.866
THU0492	687.06
THU3454	687.1
THU4055	687.359
TH05230.N	687.411
THU0867	687.752
TH201500087.S	687.85
THU2627	687.9
TH04651.N	687.939
THU1173	688.356
THU5745	688.359
THU0515	688.364
TH02591.N	688.41
THU3280	688.5
THU1065	688.878
THU2225	689.3
THU2558	689.3
THU4444	689.314
THU1962	689.532
THU1607	689.849
THU4343	689.854
TH03666.N	690.345
THU3514	690.41
TH04299.N	690.725
THU3976	690.85
THU1899	690.903
TH201500138.S	691.184
THU0414	691.192
TH03274.N	691.347
THU2528	691.397
THU2260	691.4
TH02882.N	691.445
TH04597.N	691.52
THU3019	691.8
THU1894	692.445
TH03028.N	692.448
TH02204.N	692.69
THU0975	693.045
THU2024	693.327
THU1382	693.35
TH02598.N	693.353
TH04559.N	693.901
TH02302.N	694.042
THU0486	694.61
THU3539	694.854
TH03484.N	694.854
TH03242.N	694.944
THU3259	695.1
THU2763	695.365
TH201500854.S	695.855
THU3605	696.058
THU2919	696.2
TH201500691.S	696.358
TH201500154.S	696.363
THU2402	696.4
THU2247	696.5
THU2862	696.853
TH02402.N	696.948
THU4763	697.246
THU5286	697.362
THU1563	697.444
THU0967	697.538
THU2526	697.945
TH04658.N	697.946
THU2849	697.976
THU2590	698
THU3110	698.185
THU2309	698.4
THU3273	698.4
THU1581	698.56
THU0734	698.848
THU3230	698.856
THU2449	698.9
TH03713.N	698.921
THU4702	698.96
THU3903	699.358
THU0832	700.151
THU1600	700.358
THU2018	700.36
TH04967.N	700.365
THU2227	700.8
THU2306	700.8
THU5527	701.023
THU2439	701.4
TH201501145.S	701.458
THU2871	701.6
TH201500597.S	701.852
TH01581.N	701.912
THU2048	701.977
THU3154	702.267
THU2540	702.396
TH03301.N	702.399
THU0592	702.447
THU1857	702.856
THU0571	702.86
THU1527	702.865
THU0622	702.945
TH03480.N	703.02
THU2160	703.3
TH03387.N	703.858
THU5003	704.19
THU3220	704.194
TH04580.N	704.345
THU0412	704.53
THU2880	704.6
TH04274.N	705.343
THU2274	705.7
THU5242	705.854
THU4438	706.062
THU2611	706.4
THU0429	706.401
THU3686	706.421
THU2323	706.5
THU1064	706.802
THU1369	706.858
THU2712	707
THU2718	707
TH01758.N	707.352
TH201501134.S	707.434
THU3269	707.605
THU3088	707.9
THU5321	707.913
THU3814	707.948
THU2735	708.018
THU4115	708.058
THU2522	708.355
TH02804.N	708.443
THU4342	708.448
TH201501057.S	708.596
THU5837	708.689
THU5497	708.826
THU2429	709.1
THU2562	709.1
THU0964	709.171
TH03575.N	709.261
THU2673	709.3
THU1541	709.355
THU1144	709.796
TH04759.N	709.848
TH02108.N	710.191
THU2647	710.2
THU4934	710.349
THU1704	710.354
THU1312	710.445
THU5933	710.556
THU1618	710.811
TH01561.N	710.854
THU2567	710.9
THU2118	710.909
THU1395	711.184
THU1691	711.248
THU3009	711.3
TH02480.N	711.842
THU0900	711.95
THU2137	712.36
THU2651	712.584
THU0946	712.808
THU1909	712.946
THU2604	713
THU3635	713.111
THU0464	713.189
THU5515	713.215
THU1800	713.347
TH01844.N	713.353
TH201500886.S	713.856
THU2159	714.105
THU0488	714.4
THU3704	714.556
THU1268	714.556
THU2226	714.8
THU2870	714.964
THU2116	715.28
THU2193	715.3
THU5820	715.35
THU1701	715.554
THU2367	715.6
THU1847	715.614
THU1480	715.854
THU3162	715.945
THU0494	715.946
TH201500094.S	715.974
THU2043	716.044
THU1640	716.194
TH04263.N	716.347
THU3015	716.4
THU3828	716.521
THU2946	716.6
THU0525	716.856
THU2918	717.318
TH201500233.S	717.347
TH02560.N	717.349
THU2473	717.354
TH201500123.S	717.355
THU2976	717.4
THU0568	717.557
THU2346	717.7
THU2514	717.844
TH201501184.S	717.845
TH201500104.S	717.854
THU2634	717.933
THU1966	718.057
THU1061	718.35
THU1124	718.366
THU3130	718.7
THU1237	718.751
THU0929	718.801
THU3545	718.82
TH01695.N	718.858
TH201500250.S	718.861
THU2642	719
THU3489	719.058
THU2400	719.3
THU5590	719.346
THU2872	719.4
THU2868	719.5
THU3285	719.6
THU1605	719.846
TH02113.N	719.853
THU5805	719.857
TH01609.N	719.944
THU2878	719.964
THU5252	720.054
THU1741	720.154
THU1539	720.19
THU3251	720.3
THU2641	720.4
THU2423	720.5
TH201500908.S	720.848
THU2704	720.859
TH02781.N	721.35
THU1495	721.357
THU0513	721.358
THU1684	721.373
THU0497	721.397
THU2020	721.435
THU2392	721.6
TH04736.N	721.848
THU5355	721.862
THU4345	722.219
THU2056	722.458
THU2612	722.5
THU0961	722.647
THU5830	722.844
THU3128	723.3
THU2120	723.848
THU2485	723.942
THU0405	723.957
THU2754	724
THU3081	724.267
TH03833.N	724.355
THU0947	724.357
THU1174	724.357
THU2213	724.4
TH02960.N	724.78
THU2725	724.8
THU0402	724.853
THU2014	724.854
THU2027	724.855
THU3570	724.857
THU4992	724.944
THU1066	725.011
THU2051	725.321
TH201500688.S	725.348
TH201500858.S	725.356
TH04690.N	725.856
THU2491	725.944
THU2325	725.946
THU1602	726.127
THU1941	726.355
THU2573	726.7
THU3232	726.7
THU5071	726.86
THU4919	726.941
THU2263	727.2
38230	727.217
THU1625	727.445
THU2517	727.612
THU1752	727.795
THU2756	727.8
TH03037.N	727.854
THU1840	727.858
THU3106	727.894
TH01465.N	727.944
THU1332	728.358
THU2581	728.7
THU2683	728.7
TH02025.N	728.949
THU1968	729.183
THU3253	729.2
V25906	729.351
TH01745.N	729.351
THU0887	729.554
THU2418	729.797
TH201501027.S	729.81
THU1070	729.854
THU2115	729.94
THU3233	730.1
THU1484	730.136
THU5137	730.187
THU4941	730.356
THU5263	730.395
THU2524	730.444
THU4064	730.445
TH201500680.S	730.465
THU3138	730.502
THU2475	730.848
THU1991	731.352
TH02399.N	731.447
THU3279	731.854
TH201500390.S	732.05
THU2359	732.3
TH01759.N	732.351
THU5351	732.442
THU4404	732.517
TH02413.N	732.76
TH04691.N	732.852
THU1043	732.856
THU2655	732.9
THU2484	732.942
THU1632	733.275
THU2189	733.3
THU3556	733.497
THU2876	733.9
THU2265	734.1
THU1517	734.182
THU2125	734.244
THU5314	734.277
TH03986.N	734.351
THU5349	734.362
THU5469	734.576
TH04531.N	734.64
THU0531	734.853
THU1891	734.86
THU2821	734.949
THU2072	735.107
THU3186	735.3
TH201500754.S	735.341
THU3925	735.345
THU2195	735.7
THU2874	735.8
TH01638.N	735.852
THU0782	736.053
TH201501042.S	736.144
THU2496	736.193
THU0410	736.353
THU2659	736.846
TH02008.N	736.861
THU2284	737
THU5868	737.335
THU1843	737.584
THU2964	737.75
TH03594.N	737.844
THU3245	737.935
THU3034	738.3
TH02543.N	738.346
THU1438	738.352
TH03886.N	738.587
TH03808.N	738.955
THU3888	739.16
THU5141	739.406
THU3040	739.694
THU2222	739.8
THU1131	739.874
THU2419	740
THU1009	740.347
THU0700	740.443
TH03252.N	740.552
THU1325	740.851
THU2911	741.244
THU2139	741.344
TH201500962.S	741.353
TH02202.N	741.447
THU0724	741.652
THU0812	741.847
THU3519	741.852
THU1591	741.899
THU2774	741.9
TH01734.N	741.946
TH01476.N	742.06
THU0457	742.102
TH03529.N	742.345
TH03382.N	742.391
THU3147	742.4
TH03241.N	742.439
THU2255	742.6
THU1311	742.946
THU2433	743
THU5001	743.188
THU2909	743.3
THU1808	743.346
THU0777	743.44
TH05103.N	743.554
THU2278	743.7
THU3786	743.847
THU0727	743.854
TH01613.N	743.856
THU3801	743.86
THU1860	744.05
THU2387	744.1
THU4023	744.204
TH04925.N	744.347
THU2519	744.349
THU1393	744.36
THU1556	744.444
TH03428.N	744.556
THU2977	744.7
TH02196.N	744.842
TH04922.N	744.847
THU5032	744.851
THU0731	744.852
TH05221.N	745.054
THU2154	745.248
THU2597	745.4
TH02028.N	745.442
THU2351	745.507
TH02102.N	745.85
TH03182.N	746.226
THU3694	746.297
THU0524	746.348
TH02256.N	746.351
THU0878	746.351
THU1576	746.442
THU2990	746.533
THU2331	746.6
TH201500108.S	746.842
THU2505	746.853
THU4153	746.94
THU2093	747.104
THU1274	747.15
TH04872.N	747.181
THU2311	747.2
THU1303	747.441
THU2314	747.7
THU1633	747.843
THU2906	747.857
THU4166	747.939
THU2209	748.1
THU2190	748.3
THU1098	748.348
THU4040	748.356
TH01833.N	748.847
THU4925	748.849
THU2971	748.852
THU0908	748.939
THU2892	749.1
THU3615	749.128
THU2200	749.3
THU2303	749.3
TH02652.N	749.318
THU5289	749.844
THU4461	749.847
THU2194	750.1
THU3691	750.179
THU1999	750.487
THU2017	750.518
THU2537	750.575
THU1656	750.653
THU5561	750.853
THU5741	750.857
TH03622.N	750.937
TH04628.N	750.944
THU0830	751.142
THU0500	751.352
THU1745	751.354
THU2221	751.4
THU5512	751.548
THU2296	751.844
THU5886	751.849
THU2000	752.004
THU0546	752.35
THU0907	752.35
THU4374	752.356
TH02401.N	752.442
THU2443	752.6
THU2077	752.65
THU0950	752.852
THU5334	752.944
THU4070	752.945
THU2237	753.352
THU3536	753.353
THU2477	753.4
THU1493	753.554
THU3143	753.753
TH03816.N	753.855
TH02353.N	753.942
THU1657	754.099
THU5897	754.186
THU3261	754.2
TH03970.N	754.5
THU3218	754.6
THU1832	754.612
THU0942	754.671
THU1976	754.846
THU2033	754.85
THU4066	754.942
TH02805.N	755.136
THU1683	755.275
TH201500321.S	755.348
THU0459	755.348
TH02230.N	755.349
THU2364	755.7
TH02449.N	755.841
THU1919	756
TH01659.N	756.051
THU3044	756.3
TH02043.N	756.344
THU2383	756.6
THU3031	756.8
39063	756.836
THU2571	756.9
THU2283	757.163
TH02221.N	757.244
THU1829	757.371
THU0896	757.441
THU1814	757.444
THU3612	757.573
THU2422	757.7
THU4039	757.834
THU1514	757.85
THU2462	758.3
TH201500955.S	758.502
THU2815	758.517
THU1637	759.054
THU0493	759.341
TH21500886.S	759.344
THU1042	759.35
THU1324	759.355
THU2826	759.441
THU2676	759.574
THU2465	759.6
TH02511.N	759.78
TH04414.N	759.841
THU3636	759.847
THU1913	759.851
THU2666	759.854
THU0721	759.94
THU4976	760.054
TH201501037.S	760.182
THU4357	760.186
THU2728	760.2
TH201500650.S	760.341
THU2451	760.442
THU2148	760.554
THU1476	760.564
TH01635.N	760.851
TH04958.N	760.891
TH04089.N	760.941
THU0909	760.953
THU3453	761
TH201500454.S	761.262
V39216	761.338
THU2022	761.344
THU1318	761.354
THU0745	761.357
THU2945	761.6
THU0824	761.705
TH02687.N	761.84
TH01834.N	761.844
THU5521	761.845
TH04398.N	761.845
THU5932	761.849
THU5938	761.894
THU0540	761.896
THU0822	761.953
THU5035	762.194
TH02550.N	762.34
THU1749	762.342
THU1988	762.357
TH04201.N	762.44
THU5093	762.548
THU2321	762.59
THU2300	762.6
TH201500939.S	762.847
TH01819.N	762.945
THU1635	763.258
THU1631	763.261
THU1503	763.353
THU2119	763.359
TH02894.N	763.367
TH03562.N	763.39
THU2544	763.4
THU1818	763.45
THU2570	763.7
TH02085.N	763.703
V26036	763.837
THU1904	763.852
TH01630.N	763.853
TH02342.N	763.854
TH201501050.S	763.881
THU3452	764
THU2042	764.035
THU0527	764.249
THU2841	764.652
THU2254	764.7
THU2940	764.7
THU1772	764.847
THU0704	764.85
THU0438	764.851
THU2980	764.9
TH201501067.S	765.2
THU2731	765.2
THU5551	765.247
THU2960	765.3
THU3023	765.397
THU0863	765.441
THU2134	765.67
THU3045	765.8
TH03413.N	765.834
THU2142	765.918
THU0894	766.191
THU3289	766.2
TH201500693.S	766.336
THU1505	766.344
THU2089	766.346
THU1486	766.349
THU2444	766.5
THU5106	766.552
THU2653	766.733
THU2054	766.844
TH201500942.S	766.846
THU5819	766.848
THU1711	766.851
THU3014	767.1
TH201500092.S	767.343
THU2995	767.667
THU2652	767.8
THU0988	767.813
THU3476	767.843
THU3859	767.939
THU2879	767.972
THU3537	768.185
THU5470	768.185
THU0919	768.275
THU1957	768.317
TH201500269.S	768.443
THU3720	768.476
THU1648	768.531
THU2261	768.6
THU2468	768.847
THU3766	768.943
THU4857	769.178
TH03367.N	769.342
THU3685	769.344
THU1912	769.347
THU2053	769.444
THU2988	769.6
TH201500913.S	769.83
THU2023	769.838
TH04441.N	769.851
THU3614	769.854
THU5900	770.047
THU1199	770.157
TH01650.N	770.199
TH201501088.S	770.339
THU1706	770.346
TH21500282.S	770.349
THU0536	770.527
THU1530	770.615
THU0447	770.699
THU2926	770.8
THU0562	770.845
THU4034	770.853
TH201500186.S	770.915
V330066	770.941
TH02941.N	771.173
THU1490	771.344
THU2259	771.347
THU1039	771.349
TH03745.N	771.351
THU5577	771.562
TH201500234.S	771.842
TH01872.N	771.849
THU5188	771.86
THU5144	771.88
THU0722	772.139
TH05168.N	772.348
TH05169.N	772.355
THU3932	772.366
THU2432	772.5
TH201500151.S	772.542
THU4948	772.546
TH201500197.S	772.606
THU0401	772.704
THU4964	772.839
THU2021	772.846
THU1079	772.853
THU5449	772.874
THU3020	772.9
TH01839.N	773.245
TH04426.N	773.315
TH03459.N	773.395
THU1543	773.515
THU2067	773.583
THU1696	773.69
THU2461	773.8
TH01470.N	773.849
THU1216	773.849
TH03444.N	773.889
THU4205	774.06
TH04223.N	774.339
THU5585	774.347
THU5179	774.352
TH201500362.S	774.394
TH201501034.S	774.394
THU3610	774.395
THU2377	774.4
THU2363	774.6
THU2689	774.9
TH02089.N	775.103
THU1743	775.176
THU1695	775.345
THU3223	775.346
THU2313	775.4
TH04625.N	775.442
THU5493	775.487
THU1578	775.549
THU4897	775.606
THU2162	775.846
TH01491.N	775.847
THU0628	776.275
THU2796	776.349
THU1347	776.352
THU2553	776.4
THU3449	776.4
THU2294	776.5
THU2903	776.54
TH04523.N	776.839
TH201500129.S	776.839
THU2619	776.845
TH02690.N	776.942
THU3095	777.1
THU3271	777.2
THU2374	777.3
THU0498	777.343
THU1450	777.394
TH02194.N	777.442
THU3673	777.546
THU0564	777.599
THU2223	777.7
THU1980	777.844
TH03309.N	777.844
THU2124	777.846
TH01633.N	777.852
THU1937	777.892
THU3215	778
TH04944.N	778.147
TH04332.N	778.341
THU3649	778.344
THU0674	778.355
THU3687	778.481
TH03946.N	778.746
THU2559	778.842
THU3003	778.854
THU3714	778.943
THU2549	779
THU2736	779
THU3135	779
THU5108	779.05
THU1549	779.055
THU1384	779.18
THU1972	779.349
THU5094	779.35
THU1110	779.366
THU2927	779.4
THU3609	779.645
THU2986	779.747
TH201500956.S	779.842
TH201500327.S	779.849
TH02370.N	779.889
TH03607.N	779.942
THU2233	780
TH04026.N	780.201
THU3590	780.341
TH01466.N	780.355
THU5941	780.439
THU2184	780.8
TH201500692.S	780.839
TH01832.N	780.847
TH01891.N	780.852
THU1697	780.896
THU5142	780.937
TH201500394.S	780.979
THU2335	781.25
THU3192	781.3
35263	781.342
THU2508	781.346
THU1710	781.348
THU3874	781.555
THU1784	781.597
TH201500544.S	781.847
THU1944	781.849
THU5095	781.85
THU1736	781.858
THU2792	782.058
THU5143	782.212
TH03212.N	782.276
THU2061	782.422
THU0466	782.601
THU1561	782.605
TH02760.N	782.752
THU3931	782.847
THU1194	782.851
THU1002	782.858
THU2947	783
THU3250	783.2
THU3788	783.351
TH02357.N	783.439
TH01823.N	783.85
THU0807	783.85
THU1569	783.913
TH201500794.S	783.939
THU2459	784
TH04793.N	784.049
TH02799.N	784.052
TH01881.N	784.356
TH201500349.S	784.508
THU0491	784.608
TH201500895.S	784.837
TH201500058.S	784.843
THU3286	785
THU1965	785.052
THU3893	785.123
THU3641	785.273
THU2615	785.3
THU1714	785.512
THU0802	785.547
THU2935	785.6
THU0851	785.699
THU3101	785.9
THU2113	785.936
TH02460.N	785.939
THU3249	786.067
TH04720.N	786.338
THU3591	786.344
TH02565.N	786.351
THU4088	786.388
THU2412	786.4
THU4366	786.421
THU5418	786.664
TH03907.N	787.052
THU2356	787.1
THU4376	787.175
THU2454	787.2
THU2082	787.205
TH01740.N	787.35
THU2579	787.4
TH01735.N	787.463
THU2235	787.512
THU2128	787.546
TH02763.N	787.546
THU4855	787.6
THU2428	787.6
THU1027	787.84
THU5177	787.848
THU0426	787.893
TH02033.N	787.912
THU3480	787.939
THU1130	787.942
TH02371.N	787.993
TH04707.N	788.145
THU0436	788.199
TH04068.N	788.223
TH02074.N	788.553
THU5412	788.573
THU1419	788.84
THU4876	788.846
TH04624.N	788.94
TH03738.N	788.951
THU2885	788.974
THU1692	788.995
THU1069	789.016
THU2719	789.2
THU2425	789.3
TH04498.N	789.331
V102652	789.341
TH04893.N	789.346
THU1679	789.346
THU1457	789.349
THU2408	789.404
TH03406.N	789.834
THU3267	789.837
THU1377	789.855
THU5764	789.878
THU2065	790.096
THU2622	790.1
THU3000	790.1
THU1842	790.206
THU0970	790.339
THU0764	790.341
TH01756.N	790.345
TH201500360.S	790.597
TH01511.N	790.838
TH04083.N	790.844
THU0743	790.844
THU2781	790.847
THU2178	790.9
TH02808.N	791.049
THU4968	791.05
THU1540	791.076
TH03728.N	791.342
THU4050	791.347
THU2058	791.351
THU2019	791.351
TH201500220.S	791.437
THU4899	791.744
TH201500686.S	791.843
THU5067	791.843
THU2236	791.844
TH02556.N	791.846
THU3824	791.935
TH201500868.S	792.049
THU2566	792.1
TH02826.N	792.335
THU5011	792.341
TH02000.N	792.347
TH201500243.S	792.348
THU1951	792.366
THU1491	792.549
TH03627.N	792.6
TH02849.N	792.837
V109605	792.837
V108630	792.839
THU1423	792.937
TH02421.N	792.939
THU4036	793.344
THU2324	793.4
THU3086	793.645
THU2662	793.9
THU2486	793.939
THU2008	793.94
THU2458	794.3
THU1367	794.312
THU1248	794.35
THU1887	794.362
TH02820.N	794.383
THU3288	794.4
TH04275.N	794.439
THU3103	794.6
THU2248	794.834
THU1460	794.837
THU5181	794.841
THU4033	794.845
THU5560	794.948
THU4981	795.049
THU2326	795.1
THU2587	795.2
THU2548	795.3
THU3116	795.3
TH03965.N	795.344
TH201500167.S	795.345
TH21500854.S	795.346
THU2605	795.4
THU1998	795.486
THU4980	795.55
TH02016.N	795.843
THU2941	795.844
THU0474	795.85
TH02062.N	795.935
THU1304	795.939
THU5373	795.941
THU1940	795.992
THU4962	796.046
TH02865.N	796.26
THU3853	796.34
THU2953	796.8
TH02332.N	796.834
THU5841	796.836
33382	796.839
THU1293	796.844
THU2657	797
THU2568	797.2
TH03337.N	797.34
THU2856	797.344
THU5211	797.406
TH04798.N	797.552
TH03945.N	797.745
THU1230	797.839
THU2276	798
THU4148	798.01
TH02619.N	798.12
THU5618	798.331
TH201501107.S	798.332
THU0649	798.341
THU1650	798.342
THU5054	798.347
THU3840	798.355
THU2396	798.6
THU1343	798.74
THU4347	798.807
TH02777.N	798.84
TH01830.N	798.843
THU1225	798.846
TH201500256.S	798.982
THU0566	799.096
TH04567.N	799.336
TH201500152.S	799.345
TH04981.N	799.44
THU2310	799.5
THU4086	799.544
TH03500.N	799.547
THU0880	799.547
THU0534	799.707
TH03149.N	799.721
THU1643	799.831
TH04276.N	799.831
THU0751	799.837
THU4383	799.844
TH05269.N	799.849
THU0898	799.852
TH01691.N	799.854
THU0431	799.889
TH03027.N	800.049
THU2985	800.3
THU1747	800.342
TH05240.N	800.344
THU1464	800.346
THU0925	800.353
TH01884.N	800.436
THU2211	800.5
TH02254.N	800.843
TH03718.N	801.05
THU3258	801.1
THU4208	801.246
TH01568.N	801.341
THU4682	801.342
THU1426	801.344
THU1764	801.345
THU5862	801.347
THU1599	801.348
THU2864	801.547
THU2572	801.6
THU3205	801.6
THU1948	801.623
THU1114	801.646
[truncated: 4,861 more rows]

## Sheet: Fig2c
Fig2C
Strain gene type	Distance traveled (m)
THU0809	285.458
THU1866	279.64
THU1673	269.831
THU2121	268.262
THU4021	263.693
TH201500943.S	262.858
THU3658	257.756
THU3163	252.623
THU1468	249.883
TH01889.N	249.855
THU3861	248.97
THU5522	245.064
TH02083.N	238.154
THU1164	216.919
THU2555	216.069
THU1223	215.793
THU3226	214.557
THU1084	211.961
55330	211.76
TH01879.N	211.696
THU1952	209.362
THU2981	209.241
TH03000.N	209.054
THU0587	208.791
THU3154	204.431
THU3216	204.189
THU3472	203.702
THU3524	202.701
THU3026	202.368
THU4946	202.341
TH01885.N	202.315
THU2071	199.69
THU2858	197.975
THU2375	197.429
THU0696	196.604
THU0600	196.469
THU3447	195.513
THU1189	194.858
THU2279	194.1
THU3148	193.663
THU3204	191.773
THU2291	191.098
V330335	191.026
THU0416	190.947
THU0523	190.079
THU2833	189.921
THU3236	189.489
THU3538	189.387
THU1911	188.713
TH04607.N	187.556
TH01869.N	186.792
TH03262.N	186.699
THU5899	185.876
THU2182	185.562
THU2179	185.34
THU3214	185.309
THU3589	184.923
THU5768	184.688
THU3523	184.491
TH05190.N	184.464
THU2007	183.668
THU4013	183.256
THU2589	182.671
TH01776.N	181.597
THU2672	181.206
THU1179	179.676
TH04801.N	178.199
THU5762	177.78
THU1662	177.268
THU2246	177.208
TH01783.N	176.927
THU2434	175.964
THU1120	175.44
THU0890	175.107
THU1356	174.87
TH01903.N	174.74
TH201500624.S	173.929
THU2080	173.909
TH05003.N	173.875
TH01462.N	173.671
THU2138	173.327
THU1466	173.304
TH02291.N	173.171
THU3541	172.939
TH04372.N	172.694
THU5047	172.411
THU3571	172.348
TH201501080.S	172.318
THU2973	172.19
THU2601	172.117
TH02079.N	171.418
THU1624	171.345
THU2968	171.228
TH02272.N	171.207
THU2256	170.717
TH01463.N	170.708
TH01663.N	170.563
TH01466.N	170.459
TH05038.N	170.029
THU5275	169.157
THU2679	169.066
THU2149	168.958
THU1500	168.791
THU2518	168.39
THU2266	167.42
TH01614.N	167.273
THU5706	167.242
THU4154	167.006
THU5637	166.609
TH04465.N	166.361
THU1449	166.2
THU4370	166.123
THU2560	165.799
THU1894	165.496
THU2550	165.448
THU0535	165.344
TH201500297.S	165.343
TH201500202.S	165.256
THU5518	165.174
THU2674	165.086
THU1647	164.955
THU0573	164.918
THU3128	164.666
THU2925	164.454
THU2722	164.182
THU2444	164
THU1090	163.766
THU2094	163.68
THU2673	163.575
THU2090	163.399
THU2219	163.302
THU2264	163.184
THU3453	163.019
THU2838	162.721
THU1613	162.616
THU2521	162.453
THU2322	162.437
THU3534	162.18
THU5875	162.07
THU3252	162
TH01911.N	161.756
THU2849	161.258
THU3251	161.063
THU2376	160.949
THU2561	160.926
THU5294	160.898
THU5609	160.764
TH03729.N	160.544
TH201500629.S	160.426
THU3013	160.182
THU3488	159.855
TH01625.N	159.779
THU3266	159.77
TH201500191.S	159.617
THU2069	159.536
TH01740.N	159.382
THU5399	159.318
THU3145	159.085
THU3254	159.015
THU1180	158.763
THU1603	158.699
THU3542	158.234
THU2379	158.005
TH02928.N	157.86
THU4068	157.674
THU1136	157.627
THU2159	157.51
TH01490.N	157.132
THU1454	157.112
THU0755	156.986
THU2293	156.914
THU2403	156.778
THU0486	156.758
THU1962	156.388
THU1334	156.068
THU1125	155.92
THU2575	155.553
THU1050	155.14
THU2603	155.086
THU2378	155.044
THU3574	155.035
THU2620	154.914
THU2564	154.766
THU1742	154.733
THU1611	154.635
THU2675	154.616
THU2205	153.823
THU2717	153.614
THU2258	153.569
THU2134	153.379
THU3275	153.34
TH201500087.S	153.231
THU5712	153.106
THU2573	153.057
THU3218	152.747
THU2176	152.696
THU0417	152.627
THU5229	152.338
THU2478	152.319
THU1337	152.25
THU5349	152.15
THU3247	152.021
THU2705	151.816
THU2759	151.64
THU0443	151.502
THU1690	151.187
THU2913	151.185
THU1826	150.899
THU3480	150.619
THU0444	150.449
THU3487	150.322
TH05169.N	150.269
THU2254	150.21
THU0861	150.201
THU2443	150.123
THU2123	149.896
THU1899	149.882
THU1161	149.705
THU1471	149.595
TH01886.N	149.506
THU3514	149.337
TH01880.N	149.318
THU3540	149.197
THU2365	149.179
TH201500146.S	149.172
TH04479.N	149.073
THU1984	148.894
THU2273	148.889
TH01890.N	148.561
THU2052	148.463
THU2786	148.396
THU2654	148.345
THU2636	148.314
THU3103	147.918
THU3255	147.866
THU1914	147.803
THU3155	147.672
THU3116	147.398
THU1496	147.373
THU1071	147.289
THU1629	147.109
THU2370	147.025
THU2342	146.984
THU5758	146.872
THU1946	146.831
THU3220	146.746
THU3459	146.633
THU1342	146.549
THU2382	146.522
THU2257	146.473
TH01704.N	146.387
THU2545	146.386
THU5148	146.309
THU3015	146.306
THU1372	146.285
THU5844	146.149
THU0974	146.042
THU5827	146.001
THU1583	145.9
THU2891	145.762
THU5741	145.76
THU2915	145.756
THU2639	145.732
THU0844	145.528
THU2367	145.428
THU3224	145.357
THU1719	145.113
THU2380	145.039
THU2859	144.901
THU2953	144.866
THU2554	144.822
THU5933	144.799
THU0490	144.778
THU2704	144.53
THU1777	144.515
THU1891	144.086
THU5355	144.082
THU3468	143.945
TH02871.N	143.767
THU2826	143.724
THU0569	143.659
THU0565	143.575
TH01732.N	143.383
THU0592	143.366
THU1040	143.336
THU3285	143.236
TH04083.N	143.179
THU2992	143.145
THU1204	143.116
THU4424	143.05
THU2369	142.929
THU2200	142.862
THU2072	142.853
THU3454	142.805
TH04572.N	142.71
THU1127	142.663
THU2265	142.644
THU2761	142.55
THU2042	142.547
TH02252.N	142.465
THU3813	142.437
THU0876	142.21
TH01467.N	142.156
THU2391	142.063
THU3505	141.913
THU1872	141.839
THU2275	141.543
THU3868	141.49
THU3159	141.343
THU2358	141.333
TH201500251.S	141.325
THU1804	141.242
THU3112	141.111
THU1615	141.076
THU2343	141.064
TH01647.N	140.924
THU2572	140.9
THU1919	140.897
THU5303	140.78
THU3287	140.771
THU3147	140.752
THU2386	140.685
TH01795.N	140.663
THU5402	140.608
TH201500361.S	140.561
THU2928	140.456
THU1636	140.443
28940	140.376
THU2538	140.236
THU2400	140.226
THU1030	140.155
THU5188	140.142
THU2517	140.127
THU2062	140.124
THU3106	140.015
THU2004	139.947
TH04967.N	139.89
THU0542	139.817
THU2164	139.707
THU0505	139.694
TH201500700.S	139.512
THU1929	139.386
THU2565	139.323
THU3482	139.31
THU1172	139.235
THU1928	139.16
THU2162	139.042
THU2738	138.752
TH04709.N	138.719
THU5788	138.602
THU1332	138.586
THU0459	138.575
THU3515	138.488
THU5286	138.476
TH201500868.S	138.355
THU1945	138.276
THU3460	138.272
THU0684	138.245
THU3645	138.174
THU2147	138.129
THU2940	137.901
THU2460	137.814
THU1546	137.741
THU3280	137.714
THU0472	137.677
THU1531	137.667
THU1488	137.663
THU0441	137.621
THU2629	137.552
THU2812	137.542
THU0763	137.502
THU1013	137.469
TH201500161.S	137.382
THU5817	137.289
THU5071	137.289
THU2529	137.212
TH201500310.S	137.211
THU2309	137.175
TH02882.N	137.126
THU4798	137.093
THU3625	137.072
THU2855	136.931
THU1034	136.89
THU2967	136.869
THU3235	136.852
TH01489.N	136.832
TH01599.N	136.687
TH01881.N	136.446
THU0950	136.402
THU3450	136.358
THU2574	136.327
THU1699	136.319
THU2975	136.2
THU2682	136.153
TH02046.N	136.149
THU2043	136.023
THU0923	135.953
THU2871	135.936
THU3494	135.901
THU2567	135.825
THU5906	135.743
THU3100	135.728
THU4095	135.703
THU4422	135.641
THU1173	135.596
THU2455	135.567
TH01465.N	135.389
THU1447	135.387
THU2409	135.369
THU0571	135.362
THU3289	135.346
THU2383	135.331
THU2796	135.32
THU3201	135.182
THU2381	135.088
TH01638.N	135.077
TH04626.N	135.063
THU3095	135.013
THU4064	134.82
THU2987	134.806
THU0464	134.805
THU0412	134.785
THU2116	134.754
THU0474	134.682
THU1630	134.66
THU2867	134.586
THU5885	134.549
THU0681	134.527
TH01705.N	134.48
THU0674	134.459
THU2740	134.417
THU2782	134.249
THU0502	134.166
THU2751	134.135
THU1586	134.124
THU4333	134.118
THU2089	134.117
THU0931	134.058
TH01908.N	134.012
THU1420	133.964
THU2402	133.959
THU3253	133.956
THU2688	133.843
TH03741.N	133.756
TH201500465.S	133.671
THU2126	133.628
THU2081	133.574
THU3918	133.553
THU2135	133.527
THU3927	133.463
THU2346	133.458
THU4864	133.443
THU2568	133.424
THU2503	133.371
THU2318	133.361
THU2656	133.243
THU2356	133.155
THU1142	133.115
THU3623	133.099
THU1873	133.096
TH04342.N	133.037
THU5317	132.955
THU2359	132.894
TH01860.N	132.89
THU0739	132.829
THU2473	132.779
THU1106	132.744
THU1998	132.478
THU2163	132.191
THU0398	132.167
THU2616	132.131
THU2392	132.067
TH201500098.S	131.966
THU0551	131.959
THU2093	131.812
THU3598	131.774
TH03037.N	131.773
THU2519	131.692
THU1131	131.653
THU3101	131.549
THU1124	131.499
THU1113	131.305
THU2095	131.277
THU5795	131.236
THU2252	131.227
THU2389	131.162
TH01897.N	131.078
TH201500985.S	131.072
THU1022	131.057
THU5886	130.999
THU1183	130.978
THU0457	130.963
THU5233	130.908
THU2692	130.882
THU2537	130.818
TH04579.N	130.81
THU2878	130.804
THU4294	130.772
TH01725.N	130.755
THU3187	130.724
THU2562	130.688
THU1997	130.687
THU2566	130.651
THU0488	130.644
TH04415.N	130.627
THU2010	130.593
THU1830	130.544
THU1957	130.528
THU2523	130.354
THU1960	130.33
THU4793	130.305
THU1398	130.294
THU0536	130.249
THU2271	130.099
THU1689	130.095
THU2691	130.092
TH01648.N	129.97
THU0419	129.922
THU2428	129.903
THU0493	129.884
THU1737	129.881
TH02041.N	129.853
THU3244	129.851
THU0438	129.815
THU2268	129.75
THU2976	129.716
THU3065	129.712
THU2824	129.7
THU1239	129.683
THU2216	129.616
THU1736	129.589
THU2919	129.575
THU2600	129.573
THU1522	129.537
TH01834.N	129.48
THU3828	129.305
THU4063	129.284
THU3003	129.182
THU3259	129.115
THU2278	129.093
TH01617.N	129.066
TH02342.N	129.064
THU2638	128.975
THU0843	128.938
THU1944	128.872
THU5755	128.734
THU4148	128.731
THU4307	128.7
THU0563	128.671
THU0560	128.664
THU1540	128.651
THU4115	128.641
THU5045	128.578
TH01477.N	128.552
THU3162	128.371
THU2926	128.254
THU0743	128.231
THU2300	128.207
THU5923	128.184
THU3509	128.167
THU1393	128.137
THU1327	128.08
THU0436	128.074
THU5805	128.065
THU2253	128.032
THU3830	127.974
TH01764.N	127.95
THU2301	127.886
THU1304	127.824
THU5837	127.798
THU2061	127.736
THU1581	127.713
THU1988	127.702
TH04893.N	127.594
THU2960	127.512
THU4355	127.502
TH04981.N	127.413
THU2599	127.367
THU2198	127.323
THU2255	127.271
THU2653	127.258
THU5268	127.256
THU3284	127.226
THU2432	127.165
THU1155	127.101
THU2718	127.089
THU5826	127.034
THU3135	126.968
THU3221	126.892
THU2862	126.813
THU2801	126.804
THU3208	126.753
THU2399	126.613
TH03826.N	126.543
THU2911	126.462
THU5580	126.376
THU2288	126.353
THU4315	126.346
THU1126	126.28
THU3564	126.229
THU0525	126.092
THU2048	126.071
TH01875.N	126.065
THU0807	126.024
THU2549	125.998
THU2077	125.911
THU2439	125.886
THU0401	125.882
THU0917	125.854
THU0466	125.827
THU0413	125.81
THU2051	125.807
THU5257	125.787
THU2734	125.709
THU1857	125.702
THU2424	125.68
THU2240	125.677
THU0914	125.659
THU5260	125.646
THU2304	125.601
THU0414	125.573
THU3185	125.568
THU0824	125.508
THU1632	125.506
THU4069	125.471
THU2166	125.467
THU3273	125.456
THU2681	125.444
TH02563.N	125.429
THU2127	125.405
THU0603	125.325
THU1347	125.308
THU5287	125.233
THU0721	125.228
THU2410	125.08
THU2133	125.069
THU2323	125.067
TH01613.N	125.062
THU1749	125.058
THU3537	125.055
TH02294.N	125.034
THU5927	125.016
THU3274	124.998
THU4035	124.979
THU1079	124.957
THU2971	124.875
THU2856	124.788
THU2452	124.748
THU2983	124.745
TH03745.N	124.646
THU4055	124.52
THU2807	124.485
TH01646.N	124.483
THU2368	124.471
TH03542.N	124.465
THU3264	124.458
TH201501050.S	124.426
THU0515	124.368
THU2267	124.351
THU2990	124.338
THU2872	124.31
THU1491	124.152
THU2079	124.136
THU0492	124.113
THU5562	124.052
THU0521	124.029
THU1311	124.009
THU5312	123.995
THU1735	123.977
THU1369	123.937
THU2671	123.93
THU0424	123.819
THU2344	123.789
TH02052.N	123.784
THU4311	123.765
THU5764	123.692
TH01644.N	123.686
THU5939	123.668
THU3671	123.661
THU2533	123.617
THU2490	123.572
THU0889	123.434
THU2118	123.349
THU3888	123.27
THU4062	123.256
THU5240	123.231
THU2333	123.202
THU2669	123.165
THU2937	123.133
THU1840	123.112
THU2175	123.106
THU1711	123.087
TH201500260.S	123.057
THU2336	123.045
THU1539	123.028
THU5852	123.015
THU0826	122.986
THU2648	122.974
THU3501	122.887
THU5745	122.842
THU5849	122.834
THU2543	122.768
THU5321	122.752
THU2049	122.733
THU3261	122.704
TH02025.N	122.703
THU0470	122.692
THU2405	122.686
TH04922.N	122.664
THU2155	122.628
THU0738	122.556
THU2650	122.509
THU5900	122.5
THU5780	122.456
THU4851	122.451
THU3556	122.448
THU0701	122.435
THU5862	122.426
TH01748.N	122.407
THU5117	122.386
THU3464	122.379
THU4882	122.371
THU2883	122.367
THU5346	122.364
THU4438	122.36
THU2827	122.349
THU1529	122.309
THU2047	122.279
TH03018.N	122.194
THU0405	122.17
THU0934	122.089
THU2541	122.026
THU3114	122.016
THU3452	122.011
THU2140	121.992
THU2783	121.954
THU5054	121.953
TH201500250.S	121.941
THU2685	121.937
THU2922	121.86
THU2703	121.853
TH01823.N	121.731
THU2084	121.719
THU0487	121.659
THU1457	121.634
THU3180	121.59
THU1091	121.582
THU1216	121.517
TH01810.N	121.516
THU2128	121.508
THU2763	121.447
THU1046	121.393
THU0539	121.265
TH01830.N	121.246
THU2425	121.204
THU2320	121.177
THU5348	121.087
THU3078	121.069
THU3931	121.042
THU0903	121.032
THU1194	121.016
THU1385	121.009
TH01716.N	121.004
THU0507	120.97
THU0984	120.948
TH04676.N	120.948
TH01561.N	120.94
THU2590	120.937
THU3465	120.9
TH03467.N	120.879
THU2471	120.864
TH03866.N	120.858
THU2018	120.851
THU2646	120.762
TH02671.N	120.734
THU5678	120.733
THU5743	120.73
THU2619	120.703
TH02621.N	120.665
TH01678.N	120.58
THU3279	120.573
THU1710	120.555
THU0491	120.501
THU0771	120.451
THU1831	120.447
THU1909	120.378
TH02417.N	120.371
THU2364	120.369
TH01642.N	120.353
THU2430	120.317
TH201500680.S	120.29
TH201500169.S	120.169
THU2259	120.145
THU1325	120.095
THU2908	120.015
THU3188	119.968
TH04987.N	119.917
THU0828	119.896
THU1424	119.889
THU0929	119.885
THU2491	119.879
THU1505	119.863
THU2684	119.85
THU0830	119.806
THU2702	119.726
THU2393	119.703
THU1966	119.639
THU2451	119.597
THU2462	119.583
THU3889	119.572
TH01486.N	119.561
THU1932	119.491
THU2124	119.481
THU2141	119.473
THU0896	119.466
TH04954.N	119.46
THU3110	119.459
THU2119	119.446
THU2476	119.367
THU0752	119.318
TH02648.N	119.303
TH04277.N	119.278
THU2725	119.23
THU2698	119.157
THU2015	119.135
THU5802	119.13
THU2355	119.122
THU0628	119.114
THU2270	119.095
TH01633.N	119.09
TH02987.N	119.09
THU2784	119.086
THU3102	119.007
THU2805	118.97
THU0516	118.96
THU2082	118.929
THU5516	118.916
THU5433	118.902
THU2065	118.9
THU1303	118.875
THU2407	118.843
THU2708	118.829
THU2145	118.813
THU0792	118.789
THU1941	118.787
TH02607.N	118.75
THU1484	118.738
TH04580.N	118.713
THU3665	118.691
THU2172	118.688
THU0546	118.687
THU1517	118.676
THU0578	118.665
THU3121	118.642
THU1569	118.624
THU5497	118.617
THU5171	118.611
THU2302	118.608
THU3008	118.368
THU4034	118.346
THU3994	118.327
THU0483	118.31
THU1138	118.261
THU0513	118.253
THU1695	118.248
THU2337	118.227
THU2876	118.177
THU4682	118.153
THU0782	118.147
TH03031.N	118.13
THU1495	118.108
THU1905	118.09
THU2230	118.072
THU2422	118.07
THU2493	118.041
THU2028	118.032
TH201501145.S	118.03
TH02413.N	117.982
THU0960	117.975
TH01491.N	117.91
THU3200	117.906
THU1042	117.904
THU2752	117.867
TH04046.N	117.858
THU2633	117.844
THU2412	117.807
THU2401	117.752
THU2728	117.742
THU2165	117.741
TH02089.N	117.708
THU5123	117.703
THU2499	117.694
THU0601	117.666
THU1195	117.612
THU1768	117.611
THU5517	117.574
TH01694.N	117.572
THU3124	117.542
THU2188	117.526
THU2712	117.519
THU3211	117.487
TH02074.N	117.462
THU5877	117.438
TH05284.N	117.425
THU0829	117.412
THU1809	117.379
TH05277.N	117.352
THU2335	117.312
TH201500182.S	117.249
THU2453	117.238
THU5311	117.212
THU5561	117.192
THU2659	117.163
THU2031	117.151
THU2696	117.131
THU2352	117.123
TH201500917.S	117.107
THU1282	117.098
THU0432	117.09
TH04973.N	117.083
TH03818.N	117.025
THU1541	117.014
THU1004	117.012
THU2345	117.005
THU2426	116.987
THU0723	116.985
THU0911	116.978
THU3019	116.966
THU2418	116.942
THU0404	116.912
THU2137	116.903
THU3934	116.887
THU3168	116.828
THU1215	116.787
THU2964	116.745
THU1251	116.744
THU2189	116.626
THU3233	116.613
THU2918	116.596
THU1527	116.562
THU2237	116.497
TH03234.N	116.497
THU1980	116.494
TH03934.N	116.485
THU2363	116.469
THU0966	116.468
THU3126	116.462
THU0770	116.393
THU3903	116.359
TH01470.N	116.329
THU2608	116.303
THU5890	116.297
THU3250	116.272
THU0458	116.247
TH01494.N	116.246
TH02229.N	116.221
THU2427	116.215
THU2475	116.191
THU1503	116.149
TH01876.N	116.127
THU3655	116.126
TH01787.N	116.102
THU1205	116.093
THU3113	116.056
THU1178	116.017
TH03027.N	116.01
TH201500705.S	116.005
THU0504	115.987
THU3217	115.974
THU2947	115.919
TH01507.N	115.907
THU4023	115.889
THU1745	115.857
THU3743	115.85
THU3009	115.824
THU1212	115.804
THU2289	115.786
THU5219	115.785
THU0482	115.776
THU2190	115.745
THU0534	115.725
THU1123	115.724
THU0622	115.674
THU3093	115.671
TH201500597.S	115.665
THU2757	115.594
THU2994	115.568
TH05103.N	115.545
THU2850	115.531
THU3288	115.472
THU2677	115.467
THU0815	115.462
THU3241	115.445
THU5851	115.425
THU1940	115.422
THU2522	115.421
THU2666	115.408
TH01622.N	115.388
THU3642	115.384
THU3150	115.365
TH01807.N	115.335
THU2655	115.328
TH01737.N	115.308
THU2442	115.279
THU1235	115.272
THU2374	115.203
TH04435.N	115.201
THU5941	115.164
TH01739.N	115.104
THU1114	115.082
THU2295	115.074
THU4878	115.027
THU2053	115.012
TH201500104.S	114.989
THU2845	114.964
THU0429	114.923
THU4942	114.889
THU5300	114.888
THU1580	114.879
THU2070	114.87
THU1088	114.84
THU1904	114.736
TH02454.N	114.706
THU2668	114.649
THU2328	114.612
THU1528	114.596
THU2985	114.568
THU1318	114.553
THU1021	114.512
THU3020	114.501
THU1355	114.5
THU4038	114.493
THU3814	114.475
THU5387	114.471
THU3286	114.47
THU1714	114.462
THU0446	114.46
THU1066	114.409
THU5932	114.386
THU2347	114.375
THU2260	114.355
THU4040	114.352
THU0562	114.335
THU2398	114.33
TH201500544.S	114.329
THU2005	114.32
THU5204	114.316
THU5319	114.284
TH04366.N	114.275
THU3677	114.266
THU2579	114.258
THU5143	114.253
THU3183	114.24
THU1150	114.212
THU0456	114.2
THU2585	114.117
THU3694	114.019
THU4992	114.012
THU2846	114.005
THU1701	114.005
THU5821	113.966
THU2670	113.961
THU1257	113.941
TH201500320.S	113.906
THU0670	113.866
THU0501	113.847
THU1519	113.844
THU2033	113.831
THU1243	113.785
THU2977	113.732
THU3197	113.697
THU2941	113.695
THU4423	113.66
TH201500521.S	113.613
THU3152	113.523
TH201500263.S	113.512
THU5781	113.51
THU2199	113.499
THU5512	113.453
THU1181	113.452
THU2024	113.438
THU0497	113.431
THU2431	113.427
THU1154	113.413
THU0602	113.402
THU2513	113.373
THU2046	113.373
THU0969	113.367
THU2353	113.362
THU2935	113.35
THU3581	113.348
THU1972	113.336
THU2645	113.31
THU1460	113.259
TH04837.N	113.251
THU5761	113.231
THU1230	113.204
THU1874	113.197
TH04026.N	113.19
THU3137	113.181
THU0452	113.149
THU3249	113.142
THU3601	113.135
THU0887	113.124
THU3712	113.105
THU0867	113.064
THU1346	113.023
THU2466	112.973
TH01492.N	112.965
THU0878	112.913
THU2843	112.902
THU2834	112.877
THU3268	112.856
THU2576	112.849
THU1862	112.813
THU3215	112.802
THU2263	112.785
THU3291	112.781
THU1588	112.769
THU3519	112.758
THU2282	112.737
THU5703	112.734
THU1992	112.726
THU0531	112.603
TH201500842.S	112.599
THU2903	112.595
THU1973	112.555
THU2122	112.524
THU1976	112.522
THU1296	112.522
THU2694	112.513
THU2984	112.51
THU2290	112.501
TH02259.N	112.485
THU3177	112.438
THU2865	112.414
TH05164.N	112.411
THU2457	112.396
THU2468	112.323
THU3930	112.255
THU3243	112.242
THU2193	112.231
THU1548	112.226
TH01615.N	112.158
THU3184	112.112
TH201500193.S	112.056
THU1095	112.039
THU2411	111.978
THU0946	111.977
THU2486	111.965
TH01728.N	111.944
THU1273	111.932
THU3483	111.91
THU2588	111.909
TH05225.N	111.884
THU2354	111.872
THU0477	111.862
THU0851	111.833
THU1308	111.813
THU0568	111.808
THU4855	111.805
THU3213	111.78
THU2117	111.776
THU1236	111.757
THU1907	111.755
THU5754	111.754
THU0832	111.747
THU1152	111.744
THU2652	111.665
THU2058	111.66
THU2729	111.596
THU0694	111.582
31350	111.58
THU3463	111.552
THU5870	111.519
THU1097	111.488
THU1175	111.484
THU1313	111.457
THU2238	111.457
THU4305	111.441
THU3239	111.43
THU4052	111.34
THU0524	111.319
TH04935.N	111.292
THU1077	111.285
TH02060.N	111.283
THU1987	111.275
THU4981	111.264
THU3118	111.262
THU2440	111.248
TH01762.N	111.229
TH01912.N	111.203
TH02624.N	111.194
TH01844.N	111.18
THU1715	111.167
TH01623.N	111.165
THU2719	111.139
THU5607	111.137
THU3027	111.126
THU3614	111.125
THU2484	111.116
THU5697	111.115
THU2350	111.096
THU2251	111.091
THU0961	111.073
TH02406.N	111.071
THU2397	111.056
THU1697	111.048
THU1061	111.041
THU1635	111.033
THU3049	111.032
TH201500390.S	111.028
THU1274	111.024
TH05230.N	110.999
THU1486	110.993
THU3462	110.987
THU2621	110.975
THU0442	110.942
TH04813.N	110.937
THU3840	110.93
THU0700	110.91
THU1146	110.831
THU2955	110.81
THU1915	110.793
THU3017	110.776
TH201500353.S	110.775
TH04931.N	110.759
THU2680	110.754
THU1640	110.748
TH04763.N	110.737
THU4976	110.721
THU2327	110.718
TH01833.N	110.716
THU3120	110.657
THU0437	110.634
THU0403	110.633
THU2011	110.596
THU2623	110.558
THU2404	110.516
THU3451	110.49
THU3618	110.485
TH02164.N	110.468
THU0597	110.453
THU3140	110.449
TH01896.N	110.439
THU1039	110.43
THU5263	110.415
TH201500886.S	110.384
THU1906	110.375
THU1467	110.37
TH03221.N	110.365
THU1506	110.354
THU2841	110.35
THU3156	110.349
THU1681	110.321
THU1648	110.321
THU2587	110.319
THU5857	110.309
THU3622	110.289
THU2306	110.25
THU2816	110.193
THU5067	110.188
THU1597	110.116
TH02412.N	110.086
THU3141	110.08
THU3457	110.034
THU2321	110.032
THU4070	110.014
THU0838	110.009
THU2014	110.007
THU0494	109.977
THU2113	109.958
THU1192	109.952
THU3536	109.944
THU1993	109.926
TH02105.N	109.921
THU0985	109.891
THU0874	109.885
THU1834	109.805
TH02073.N	109.769
THU1458	109.751
THU0570	109.738
THU0426	109.727
THU0727	109.675
THU3561	109.675
TH21501175.S	109.658
THU1098	109.65
THU2604	109.646
THU5373	109.642
THU0527	109.596
THU1680	109.56
THU0718	109.554
THU5404	109.531
TH05163.N	109.529
THU1482	109.523
TH01768.N	109.514
THU3756	109.498
THU1499	109.489
THU3047	109.468
THU1614	109.45
THU2202	109.429
THU2614	109.421
THU4030	109.352
TH03235.N	109.339
THU5224	109.336
TH03484.N	109.327
TH02208.N	109.313
THU1704	109.305
TH01813.N	109.303
TH01723.N	109.301
THU0704	109.291
THU3293	109.279
THU2115	109.277
THU2870	109.275
THU0885	109.239
THU1198	109.223
TH04265.N	109.216
THU1691	109.186
THU5936	109.185
THU1426	109.181
TH04736.N	109.167
TH201500971.S	109.137
TH03011.N	109.106
TH04636.N	109.1
THU2125	109.033
TH201500979.S	109.033
THU3649	109.011
THU2239	108.989
THU1065	108.973
THU2142	108.95
THU4875	108.948
THU0473	108.931
TH01893.N	108.9
TH02113.N	108.876
THU5189	108.865
THU1623	108.823
TH04748.N	108.816
THU1564	108.812
TH02000.N	108.812
THU2169	108.809
THU1135	108.808
THU5748	108.799
THU1607	108.796
TH04610.N	108.76
THU4702	108.75
THU5080	108.725
THU4980	108.675
TH03480.N	108.67
THU0584	108.661
TH201500248.S	108.657
THU4863	108.648
THU0712	108.646
THU5884	108.625
THU1764	108.607
THU3081	108.607
THU2597	108.604
THU0660	108.564
THU2419	108.552
TH03680.N	108.545
THU1002	108.543
THU4066	108.49
THU2714	108.483
THU1625	108.483
THU0997	108.476
THU3044	108.465
TH05181.N	108.449
THU2612	108.439
THU1201	108.437
THU4051	108.43
THU0868	108.426
TH01891.N	108.41
TH03558.N	108.4
THU2959	108.396
TH01691.N	108.389
THU5806	108.388
THU3130	108.358
THU1015	108.338
THU1618	108.334
THU2644	108.319
THU5793	108.298
THU2276	108.294
THU1746	108.286
THU3223	108.254
THU2596	108.228
TH01832.N	108.213
THU3998	108.21
THU2800	108.194
THU5680	108.191
THU3458	108.185
THU3486	108.184
THU1035	108.174
THU0566	108.159
THU3935	108.153
THU3055	108.126
TH02009.N	108.112
THU1523	108.11
THU3728	108.094
THU2326	108.094
THU3192	108.08
THU1951	108.06
THU2978	108.057
TH201500817.S	108.056
THU1608	108.037
THU2847	108.024
TH201500092.S	108.014
THU4389	108.014
THU2527	107.988
THU2183	107.967
THU5896	107.963
THU2280	107.942
THU2040	107.941
TH01872.N	107.933
TH03313.N	107.933
TH04863.N	107.901
THU4861	107.896
THU2413	107.893
THU4395	107.892
THU2423	107.891
THU1043	107.841
THU1487	107.829
THU5856	107.801
THU2995	107.763
THU2535	107.745
THU2417	107.741
THU3016	107.692
TH02070.N	107.688
THU1602	107.681
THU1248	107.658
THU3635	107.656
THU3169	107.634
THU5318	107.597
TH01809.N	107.589
THU3165	107.572
THU3448	107.547
THU0500	107.53
THU5757	107.525
TH03816.N	107.487
THU4031	107.471
TH01882.N	107.469
THU4965	107.464
THU1199	107.447
THU3115	107.41
THU1869	107.407
THU1252	107.375
THU3258	107.373
THU2236	107.367
THU5560	107.355
THU2316	107.353
THU1578	107.341
TH04024.N	107.336
THU2235	107.333
THU3726	107.332
THU0858	107.33
THU3105	107.269
THU2779	107.264
THU1509	107.261
THU1716	107.26
TH05248.N	107.253
THU0842	107.241
TH04578.N	107.229
TH01754.N	107.209
THU2686	107.209
TH05201.N	107.207
THU3039	107.195
THU1741	107.164
THU5135	107.156
THU1166	107.15
THU2201	107.14
THU1999	107.081
THU1712	107.07
THU2181	107.036
THU1249	107.029
THU2429	106.997
THU4027	106.98
THU1052	106.945
TH01616.N	106.93
TH03705.N	106.925
THU2075	106.837
TH05087.N	106.832
THU5011	106.812
TH01909.N	106.805
THU4448	106.769
THU1698	106.758
THU3052	106.726
TH02016.N	106.711
THU1706	106.708
TH01887.N	106.706
THU2939	106.705
THU0910	106.643
THU0463	106.624
TH01714.N	106.624
THU5740	106.622
THU3245	106.601
TH03028.N	106.568
TH02256.N	106.545
TH03727.N	106.535
THU1020	106.531
THU1845	106.515
THU5794	106.512
THU1348	106.502
TH201500464.S	106.487
THU3246	106.471
THU0399	106.459
THU0722	106.448
THU1238	106.439
THU0938	106.419
THU2037	106.411
THU3843	106.406
THU1887	106.399
THU5327	106.387
TH02459.N	106.385
THU5144	106.385
THU2250	106.347
THU1566	106.343
THU0392	106.325
THU0822	106.251
THU2986	106.223
THU1070	106.223
THU2880	106.22
THU1543	106.207
TH03728.N	106.206
TH01703.N	106.202
THU2524	106.194
TH04039.N	106.182
THU3096	106.168
THU5707	106.166
THU0726	106.157
THU1990	106.155
THU5091	106.129
THU3232	106.129
THU1163	106.092
TH03809.N	106.069
THU2054	106.048
TH201500340.S	106.035
TH201501081.S	106.024
THU2837	105.954
THU0857	105.929
TH201500691.S	105.922
THU2526	105.915
THU2148	105.859
TH03847.N	105.841
TH201500058.S	105.835
TH02661.N	105.812
TH01852.N	105.811
THU2905	105.794
THU3014	105.793
THU2470	105.791
THU5469	105.788
THU3134	105.781
THU3550	105.781
THU2683	105.757
THU1818	105.75
TH201500305.S	105.743
THU4357	105.736
TH03746.N	105.717
THU0451	105.71
TH02033.N	105.706
THU2472	105.696
THU1299	105.681
THU3142	105.679
TH04606.N	105.659
THU1637	105.642
THU4873	105.637
TH01848.N	105.634
THU2969	105.616
TH201500186.S	105.588
THU0877	105.556
THU3995	105.549
THU2853	105.539
THU0484	105.537
THU1014	105.511
THU1656	105.496
THU0445	105.494
TH01761.N	105.492
THU1633	105.461
THU2778	105.43
THU0663	105.426
TH02918.N	105.421
TH201500051.S	105.404
THU1028	105.352
TH04789.N	105.345
THU4475	105.332
THU4304	105.324
THU5704	105.322
THU0541	105.307
THU2931	105.299
TH02198.N	105.28
THU3122	105.276
TH201501039.S	105.265
THU0894	105.257
THU0588	105.25
THU5092	105.237
THU1860	105.224
THU4948	105.223
TH01666.N	105.167
THU2274	105.163
THU1130	105.162
THU1377	105.156
THU1663	105.126
THU1549	105.102
THU2191	105.086
THU1943	105.07
THU2980	105.028
TH02253.N	105.008
TH01729.N	105.006
TH04758.N	105.004
THU2482	104.968
THU1724	104.961
TH03740.N	104.959
TH01731.N	104.952
TH02781.N	104.91
THU1669	104.894
THU1268	104.891
THU2586	104.889
THU2501	104.888
THU3737	104.885
THU2016	104.875
THU1064	104.868
TH01770.N	104.814
THU0975	104.814
TH02062.N	104.798
TH04565.N	104.784
THU5897	104.758
THU1931	104.752
THU2547	104.738
TH03474.N	104.719
TH01658.N	104.703
THU2396	104.681
THU1293	104.677
THU3012	104.676
THU2091	104.666
TH01755.N	104.665
TH04585.N	104.659
TH02519.N	104.658
THU2906	104.651
THU2505	104.638
THU0768	104.591
THU2724	104.59
TH04929.N	104.574
THU3143	104.569
THU4869	104.562
THU5789	104.557
THU1923	104.545
THU1008	104.512
THU1271	104.497
TH03679.N	104.492
THU2864	104.487
THU0595	104.482
THU2187	104.444
THU3489	104.443
THU1883	104.407
TH04872.N	104.371
THU3263	104.366
TH201500080.S	104.347
THU2467	104.339
THU1684	104.334
THU1475	104.318
THU2459	104.314
THU0886	104.293
THU3164	104.252
THU2733	104.211
THU2746	104.197
THU4033	104.175
TH02826.N	104.162
THU0613	104.151
THU2194	104.137
TH04344.N	104.107
THU2144	104.099
THU3791	104.089
THU4334	104.088
THU0940	104.087
TH01883.N	104.081
TH01635.N	104.059
THU2627	104.034
THU3662	104.017
THU1600	103.986
THU2039	103.984
TH03604.N	103.969
THU1333	103.954
THU2050	103.954
THU2204	103.952
THU3046	103.947
THU4919	103.935
THU3477	103.928
THU5179	103.896
THU1072	103.884
THU2249	103.88
THU2809	103.879
THU1650	103.869
THU1819	103.848
THU2454	103.847
TH201500939.S	103.842
THU1842	103.835
TH04361.N	103.834
THU0434	103.833
THU0420	103.819
THU2731	103.807
THU3199	103.794
THU1228	103.786
TH03206.N	103.78
THU1418	103.768
TH04944.N	103.766
THU2035	103.748
THU0614	103.74
THU3634	103.724
THU3237	103.713
THU3637	103.711
TH01481.N	103.69
TH02108.N	103.681
THU0772	103.676
THU2310	103.671
THU2387	103.668
THU1089	103.619
TH02323.N	103.601
THU2351	103.584
THU1836	103.57
TH05061.N	103.539
TH201500441.S	103.526
THU0965	103.522
THU5358	103.496
THU0447	103.487
THU1203	103.487
THU0731	103.482
THU2949	103.459
THU5610	103.437
THU0590	103.437
THU2311	103.425
THU1679	103.407
TH05141.N	103.399
THU1933	103.39
THU3663	103.388
THU3496	103.386
THU2569	103.364
TH02618.N	103.352
THU4164	103.351
THU1445	103.338
THU4046	103.316
THU0686	103.296
THU0884	103.292
THU2851	103.279
THU4043	103.268
THU3578	103.251
TH04900.N	103.249
TH03986.N	103.236
THU3206	103.221
TH01746.N	103.193
THU5307	103.189
THU3620	103.179
THU3788	103.176
THU3129	103.163
THU1657	103.155
THU4868	103.131
THU3899	103.125
THU1867	103.117
THU2944	103.112
THU3856	103.08
THU4036	103.06
THU0636	103.051
THU1616	103.027
TH04985.N	103.015
THU5613	103.013
THU1186	102.993
THU0947	102.942
THU2635	102.934
THU0402	102.928
TH201500858.S	102.925
TH201500199.S	102.904
THU2605	102.882
THU1024	102.87
THU4376	102.868
THU1352	102.865
THU0522	102.863
THU4870	102.863
TH03455.N	102.857
THU2502	102.843
THU2921	102.805
THU2924	102.793
THU4353	102.775
THU3058	102.763
TH02040.N	102.754
TH03531.N	102.745
THU2514	102.741
THU1731	102.731
TH201500375.S	102.728
TH01626.N	102.714
THU5329	102.706
THU3272	102.704
THU3512	102.686
THU5299	102.685
TH201500246.S	102.683
THU1678	102.682
THU1563	102.68
TH02059.N	102.657
TH04624.N	102.653
TH01894.N	102.644
THU1612	102.634
THU3605	102.62
THU2548	102.611
THU2044	102.6
THU5544	102.586
THU0967	102.578
THU0907	102.57
THU3701	102.556
THU5494	102.539
TH02196.N	102.522
THU5773	102.518
THU3498	102.512
THU1766	102.505
THU4853	102.442
TH05171.N	102.442
TH02085.N	102.433
TH04759.N	102.424
TH04380.N	102.418
TH04651.N	102.395
THU1939	102.395
THU2009	102.39
THU0913	102.39
THU2281	102.374
TH01766.N	102.362
THU5493	102.359
THU3176	102.349
THU2324	102.346
THU2463	102.342
TH04964.N	102.335
TH02226.N	102.33
TH01653.N	102.308
THU1110	102.304
THU3186	102.278
THU3190	102.272
THU4310	102.263
TH02728.N	102.214
THU1170	102.212
V330338	102.204
THU3006	102.19
TH04373.N	102.188
TH05161.N	102.178
THU5314	102.166
THU0802	102.158
TH01473.N	102.156
THU5601	102.145
THU0461	102.121
TH01730.N	102.104
TH02022.N	102.089
TH03337.N	102.06
THU1104	102.051
THU2026	102.029
THU0724	102.028
THU3089	102.013
THU0648	102.007
THU2303	101.958
THU1948	101.958
THU2881	101.958
THU2916	101.955
TH04965.N	101.951
TH201500957.S	101.949
THU0906	101.94
THU2139	101.922
THU5797	101.891
THU2617	101.886
THU5777	101.873
TH05088.N	101.867
THU2129	101.859
TH201500123.S	101.856
THU5428	101.835
THU1149	101.819
TH03159.N	101.812
THU1324	101.802
TH01711.N	101.8
THU0863	101.796
THU1561	101.778
THU1450	101.719
THU5625	101.711
THU5513	101.707
THU1947	101.684
THU1401	101.681
THU2540	101.67
TH05097.N	101.665
THU0981	101.647
THU2936	101.646
THU1134	101.621
THU5116	101.601
THU1855	101.597
TH01802.N	101.593
THU1016	101.572
THU0912	101.542
THU1558	101.529
THU1510	101.525
THU3205	101.509
THU3615	101.509
THU1092	101.491
THU1937	101.486
THU3823	101.485
THU4289	101.479
THU4959	101.478
THU1000	101.475
THU1012	101.471
TH02066.N	101.423
THU3281	101.417
THU2578	101.405
TH03543.N	101.399
THU2727	101.399
TH02952.N	101.389
THU1589	101.386
THU1696	101.385
THU3108	101.379
THU3865	101.377
THU3700	101.373
THU4344	101.348
THU2461	101.344
TH04566.N	101.336
THU1474	101.333
THU4428	101.332
TH01819.N	101.33
THU4973	101.311
TH02760.N	101.278
THU1171	101.268
TH03733.N	101.267
33382	101.267
TH02004.N	101.26
THU2927	101.238
TH01601.N	101.235
THU1995	101.218
TH201500405.S	101.209
THU2710	101.208
THU5003	101.181
TH03759.N	101.16
THU2889	101.156
THU3073	101.142
THU5297	101.142
THU3908	101.14
THU0862	101.139
THU2829	101.106
THU1516	101.097
THU1964	101.084
TH201500204.S	101.078
THU2210	101.056
THU1922	101.048
TH01662.N	101.031
THU2869	101.028
THU1256	101.016
THU3932	101.011
TH02567.N	101.003
TH201500039.S	100.999
THU3109	100.973
THU2305	100.957
TH01901.N	100.956
THU4002	100.954
TH01745.N	100.948
THU5106	100.932
THU2999	100.928
THU3023	100.885
THU2641	100.879
THU0503	100.87
TH05185.N	100.855
THU4354	100.853
TH01609.N	100.853
THU1858	100.815
TH02278.N	100.807
THU2842	100.797
TH02402.N	100.796
THU1770	100.792
THU0583	100.789
THU4897	100.783
THU1312	100.754
TH04631.N	100.744
THU1757	100.737
THU3627	100.731
TH03823.N	100.711
TH04826.N	100.697
THU5167	100.685
THU2632	100.672
TH01485.N	100.663
TH02333.N	100.64
THU0682	100.635
TH01707.N	100.629
TH04798.N	100.62
THU1926	100.597
TH201500083.S	100.594
THU2553	100.591
THU2131	100.552
THU3837	100.545
THU2008	100.542
TH02011.N	100.516
TH01808.N	100.485
THU3088	100.485
THU3005	100.482
TH01904.N	100.481
THU2372	100.473
TH02097.N	100.469
TH02841.N	100.467
TH01684.N	100.434
THU1253	100.431
THU1700	100.417
THU1405	100.388
THU2647	100.387
TH02854.N	100.369
TH05168.N	100.356
THU1871	100.341
[truncated: 4,861 more rows]

## Sheet: Fig2e
Fig2C
Strain gene type	Interaction duration (min)
THU1233	12.1377
TH201500732.S	24.7634
TH04440.N	27.4205
THU0752	28.7153
THU0980	31.19
TH201500803.S	31.2
THU3449	31.5213
TH02514.N	31.9366
TH04733.N	32.2263
THU2629	32.7365
TH03168.N	34.0944
TH201500750.S	34.4274
THU3598	34.428
TH05022.N	34.4951
THU0648	34.563
THU2816	35.0616
TH01570.N	35.2426
THU0932	35.4438
THU0955	35.4737
THU2293	35.6175
TH01605.N	35.809
THU1239	36.1817
THU1318	36.251
TH01880.N	36.4753
THU2570	36.8323
THU3720	36.8628
THU2781	36.8641
THU4461	37.6381
TH02001.N	37.6823
TH201500700.S	37.6998
TH03235.N	37.8635
THU1123	37.9897
THU1438	38.0439
THU1298	38.0497
THU1414	38.059
THU3976	38.0979
TH02229.N	38.4692
THU5032	38.5882
TH05068.N	38.6211
TH03772.N	39.0215
TH04372.N	39.2219
TH04869.N	39.2744
THU1129	39.7498
THU3625	39.806
TH201500460.S	39.8486
THU2343	40.0552
THU1212	40.1337
THU2301	40.1822
TH04981.N	40.2888
THU1645	40.9734
THU5875	41.2109
THU2309	41.3601
THU5404	41.3789
TH03820.N	41.3966
50538	41.6752
THU2351	41.7042
THU2554	41.8487
TH01625.N	41.8654
THU5844	41.9024
THU1342	41.9808
THU0712	41.9948
TH201500339.S	42.0403
THU3739	42.1052
THU4942	42.1167
TH05144.N	42.174
THU2864	42.2271
THU1929	42.2878
THU1736	42.3071
TH05035.N	42.3872
TH01639.N	42.5493
TH201500593.S	42.7785
THU5229	42.8778
TH201500817.S	42.9312
THU5254	42.9579
TH04322.N	43.0609
THU5441	43.1512
THU1183	43.2159
TH02003.N	43.2571
THU2300	43.4781
TH21500280.S	43.4853
THU1223	43.7319
THU1651	43.76
TH03428.N	43.7684
TH03607.N	43.8064
TH04022.N	43.8609
THU5631	44.2134
THU5792	44.6384
TH01885.N	44.9275
TH03759.N	45.13
THU5459	45.2752
TH04989.N	45.4106
TH02080.N	45.5388
TH03826.N	45.5822
THU2357	45.6288
THU2302	45.7162
THU4112	45.762
TH04398.N	45.8394
55330	45.9427
THU1347	45.959
THU5942	46.0918
THU3704	46.0942
THU1810	46.1382
TH201501175.S	46.2222
THU1227	46.3112
THU0792	46.3404
THU5870	46.4929
THU2907	46.495
THU2067	46.5926
THU2226	46.7439
THU2341	46.8418
THU2377	46.9358
THU3632	47.1115
TH201500360.S	47.1735
THU3216	47.2104
THU3618	47.2355
THU2973	47.2359
TH201501107.S	47.3068
THU3214	47.3275
TH21501175.S	47.438
THU1772	47.4413
TH02099.N	47.4708
THU4391	47.6324
THU1268	47.6568
THU1127	47.6965
THU1046	47.7133
TH03510.N	47.8426
THU5440	47.963
THU2134	48.0749
THU2385	48.0963
TH01649.N	48.2433
TH05163.N	48.2498
TH201500393.S	48.2573
THU1341	48.2775
TH201500346.S	48.4826
TH03262.N	48.5012
THU0516	48.5083
TH03241.N	48.5123
TH03869.N	48.5866
THU4980	48.7074
THU5287	48.7155
TH04426.N	48.7909
THU4983	48.8088
THU4344	48.8344
TH01735.N	48.8573
THU4424	48.867
TH04026.N	48.9845
TH02198.N	48.9889
THU0694	49.0546
THU3503	49.2345
THU3184	49.2558
TH04801.N	49.3098
TH05169.N	49.3234
THU3673	49.3241
TH01644.N	49.4265
TH04360.N	49.6102
THU4404	49.6562
THU0872	49.6936
THU3459	49.7194
THU2135	49.7263
TH04462.N	49.7422
THU3078	49.772
THU1603	49.7741
THU2981	49.8078
TH03528.N	49.8483
TH201500251.S	49.8495
THU5073	49.9397
THU5582	49.967
TH201500161.S	49.9681
THU2519	50.0073
THU1593	50.0589
THU1189	50.0924
THU3812	50.1418
THU2620	50.2218
THU5200	50.2648
TH201500943.S	50.2953
THU1284	50.3082
THU5219	50.3449
THU3667	50.3791
THU1616	50.4958
THU2534	50.5167
TH02330.N	50.5396
THU1481	50.5917
THU3204	50.6838
THU5562	50.7461
TH02216.N	50.8282
TH05221.N	50.8451
TH201500361.S	50.8757
THU3814	51.0782
THU1315	51.0925
THU5590	51.1366
TH04951.N	51.4044
TH201500959.S	51.4093
TH05091.N	51.4426
TH201501083.S	51.4801
TH201500681.S	51.537
THU2639	51.5462
THU4392	51.5569
THU3529	51.6083
TH04415.N	51.6633
THU2484	51.669
THU3003	51.7252
THU0587	51.7333
THU1140	51.7909
THU2649	51.8633
THU4939	51.8727
TH201500692.S	51.9133
TH03866.N	51.9421
THU5250	51.965
THU2307	52.0025
THU1538	52.0721
THU1381	52.0788
TH02256.N	52.0822
TH02950.N	52.2705
TH05055.N	52.2874
THU5637	52.297
THU1973	52.2985
THU1164	52.3856
TH01473.N	52.4742
THU5381	52.6286
THU5279	52.6885
THU1136	52.7606
TH02882.N	52.7649
TH21500287.S	52.7712
THU4101	52.8184
THU2802	52.8324
TH201501080.S	52.8326
THU0762	52.8684
THU5585	52.8856
THU3524	53.0212
TH05060.N	53.0703
TH02715.N	53.1863
TH03594.N	53.1972
THU4333	53.2056
THU4992	53.228
TH201500186.S	53.2301
TH201501182.S	53.2472
TH201500093.S	53.2572
THU3266	53.2972
THU1866	53.2976
THU5580	53.3072
TH02928.N	53.3093
THU4406	53.3247
TH02277.N	53.4199
TH04368.N	53.437
TH03478.N	53.5306
THU4355	53.5319
THU0981	53.5743
TH02113.N	53.66
THU1938	53.6741
TH05099.N	53.6913
TH02615.N	53.8005
TH21500283.S	53.8228
TH01614.N	53.8582
THU3762	53.8938
THU2280	54.0072
THU4946	54.0187
THU1716	54.0211
TH02810.N	54.0215
THU1673	54.1344
TH01740.N	54.1698
THU2169	54.2205
THU0602	54.2415
TH04762.N	54.295
THU2144	54.3148
THU1899	54.384
TH02428.N	54.5618
THU1065	54.6073
THU2249	54.6918
THU2883	54.6968
TH05107.N	54.7878
THU3875	54.8669
TH02186.N	54.8726
TH201500297.S	54.8956
TH04477.N	54.9
TH05185.N	54.9028
TH201500465.S	54.911
TH201500087.S	54.952
TH04340.N	54.9822
TH21500281.S	55.0066
THU3839	55.0079
THU5634	55.0135
THU2688	55.0214
THU1012	55.0451
THU0724	55.1252
THU5841	55.129
THU5878	55.1753
TH21500308.S	55.2999
TH201500123.S	55.3786
THU3220	55.4413
THU4370	55.4892
THU4086	55.5138
THU4351	55.5439
THU5849	55.6355
THU3530	55.6424
THU3774	55.6639
THU1064	55.6661
THU5447	55.7259
THU4414	55.7273
TH03014.N	55.736
THU2921	55.833
THU5513	55.8546
TH05020.N	55.8601
THU5843	55.8788
THU2612	55.8947
TH201500053.S	55.8988
THU5556	55.9221
TH201501086.S	55.9793
TH04049.N	55.9991
THU0714	56.0083
THU1800	56.0214
THU0696	56.072
THU5273	56.0821
THU3615	56.0977
TH201500868.S	56.1999
TH04814.N	56.2032
THU2294	56.2103
TH03654.N	56.2118
THU2163	56.245
THU5533	56.2809
THU2421	56.326
TH01465.N	56.3471
THU2638	56.3558
TH03984.N	56.3936
TH05092.N	56.3943
THU1170	56.4317
TH02073.N	56.5229
TH04362.N	56.5432
THU2911	56.6503
TH201500076.S	56.6588
THU5670	56.7466
TH04813.N	56.7858
THU0898	56.9153
TH03745.N	56.9193
THU5399	56.9559
THU5361	56.9682
TH201500829.S	56.9785
THU3027	57.0667
THU5368	57.08
TH201500146.S	57.1234
THU3523	57.1764
TH05240.N	57.1902
THU5619	57.2045
THU2618	57.2777
THU1765	57.2818
TH02009.N	57.2912
THU0797	57.3104
TH201500629.S	57.3541
THU5768	57.374
THU0727	57.4169
TH04838.N	57.4618
TH05190.N	57.4865
THU2047	57.5166
THU5745	57.5442
TH03252.N	57.5881
THU3795	57.6836
THU4197	57.7083
TH201500595.S	57.7214
TH01844.N	57.8399
TH04632.N	57.856
TH02401.N	57.9369
TH201501125.S	57.9441
THU5024	58.0069
THU0419	58.0534
TH02031.N	58.0688
TH02096.N	58.0735
THU1909	58.1047
THU3221	58.1095
THU3903	58.1397
THU1283	58.1876
THU3710	58.2188
THU0592	58.2428
TH03767.N	58.2503
THU5337	58.3162
TH03557.N	58.3964
TH02688.N	58.4023
TH05225.N	58.4028
TH21500847.S	58.4373
TH04298.N	58.4443
THU0563	58.4899
THU5286	58.4946
THU5439	58.5257
THU5162	58.5274
THU4349	58.5544
TH03922.N	58.6109
TH201501170.S	58.6147
THU3195	58.6256
THU0886	58.6806
THU3044	58.6874
THU5057	58.6875
THU2378	58.7052
TH04373.N	58.7172
THU3737	58.7485
TH04369.N	58.7493
TH02019.N	58.7789
THU3978	58.8687
THU3918	58.8765
TH04847.N	58.883
THU3730	58.9284
TH02477.N	58.9411
THU3736	58.9625
TH201500092.S	58.9721
THU2313	59.0491
THU2538	59.0509
THU3178	59.112
THU2121	59.1187
TH201500223.S	59.128
THU1024	59.1348
THU2124	59.1475
THU3570	59.1638
THU1049	59.2418
THU3539	59.249
THU1612	59.274
THU3772	59.3069
THU4458	59.3146
THU1589	59.3626
THU1745	59.3774
TH02841.N	59.5705
THU4120	59.5804
THU2174	59.5916
TH201500957.S	59.6191
TH03242.N	59.6369
THU2528	59.6767
THU2306	59.7086
THU4089	59.7086
THU5577	59.7151
THU2696	59.7288
THU3728	59.7292
THU4366	59.7684
TH02076.N	59.811
TH02320.N	59.8123
THU3784	59.8443
THU3605	59.8847
THU2318	59.9509
THU4324	59.973
TH02122.N	59.9926
THU5543	60.032
THU5536	60.1455
THU2976	60.2497
THU1173	60.2528
TH02269.N	60.2772
THU2980	60.2832
THU5158	60.2994
TH05166.N	60.3311
TH05229.N	60.3762
TH05164.N	60.3875
TH02074.N	60.4059
TH03575.N	60.449
THU2641	60.4596
TH03327.N	60.4708
TH04858.N	60.4764
TH04431.N	60.5257
THU5041	60.5429
TH201500269.S	60.5803
THU3844	60.5995
THU2527	60.6187
THU5003	60.664
THU1296	60.6966
THU2987	60.6999
TH02454.N	60.7234
THU4306	60.738
THU5769	60.7583
THU5939	60.7782
THU3538	60.7947
TH02114.N	60.7998
TH01599.N	60.8025
TH02072.N	60.8447
THU1690	60.8499
TH201501173.S	60.8639
TH201500191.S	60.8646
THU2667	60.8829
TH04893.N	60.9056
THU3180	60.9095
THU3552	60.9262
THU5129	60.9421
THU0721	60.9509
TH01783.N	60.9774
THU1911	61.0047
TH04405.N	61.0603
THU5059	61.1051
THU4454	61.1219
THU4393	61.1519
TH201500310.S	61.2376
TH201500441.S	61.3411
TH05151.N	61.4068
TH01884.N	61.4122
THU3050	61.577
THU2175	61.5789
TH03887.N	61.6104
THU1742	61.6458
THU2080	61.7545
TH04606.N	61.7721
THU1449	61.8252
TH01463.N	61.8466
THU2967	61.8714
THU1946	61.878
TH05103.N	61.8819
THU2230	61.8877
THU0890	61.99
THU2323	62.0062
THU3198	62.0567
THU2000	62.0749
THU5494	62.0861
THU4302	62.1138
TH03899.N	62.1374
TH02033.N	62.1744
THU5144	62.1797
TH05216.N	62.1922
TH04640.N	62.2557
TH201501050.S	62.2757
THU1144	62.2853
TH03308.N	62.392
THU1830	62.4014
THU1305	62.4704
TH04420.N	62.4748
TH02987.N	62.4847
TH02733.N	62.4924
THU4109	62.5387
THU1237	62.5671
THU5544	62.5694
THU5697	62.648
TH04408.N	62.6537
THU2715	62.6563
THU2303	62.6735
THU3026	62.6847
TH03206.N	62.6992
TH04725.N	62.7877
TH02185.N	62.788
THU3564	62.7942
TH03729.N	62.8067
THU2162	62.81
THU2311	62.8372
TH03156.N	62.838
THU1588	62.8404
TH03243.N	62.8543
THU3706	62.8884
TH05201.N	62.9019
TH04219.N	62.9139
THU1229	62.9727
THU1432	63.0587
THU0547	63.1104
TH201501081.S	63.1233
THU5068	63.13
THU5023	63.1826
THU5651	63.1938
THU3594	63.2094
THU3865	63.2103
THU0829	63.2185
TH201500866.S	63.2228
THU3056	63.2443
THU2376	63.2614
THU1547	63.3035
THU2762	63.3435
THU5303	63.3448
TH201500514.S	63.3558
TH05138.N	63.4002
THU1134	63.41
THU2179	63.4245
TH04221.N	63.4353
THU4001	63.4394
TH04500.N	63.4655
THU1886	63.505
TH01613.N	63.5353
TH03260.N	63.5672
TH03849.N	63.6382
TH03897.N	63.6542
TH201500411.S	63.6674
THU3043	63.6914
THU5045	63.7315
THU1495	63.7484
TH04017.N	63.7538
THU3828	63.7575
THU5625	63.7941
TH04895.N	63.8141
THU5475	63.8387
THU5028	63.9005
THU2495	63.9013
THU2928	63.9065
THU4401	63.9072
THU0451	63.9583
TH03813.N	63.9858
TH04912.N	64.0185
TH02820.N	64.0491
THU3734	64.0663
TH21501177.S	64.0681
THU1039	64.0733
THU3599	64.074
TH04361.N	64.0843
THU0488	64.1099
THU5554	64.137
TH04448.N	64.1458
TH04441.N	64.147
THU1334	64.1568
TH02209.N	64.1843
TH01466.N	64.2422
TH04211.N	64.2778
THU3527	64.3369
TH201500397.S	64.3831
THU3763	64.4456
TH03346.N	64.6038
TH04301.N	64.6096
TH201500731.S	64.6418
THU5227	64.664
THU1615	64.6662
TH201500726.S	64.681
TH05090.N	64.6868
THU1304	64.7015
TH03637.N	64.7568
THU1273	64.8045
THU4907	64.8179
THU2647	64.8512
THU0824	64.8854
TH03298.N	64.8917
TH05308.N	64.9436
TH04264.N	64.9563
TH01770.N	64.9587
THU2406	64.9753
TH02399.N	64.9988
TH02334.N	65.0216
TH02118.N	65.0258
THU2595	65.0329
THU2761	65.035
THU4076	65.0477
THU1251	65.0571
THU1826	65.0583
THU3218	65.1002
THU0879	65.1016
TH201500494.S	65.1039
THU5563	65.1184
THU1255	65.1196
THU1179	65.1589
TH201501038.S	65.1618
TH01775.N	65.2194
THU0469	65.228
TH02871.N	65.254
THU3589	65.2581
THU5522	65.4367
THU3259	65.4454
TH02781.N	65.4591
THU3807	65.4623
THU3039	65.4662
THU1324	65.5101
TH05141.N	65.5274
THU1246	65.5294
THU5705	65.5619
THU0730	65.5718
THU4142	65.5818
TH201500390.S	65.6111
TH04430.N	65.6703
THU5941	65.6994
TH02743.N	65.7139
TH201501128.S	65.742
THU4307	65.7469
THU2271	65.7669
THU2159	65.7754
THU4873	65.7999
THU2019	65.8008
TH02380.N	65.808
THU0870	65.8109
TH02932.N	65.8634
THU3813	65.8657
TH201500182.S	66.0069
TH02271.N	66.0222
THU1087	66.0344
TH04414.N	66.0402
TH04887.N	66.0549
TH03934.N	66.0753
TH201500377.S	66.0769
THU3251	66.0891
THU5324	66.1095
THU4967	66.1192
TH201500521.S	66.1396
TH04636.N	66.1434
THU1155	66.1681
TH201500500.S	66.1881
THU2295	66.2172
THU2932	66.2404
TH01897.N	66.2741
TH04840.N	66.2874
TH04836.N	66.2896
THU2526	66.2902
THU5065	66.2917
TH05237.N	66.3594
THU4390	66.3674
THU2245	66.4009
TH03945.N	66.4046
TH201500985.S	66.4762
TH03602.N	66.4834
THU3769	66.4843
TH01716.N	66.4877
TH04425.N	66.5056
TH201500089.S	66.5267
TH01598.N	66.5298
TH02511.N	66.5416
TH02826.N	66.5446
THU1636	66.5515
THU2880	66.5681
THU5275	66.5711
THU1770	66.5767
TH04922.N	66.6233
TH03552.N	66.6365
TH01638.N	66.6884
TH04351.N	66.6959
THU4103	66.699
TH03018.N	66.7461
THU2197	66.7824
THU2775	66.8059
THU0426	66.8087
THU2651	66.8157
TH04590.N	66.8238
THU5609	66.876
TH02252.N	66.8952
TH05155.N	66.9266
THU5597	66.9424
THU0812	66.9439
TH201500597.S	66.9597
THU3832	66.965
THU3835	67.0216
THU2621	67.0388
THU3745	67.0845
THU2626	67.0898
TH201500996.S	67.0906
THU4161	67.1116
TH201500340.S	67.1433
THU2782	67.1502
TH201500188.S	67.1573
THU0539	67.2145
TH03751.N	67.311
THU5398	67.3262
THU5531	67.3363
TH03425.N	67.3421
TH04892.N	67.3501
TH02326.N	67.3535
THU5583	67.3926
THU5530	67.4067
THU1420	67.4083
THU4426	67.4086
TH03789.N	67.4227
TH04853.N	67.4346
THU1677	67.465
THU4121	67.497
THU3163	67.5238
TH02115.N	67.6242
THU4347	67.6262
TH201500769.S	67.645
TH02843.N	67.6551
THU1624	67.6654
TH201501016.S	67.6969
THU5108	67.7008
TH201500239.S	67.7484
TH02196.N	67.7683
THU3656	67.7832
TH03570.N	67.7903
THU4311	67.802
THU5486	67.8054
TH01807.N	67.8108
THU4339	67.8806
THU5051	67.8885
THU1697	67.8975
THU3009	67.9089
TH21500296.S	67.915
TH04421.N	67.9272
THU4084	67.9576
TH03940.N	67.9988
THU4195	68.0043
THU0456	68.064
THU1608	68.0774
TH02102.N	68.1462
THU2030	68.1509
TH04465.N	68.1582
THU1829	68.1773
THU2663	68.1799
TH05008.N	68.2204
TH02941.N	68.2267
THU3271	68.2501
THU2972	68.3046
THU0568	68.3361
THU4320	68.3388
TH02204.N	68.3604
THU1424	68.3889
TH02070.N	68.3921
THU4108	68.4648
THU5827	68.4956
THU5339	68.5622
TH04579.N	68.58
THU5334	68.6118
THU1950	68.6554
TH03382.N	68.6782
THU5245	68.683
THU5316	68.7014
THU5412	68.7225
TH02253.N	68.7366
THU3217	68.7471
TH201500754.S	68.7747
THU5244	68.8139
THU0940	68.8369
TH03484.N	68.8402
TH201500678.S	68.9019
THU1922	68.9197
TH21500282.S	68.9218
THU5034	68.927
THU5211	68.9406
TH03750.N	68.9479
THU1843	68.9786
TH02197.N	69.01
THU0392	69.038
THU0934	69.0796
THU0718	69.1119
THU4962	69.1159
TH01663.N	69.1185
THU4413	69.1259
TH02272.N	69.1484
TH02254.N	69.1554
TH04900.N	69.1628
THU1887	69.1999
TH04848.N	69.2167
TH201500693.S	69.2331
THU4916	69.2428
THU3235	69.2539
TH03875.N	69.2862
TH02811.N	69.3047
THU5236	69.3071
THU3834	69.3073
TH03270.N	69.3175
TH03508.N	69.3199
TH02607.N	69.3397
THU2858	69.3426
THU4438	69.3549
THU3191	69.3885
THU3592	69.3953
TH04480.N	69.4019
THU5474	69.5003
TH02194.N	69.5003
TH201500708.S	69.5031
THU5025	69.534
TH04231.N	69.5538
TH201500358.S	69.6141
V330335	69.6145
THU4855	69.6227
THU4331	69.6614
THU2298	69.7045
THU5899	69.7174
TH201500359.S	69.7182
TH04792.N	69.7403
THU4046	69.749
THU1831	69.7823
TH201500233.S	69.7845
THU2756	69.7925
THU5877	69.7966
THU0722	69.8065
THU4460	69.8199
TH201500459.S	69.8267
TH02042.N	69.8586
TH02796.N	69.8591
THU3837	69.8602
THU3485	69.892
THU1488	69.9134
TH04654.N	69.9259
TH02164.N	69.9512
THU1631	69.9764
THU2660	69.9792
TH01889.N	69.9799
THU1114	70.0115
TH03762.N	70.0127
TH201500121.S	70.0213
THU1216	70.0436
THU2540	70.0441
THU0441	70.0525
THU2772	70.0641
THU0768	70.0748
THU2010	70.1065
THU2119	70.1376
TH04299.N	70.1488
THU2717	70.1937
TH02652.N	70.2237
TH02360.N	70.2394
TH03847.N	70.255
THU5934	70.2942
TH04662.N	70.3859
THU0866	70.3949
TH05231.N	70.402
THU5201	70.4098
THU5307	70.4141
THU4294	70.4432
TH02284.N	70.4471
TH03551.N	70.4539
TH02083.N	70.497
THU0460	70.5216
THU2946	70.5692
TH02062.N	70.5742
TH201500823.S	70.5863
TH02621.N	70.6086
THU1154	70.6233
TH01619.N	70.6382
THU1822	70.6501
THU5465	70.6688
THU5026	70.6778
THU4978	70.7353
TH03892.N	70.7381
TH05238.N	70.7542
THU3534	70.7631
THU2460	70.7671
THU3059	70.7755
TH04274.N	70.7958
TH01604.N	70.8192
TH02206.N	70.8353
THU5123	70.8428
TH201500680.S	70.8635
TH201500379.S	70.8671
THU0832	70.8861
THU2229	70.8944
TH04450.N	70.9762
THU5135	70.9824
THU4987	70.9964
THU2223	70.9972
THU2990	71.0284
THU2652	71.0296
THU5310	71.0367
TH03879.N	71.0399
THU3851	71.0581
TH03854.N	71.0608
THU2925	71.0798
THU3561	71.1088
THU0711	71.1322
THU5517	71.139
THU4096	71.2427
TH03721.N	71.2716
TH04016.N	71.2935
THU1463	71.3699
TH201500748.S	71.3847
TH201500502.S	71.3929
THU1734	71.4093
TH02282.N	71.4116
THU2603	71.44
TH01840.N	71.4419
TH201500130.S	71.4473
TH05156.N	71.4943
TH04479.N	71.4971
THU0536	71.5215
TH02835.N	71.5264
THU4164	71.5291
THU1434	71.5402
THU5297	71.5449
TH04549.N	71.5775
THU4315	71.6478
TH04428.N	71.6531
TH201500166.S	71.7061
THU1272	71.7197
TH05146.N	71.7238
THU3574	71.7259
THU1466	71.7347
THU1939	71.7374
THU2453	71.7377
THU2242	71.7383
THU0515	71.7664
TH04418.N	71.7942
THU2171	71.8225
THU2320	71.8494
TH02960.N	71.8749
THU5049	71.8924
TH04215.N	71.9002
TH02221.N	71.9058
THU2719	71.925
TH01824.N	71.9458
THU0472	71.9569
THU3797	71.964
THU1720	71.9782
TH04269.N	71.9807
THU3962	71.9829
TH04494.N	72.0159
TH201500349.S	72.034
THU5387	72.0412
TH201500072.S	72.066
TH04863.N	72.0722
TH04769.N	72.0993
THU3274	72.101
THU5365	72.1188
TH04464.N	72.1522
THU3101	72.209
TH02450.N	72.2235
THU1665	72.238
TH03536.N	72.2389
THU4153	72.2833
THU1719	72.2898
THU3838	72.2954
TH04550.N	72.3334
THU0459	72.3494
THU1162	72.3506
THU2200	72.3615
THU0532	72.3893
TH201501122.S	72.3949
THU3747	72.4008
TH02857.N	72.4149
THU2117	72.4508
THU4068	72.4578
THU3665	72.4686
56922	72.4899
TH01601.N	72.4925
TH02702.N	72.5015
THU0570	72.5078
TH01642.N	72.5145
THU1034	72.5507
THU4050	72.5543
THU2138	72.5576
TH201500354.S	72.5985
THU3590	72.6113
THU1647	72.7574
TH04243.N	72.7603
TH201500782.S	72.7882
THU2522	72.8044
THU4433	72.805
TH02310.N	72.8208
TH201500263.S	72.8278
THU4965	72.8382
THU0925	72.8641
TH02120.N	72.8924
TH03894.N	72.8925
THU4326	72.9285
THU0486	72.9685
THU3496	72.9807
TH02701.N	73.0155
THU4305	73.0292
TH02654.N	73.0444
TH02321.N	73.0524
THU2434	73.0678
V108630	73.1042
THU0906	73.1118
THU1042	73.1602
TH05288.N	73.1984
TH201500394.S	73.2041
THU2575	73.2527
THU2201	73.2698
THU0505	73.2799
TH01627.N	73.3354
TH04861.N	73.3553
TH05159.N	73.3704
THU3829	73.3861
THU5260	73.39
THU0474	73.4525
THU5058	73.4709
TH201500737.S	73.4941
TH01768.N	73.5095
THU4352	73.5574
TH02920.N	73.5731
TH04890.N	73.645
THU5071	73.6479
TH02077.N	73.6503
THU4354	73.6916
THU4106	73.7387
THU5006	73.7465
THU2167	73.7536
THU2735	73.7683
THU1574	73.7689
THU2332	73.7906
TH02605.N	73.8082
THU1122	73.8819
TH02421.N	73.9068
TH03355.N	73.9123
THU5064	73.9216
THU5469	73.956
TH201500858.S	73.9631
THU2606	73.9637
V3470	73.9818
TH03393.N	73.9876
THU3810	74.0402
TH04435.N	74.0403
THU2327	74.0912
TH04366.N	74.1013
THU3201	74.1134
THU2109	74.1165
TH01617.N	74.1189
THU4981	74.1213
THU0646	74.1418
THU5589	74.1694
TH201500934.S	74.1719
THU1689	74.1767
TH02936.N	74.1779
THU2879	74.2062
THU4095	74.2644
THU0573	74.2682
TH201500106.S	74.2847
THU3046	74.3181
THU5914	74.3218
THU3177	74.3301
THU2444	74.412
THU0739	74.4248
THU5586	74.4314
THU2671	74.4347
THU0747	74.5179
TH03257.N	74.5201
THU2425	74.5257
THU2216	74.5493
THU3579	74.561
TH03550.N	74.5873
TH01715.N	74.5957
THU4209	74.6286
TH03951.N	74.6346
THU4013	74.6476
THU3200	74.6743
THU1197	74.6763
TH201501095.S	74.6921
THU3275	74.7103
THU5199	74.7375
TH03895.N	74.7569
THU1022	74.7738
THU2755	74.788
THU2812	74.8604
V32027	74.8865
TH02613.N	74.9003
THU4118	74.928
TH04220.N	74.9326
THU2267	74.9554
THU5758	75.0134
TH03410.N	75.037
THU5342	75.0674
TH02578.N	75.0964
TH201500791.S	75.1347
THU2915	75.1417
TH201500685.S	75.1615
THU0681	75.2251
THU3065	75.2581
V106577	75.2632
TH04623.N	75.3045
THU4196	75.3236
THU0659	75.4287
TH04374.N	75.4568
TH04460.N	75.4662
TH03949.N	75.4709
THU1526	75.4859
TH04998.N	75.5574
THU0894	75.58
THU5335	75.628
THU2308	75.6337
TH201500691.S	75.64
TH201501027.S	75.6622
THU4151	75.705
THU3181	75.7053
TH04818.N	75.739
THU2375	75.7472
TH03890.N	75.7496
TH04364.N	75.7755
THU2168	75.777
THU4345	75.7909
TH01464.N	75.7937
TH201500365.S	75.8086
TH05168.N	75.8346
TH03877.N	75.8403
THU4947	75.8966
TH01483.N	75.9111
THU3047	75.9223
THU3058	75.9781
TH02226.N	75.9878
TH04947.N	76.0315
TH05275.N	76.0398
THU2698	76.0494
THU2702	76.0686
THU3487	76.0687
TH201500937.S	76.0851
THU1809	76.0979
TH02412.N	76.1124
THU2983	76.1347
TH04692.N	76.1506
TH01881.N	76.1682
THU4310	76.1824
THU4464	76.1947
TH201500039.S	76.2297
TH05128.N	76.2686
TH201500295.S	76.3179
THU5402	76.3349
TH05054.N	76.3429
THU1952	76.3888
THU3454	76.3922
TH04940.N	76.4013
THU2317	76.4509
THU2281	76.4813
TH03713.N	76.5265
THU2562	76.5525
THU3128	76.622
THU0403	76.6285
THU2219	76.6466
TH02345.N	76.6522
THU1071	76.6843
THU4166	76.7295
THU5360	76.7476
THU1501	76.7545
THU5675	76.7683
THU2202	76.7954
TH201500250.S	76.7999
TH04851.N	76.8031
THU5332	76.8216
TH05162.N	76.825
TH04685.N	76.8309
THU0938	76.8515
TH201500684.S	76.8727
TH02112.N	76.9061
THU0452	76.9186
TH02858.N	76.9228
TH04389.N	76.9722
THU5400	76.9863
TH04849.N	77.0366
TH201501042.S	77.0628
TH04540.N	77.1167
TH03505.N	77.1333
THU3767	77.1544
THU5061	77.2326
TH03542.N	77.2485
THU4342	77.3022
TH02446.N	77.3122
THU3756	77.3421
THU2622	77.3779
THU0719	77.4132
TH03840.N	77.4219
THU4385	77.4273
TH03872.N	77.4451
THU2565	77.4667
THU3154	77.4711
TH04530.N	77.5273
TH201500366.S	77.5332
THU3542	77.5681
TH02544.N	77.5788
TH01568.N	77.5821
THU1210	77.5845
THU2427	77.6113
TH02227.N	77.619
THU1131	77.6228
TH04558.N	77.6501
TH04920.N	77.6731
TH201501114.S	77.6917
THU5450	77.6999
TH02458.N	77.7074
THU4957	77.7234
THU3112	77.7519
THU5601	77.7655
THU0540	77.7755
TH201500085.S	77.8024
TH201500544.S	77.8252
TH04571.N	77.8561
TH05152.N	77.9033
TH03839.N	77.9052
TH04783.N	77.9617
THU4395	78.0183
THU0935	78.0937
TH201500679.S	78.1009
TH03000.N	78.1712
THU4163	78.2067
TH03823.N	78.2079
THU3685	78.2081
THU0613	78.2319
TH04716.N	78.2428
THU2541	78.2557
THU1572	78.283
THU0975	78.2978
TH03610.N	78.3221
THU5055	78.3236
THU0464	78.3333
THU0434	78.3339
THU2328	78.339
TH02804.N	78.3403
THU0770	78.3443
TH201500234.S	78.3469
TH02832.N	78.353
TH02453.N	78.3584
THU1000	78.3605
THU0663	78.3641
TH02059.N	78.3721
THU3215	78.4322
TH05050.N	78.4596
TH201500183.S	78.4604
THU1221	78.4785
THU3253	78.4942
TH04873.N	78.5069
THU5521	78.5466
TH05145.N	78.5469
TH05102.N	78.5595
THU0979	78.5791
THU0936	78.603
TH03513.N	78.6053
35263	78.6324
TH04687.N	78.6633
THU3919	78.6866
THU1180	78.6922
TH201500811.S	78.6935
TH21500279.S	78.725
TH04889.N	78.7292
THU2989	78.7759
TH201500327.S	78.7932
THU4098	78.7964
THU2566	78.8002
THU3905	78.8031
THU3805	78.8161
THU5933	78.8355
TH201500624.S	78.8604
TH04217.N	78.8709
TH201500254.S	78.8734
THU3764	78.8795
TH02981.N	78.9084
THU5743	78.9124
TH01630.N	78.9125
TH02551.N	78.9543
TH02977.N	78.9706
THU1944	79.102
THU1726	79.1186
THU5461	79.1436
THU2071	79.1483
THU3226	79.1488
TH01891.N	79.1832
THU0882	79.1843
THU3729	79.185
THU2016	79.1973
THU1336	79.2003
TH01764.N	79.2046
THU1241	79.2179
THU2999	79.2228
THU4211	79.2662
TH02728.N	79.2693
TH03546.N	79.2862
TH201500740.S	79.3159
TH01575.N	79.3331
THU1918	79.374
TH04326.N	79.3922
TH04935.N	79.3955
THU4329	79.4034
THU2279	79.4131
THU2680	79.4693
THU3741	79.4815
TH02097.N	79.4958
THU1935	79.5078
THU1091	79.5157
TH03293.N	79.519
THU0468	79.5243
TH04939.N	79.5472
THU3197	79.5516
TH03563.N	79.6531
THU1951	79.6698
TH03777.N	79.6814
THU3012	79.6888
THU5171	79.6924
TH201501022.S	79.7091
TH03694.N	79.742
THU5847	79.7451
TH01718.N	79.7481
THU1468	79.7491
THU5002	79.7509
THU3716	79.7512
THU1252	79.7668
THU0758	79.7817
THU2749	79.7909
TH201500163.S	79.8223
THU1984	79.8292
THU2664	79.9241
TH05003.N	79.9484
TH03176.N	79.9726
TH201501067.S	79.9764
TH03727.N	79.9794
TH201500939.S	79.9983
TH03970.N	80.0021
THU4077	80.0454
TH201500320.S	80.0541
TH02554.N	80.0586
THU1928	80.0809
THU4062	80.0894
THU0444	80.0994
THU4418	80.0995
TH03630.N	80.1193
THU2625	80.1273
TH201500326.S	80.1432
THU5678	80.1451
THU3174	80.1459
TH03965.N	80.1582
THU1356	80.1698
TH02296.N	80.2383
THU3452	80.2646
THU5047	80.286
TH04631.N	80.2964
THU0401	80.3036
THU5257	80.3057
THU2222	80.3575
THU0416	80.3792
THU4976	80.392
TH03712.N	80.4199
THU2994	80.4213
THU2953	80.4352
THU0942	80.4659
THU3252	80.4795
THU3930	80.4833
TH01879.N	80.4872
TH04293.N	80.4976
THU4071	80.5008
THU2182	80.5395
THU4111	80.5566
TH02799.N	80.5839
TH03785.N	80.6019
TH02294.N	80.605
THU1079	80.619
THU2653	80.6265
THU0732	80.633
TH02441.N	80.6346
TH201500200.S	80.6506
TH04987.N	80.6804
THU3750	80.7223
THU1113	80.7277
THU2490	80.728
THU4085	80.7285
THU1629	80.7576
THU1618	80.7773
TH03917.N	80.7961
V45106	80.8416
THU1271	80.85
TH201501020.S	80.8633
TH02442.N	80.8647
TH04280.N	80.8814
TH02328.N	80.8956
THU2784	80.9016
TH201500608.S	80.9146
V105120	80.9311
TH04371.N	80.95
TH02931.N	80.9548
THU5470	80.9988
THU5618	81.0304
TH201500808.S	81.0387
THU0933	81.0475
TH05013.N	81.0621
THU0885	81.089
TH03676.N	81.1084
THU2224	81.1105
TH05088.N	81.1569
TH201500435.S	81.2094
THU5561	81.2133
THU3842	81.2317
THU2346	81.2432
THU0600	81.2646
TH02567.N	81.2973
TH02384.N	81.3222
THU1145	81.3338
THU4405	81.3566
THU0805	81.3643
THU0941	81.3721
THU2052	81.4052
THU1177	81.4227
THU3854	81.4287
TH03215.N	81.4297
THU2227	81.4328
THU2291	81.4416
TH01795.N	81.4417
TH03512.N	81.4594
TH02364.N	81.4842
THU1825	81.4906
TH03178.N	81.505
THU5623	81.5204
TH02660.N	81.5211
TH03827.N	81.5615
TH02562.N	81.5622
THU1931	81.5684
TH21500306.S	81.5709
THU5313	81.5823
THU1891	81.6264
THU5414	81.6272
TH03527.N	81.6309
TH03841.N	81.6575
THU1626	81.6725
TH03479.N	81.6753
THU2007	81.694
THU2774	81.7054
THU5449	81.7063
THU2524	81.7127
THU3514	81.733
THU4948	81.7642
THU4944	81.769
THU3167	81.7773
TH03453.N	81.7878
THU3190	81.8071
TH02333.N	81.8115
THU2759	81.8127
TH05180.N	81.8245
TH05069.N	81.8383
THU0670	81.844
TH01600.N	81.9264
TH02300.N	81.9604
TH05167.N	81.9609
TH201500577.S	81.9634
THU2148	81.9737
TH04043.N	81.9777
THU3794	81.98
TH03313.N	81.9833
THU4335	82.002
THU0729	82.012
THU3773	82.0352
TH02021.N	82.0442
THU2738	82.0516
TH04782.N	82.0564
TH03882.N	82.0716
TH04061.N	82.0825
THU1896	82.0831
TH05161.N	82.1097
TH01647.N	82.11
TH201500793.S	82.1177
THU5433	82.1377
TH02658.N	82.1594
TH21500854.S	82.2473
THU5011	82.262
THU2493	82.3321
TH03758.N	82.3326
THU3915	82.339
THU3640	82.3597
TH04572.N	82.3598
TH03337.N	82.3667
TH02460.N	82.4031
TH04724.N	82.4098
THU5834	82.4905
THU1124	82.537
THU2752	82.5511
TH03455.N	82.5628
TH04297.N	82.5881
THU3194	82.6263
THU2054	82.6404
TH01804.N	82.6434
TH04466.N	82.6655
THU1043	82.6788
THU4959	82.7005
TH02480.N	82.7332
TH201501089.S	82.7938
THU3705	82.8095
THU5309	82.8122
THU2014	82.8345
TH04994.N	82.8377
THU5537	82.8571
TH03574.N	82.9017
THU2555	82.9796
TH201500422.S	82.9841
TH04365.N	83.0479
THU3585	83.055
TH02179.N	83.0875
TH04285.N	83.0921
TH03628.N	83.0976
THU3935	83.0999
TH201500338.S	83.105
THU3168	83.1147
THU1998	83.1233
TH03499.N	83.1251
TH04609.N	83.1285
THU3922	83.1404
TH03822.N	83.1699
THU3808	83.1853
THU0667	83.2058
TH02210.N	83.2356
THU3928	83.2374
THU0738	83.2383
TH201500172.S	83.2576
TH04531.N	83.2655
TH01803.N	83.2661
THU0921	83.2927
TH05065.N	83.2937
TH03756.N	83.3277
TH03360.N	83.3554
TH05037.N	83.3645
TH201500917.S	83.3959
THU2644	83.4088
TH03808.N	83.4102
TH201500372.S	83.4529
TH04007.N	83.4556
THU2648	83.4987
TH03275.N	83.5031
TH201501144.S	83.5054
THU2115	83.5192
TH04793.N	83.5307
TH02207.N	83.5313
THU4435	83.5528
THU1669	83.6072
THU3255	83.6164
TH02588.N	83.6323
TH04470.N	83.6604
TH201500493.S	83.681
THU3192	83.7285
TH02025.N	83.7391
THU5527	83.7452
TH04816.N	83.7458
TH01858.N	83.7782
THU2436	83.8037
THU2888	83.8141
THU0660	83.8251
THU2662	83.8589
THU2028	83.8661
THU2228	83.883
TH201500862.S	83.9009
THU1062	83.9084
THU2438	83.9346
THU0493	83.9366
THU0743	83.9471
THU5256	83.9537
TH04355.N	83.9603
THU1274	83.9616
THU4874	83.9723
TH04519.N	83.9723
TH04559.N	83.9728
THU4316	83.9762
THU3857	83.9809
TH01890.N	83.9809
THU3866	83.9975
THU4396	84.0127
THU1824	84.0586
TH04309.N	84.0591
TH201500650.S	84.092
TH03482.N	84.1209
TH03576.N	84.1212
TH05296.N	84.1836
THU3694	84.1851
TH02316.N	84.191
THU2659	84.2065
TH03619.N	84.215
TH05049.N	84.2264
TH04353.N	84.2282
THU3791	84.261
TH02788.N	84.2652
TH01886.N	84.2729
TH04967.N	84.2896
THU4954	84.3003
THU5534	84.3062
THU4961	84.3093
THU4143	84.314
THU2722	84.3262
TH02624.N	84.3402
TH01776.N	84.3403
THU0621	84.3927
THU5607	84.4207
THU1072	84.4318
THU3948	84.463
TH03640.N	84.4908
TH03766.N	84.4975
THU5603	84.5143
THU5511	84.5186
TH02084.N	84.533
TH04565.N	84.5412
THU2815	84.5417
THU3028	84.5439
TH05236.N	84.565
THU1230	84.5969
TH02283.N	84.606
TH02973.N	84.6292
THU2633	84.6385
THU5686	84.6497
THU2471	84.6778
TH201500469.S	84.6888
TH02620.N	84.7215
THU5512	84.8048
TH05181.N	84.8187
THU1337	84.826
THU1194	84.8556
TH201500235.S	84.8558
TH03477.N	84.862
TH04427.N	84.8748
TH02220.N	84.876
THU5549	84.8887
TH02988.N	84.9024
THU2758	84.9054
TH03728.N	84.9286
THU4343	84.9483
THU2867	84.9497
THU0868	84.9528
THU1839	84.9646
THU3666	84.9766
THU1108	84.9825
THU1640	84.9948
TH04497.N	85.0084
THU2535	85.0545
THU1069	85.0977
THU0565	85.1605
TH04641.N	85.1958
THU5826	85.1985
TH201500496.S	85.2003
THU4407	85.2093
THU3816	85.236
TH01901.N	85.2432
THU3505	85.248
THU1741	85.2485
TH02259.N	85.2583
THU3776	85.2976
TH03807.N	85.2986
THU4447	85.3134
THU3754	85.3488
THU2857	85.3568
TH04736.N	85.4035
THU0466	85.4159
TH201500271.S	85.4212
THU5524	85.4362
TH02069.N	85.4668
TH03665.N	85.4863
THU5551	85.4882
THU5070	85.514
TH05300.N	85.5306
THU1701	85.5363
TH04747.N	85.5607
THU1092	85.5811
TH04786.N	85.6315
TH04988.N	85.6474
TH201500467.S	85.6576
TH03481.N	85.6584
TH03810.N	85.6594
THU0754	85.6662
TH04696.N	85.6794
THU2304	85.7167
THU0788	85.7188
THU3024	85.7615
TH201500676.S	85.7687
TH201500375.S	85.7753
TH04894.N	85.8066
TH04624.N	85.81
TH03705.N	85.8118
THU1126	85.814
THU4882	85.8174
THU0974	85.8245
V105151	85.8559
THU3759	85.8707
THU4475	85.8943
TH04866.N	85.9015
THU1576	85.903
THU3658	85.9035
TH03790.N	85.9193
THU4332	85.9204
THU2963	85.9237
THU5114	85.9402
THU4337	85.9441
THU1714	85.9691
TH201500797.S	86.0068
THU1121	86.0177
THU5027	86.0192
THU0601	86.0958
THU5306	86.0959
TH02589.N	86.0973
THU5424	86.0973
THU2161	86.1184
THU5102	86.1355
TH04416.N	86.1615
THU4330	86.1623
THU5741	86.1671
TH04876.N	86.1729
THU3768	86.1899
TH04478.N	86.1944
THU1496	86.2046
THU2322	86.2109
THU5311	86.2252
THU2383	86.2542
TH201501134.S	86.2623
THU5495	86.2662
THU5150	86.2897
THU1146	86.3167
THU5482	86.3222
TH05048.N	86.3347
TH02260.N	86.3404
TH03941.N	86.3506
TH03500.N	86.3521
THU2149	86.3552
TH05023.N	86.3726
THU1483	86.3939
TH21500895.S	86.401
THU1066	86.4112
THU0470	86.4208
TH03782.N	86.4861
THU5516	86.4863
TH02723.N	86.5435
THU1902	86.5477
THU4035	86.5503
TH01561.N	86.5677
THU0876	86.5985
THU2708	86.6071
TH03524.N	86.6322
V100940	86.7249
TH02121.N	86.7501
TH04633.N	86.7654
TH02016.N	86.7687
THU3861	86.7931
THU3806	86.8192
TH03997.N	86.824
THU1976	86.8321
THU2256	86.8442
TH03980.N	86.8604
THU4864	86.8751
TH02994.N	86.9167
TH03947.N	86.947
THU5442	86.9542
THU2282	86.9713
TH02579.N	86.9714
THU1021	86.9778
TH201500070.S	87.0124
THU4082	87.0176
TH01610.N	87.0324
TH04266.N	87.0417
THU5811	87.0495
THU5430	87.0547
TH05150.N	87.0615
THU1423	87.067
THU0820	87.0692
TH04410.N	87.092
THU3150	87.1303
TH03651.N	87.1366
THU0595	87.1458
TH01865.N	87.1581
TH02821.N	87.1691
THU2231	87.1705
TH01854.N	87.1814
THU5033	87.2096
TH02961.N	87.212
THU1945	87.2205
THU0443	87.2417
TH201500248.S	87.2446
31350	87.2464
TH201501057.S	87.2724
THU3934	87.2951
THU4323	87.2975
TH04807.N	87.3138
TH03956.N	87.3146
TH04337.N	87.3293
THU3149	87.3509
TH03821.N	87.3581
THU0686	87.3595
TH201501072.S	87.378
TH05058.N	87.4035
THU3053	87.4084
THU2751	87.4316
TH05206.N	87.4395
THU2400	87.4514
THU3929	87.4517
THU2312	87.4968
TH02057.N	87.5103
THU1037	87.5303
THU0569	87.5635
TH02295.N	87.5969
TH04780.N	87.6112
THU5476	87.653
TH03946.N	87.6897
THU2287	87.6909
TH02261.N	87.6961
TH04265.N	87.7271
THU2684	87.7465
THU1083	87.7654
THU3453	87.7691
TH04490.N	87.7788
THU2315	87.7877
TH02000.N	87.7961
TH04526.N	87.7962
TH201500903.S	87.8238
TH05233.N	87.8322
THU2218	87.8619
TH03442.N	87.8784
THU5740	87.8882
THU5593	87.9079
THU2069	87.91
THU0992	87.9207
THU4941	87.9227
THU3766	87.9278
THU1635	87.9288
THU0809	87.9439
TH02847.N	87.9449
THU3601	87.9487
TH04060.N	87.9749
TH04885.N	87.9843
TH201500127.S	87.9961
THU1308	88.0052
THU3526	88.0167
THU0914	88.0183
THU5015	88.0298
TH04324.N	88.0344
TH02472.N	88.0786
TH03757.N	88.0906
THU5120	88.1014
THU1303	88.1067
TH04796.N	88.1184
THU3517	88.1382
THU0746	88.1519
TH04393.N	88.1781
THU1207	88.1901
TH03471.N	88.2297
THU2964	88.2469
THU4139	88.2643
THU1369	88.2777
THU2237	88.3039
THU1773	88.305
THU1287	88.305
TH03684.N	88.3083
THU1331	88.3141
THU5319	88.3196
TH03795.N	88.3574
THU2178	88.3671
TH03036.N	88.3735
TH03937.N	88.3862
THU5523	88.4461
TH201500220.S	88.4523
THU2945	88.4582
TH21500301.S	88.4657
TH02885.N	88.4692
TH01805.N	88.4815
42950	88.5025
THU2359	88.5031
THU0576	88.5039
TH04864.N	88.5078
TH05297.N	88.5209
TH02886.N	88.5235
THU5138	88.5433
TH04390.N	88.5602
TH04999.N	88.5652
TH01787.N	88.5801
TH201500197.S	88.6238
TH201501039.S	88.6248
TH03258.N	88.6299
TH05286.N	88.7718
THU3932	88.7892
TH04344.N	88.7897
THU1484	88.7917
TH201501133.S	88.7926
TH201501183.S	88.8003
TH03809.N	88.8359
TH03733.N	88.8363
THU0997	88.8442
THU2379	88.848
THU5722	88.893
THU3492	88.8976
TH02997.N	88.8994
THU1585	88.9091
THU3949	88.9222
THU2786	88.9351
THU1904	88.949
TH03803.N	88.9684
TH03567.N	89.0049
THU3268	89.0727
TH05170.N	89.0868
THU2147	89.1133
TH02952.N	89.1372
TH01475.N	89.1458
THU5502	89.1468
TH03953.N	89.148
THU2299	89.163
THU3537	89.2119
TH04501.N	89.2262
THU1325	89.2263
THU2642	89.2601
THU2887	89.2714
TH02921.N	89.285
TH05147.N	89.2888
TH201500051.S	89.3052
THU4141	89.3115
TH201500246.S	89.3537
TH201500305.S	89.3981
TH04879.N	89.4156
TH03341.N	89.469
TH04884.N	89.4872
TH02533.N	89.4876
TH04749.N	89.4891
THU2757	89.4968
THU1026	89.5134
TH01635.N	89.5238
THU5422	89.5322
THU2682	89.5431
TH04651.N	89.565
THU4910	89.5697
THU5066	89.5701
THU0700	89.6124
TH201500154.S	89.6264
THU0782	89.6339
THU1757	89.6403
THU1941	89.6558
THU3621	89.6582
TH03288.N	89.683
THU5762	89.7608
TH04748.N	89.7674
THU1301	89.7709
TH02780.N	89.8424
THU3853	89.872
THU2940	89.8859
THU2324	89.9068
THU2536	89.9309
TH05061.N	89.9542
TH01690.N	89.9891
TH201500794.S	90.0225
THU2165	90.0337
TH04852.N	90.0339
THU5356	90.0438
TH02432.N	90.0535
THU5706	90.0559
TH04804.N	90.0637
THU2927	90.0966
THU0786	90.098
TH02219.N	90.0984
THU3847	90.1247
THU0814	90.1509
THU5653	90.1918
THU3662	90.1975
THU4861	90.2063
TH03582.N	90.2209
TH02048.N	90.2424
THU3800	90.2888
TH04824.N	90.2912
TH02248.N	90.307
THU5451	90.3289
TH04656.N	90.3442
TH03976.N	90.3646
TH04289.N	90.3772
TH201501008.S	90.411
TH04539.N	90.427
TH02571.N	90.4295
THU0854	90.4338
[truncated: 4,861 more rows]

## Sheet: Fig3a
Figure 3a	n=	315		110		125		115		145
Sleep Profile (min/30 min)		elavG4/Y;Udcr2/+		Umre11RNAi1/+		elavG4;Udcr2/Umre11RNAi1		Umre11RNAi2/+		elavG4;Udcr2/+;Umre11RNAi2/+
		Mean	SEM	Mean	SEM	Mean	SEM	Mean	SEM	Mean	SEM
	ZT0.5	0.545275	0.148054	6.68178	0.901091	1.09713	0.513076	3.88058	0.491486	0.704007	0.313141
	ZT1	2.79623	0.295014	17.7892	0.986137	2.04654	0.614356	14.7189	1.02493	1.28139	0.33267
	ZT1.5	10.2355	0.478343	21.972	0.878612	4.03385	0.82231	19.7216	0.971509	1.83439	0.299888
	ZT2	19.664	0.521428	24.8857	0.695647	5.53604	0.91138	22.6458	0.781284	5.18611	0.662475
	ZT2.5	22.1545	0.467593	27.2601	0.486461	6.24857	0.923301	21.9245	0.775673	5.80654	0.588312
	ZT3	24.1041	0.360956	26.9183	0.506274	6.07437	0.900909	23.2329	0.697825	8.10611	0.712597
	ZT3.5	24.423	0.353095	27.0603	0.444455	7.63017	0.883311	25.3784	0.620212	6.35099	0.591888
	ZT4	24.5035	0.35207	26.9159	0.553906	7.57546	0.992636	24.5331	0.709468	8.03531	0.768105
	ZT4.5	24.1597	0.334316	27.0466	0.427814	8.02826	1.00609	24.894	0.547416	9.60072	0.838872
	ZT5	23.8627	0.370996	25.4688	0.54912	8.14428	0.903581	24.8582	0.651858	10.005	0.896653
	ZT5.5	24.0279	0.399998	27.4323	0.336764	5.29378	0.883539	25.355	0.602797	9.45452	0.784633
	ZT6	24.6096	0.35058	26.5221	0.447896	5.58398	0.835513	24.2618	0.552756	9.21207	0.782457
	ZT6.5	25.0094	0.34487	27.7532	0.335837	7.82156	0.869807	25.383	0.702453	9.49764	0.764262
	ZT7	25.0987	0.344147	27.9911	0.267994	7.5343	0.895047	24.7604	0.606483	12.0734	0.828562
	ZT7.5	23.0139	0.43265	26.6858	0.475606	6.45007	0.9231	27.2923	0.375122	10.9879	0.805645
	ZT8	22.2243	0.447723	26.2591	0.472537	6.97117	0.883628	26.245	0.549719	10.8474	0.768889
	ZT8.5	19.4462	0.519294	26.3849	0.462672	6.72909	0.847656	24.3398	0.619646	7.67211	0.660001
	ZT9	13.7552	0.566647	26.3854	0.468215	5.95911	0.799986	23.9456	0.626765	8.83335	0.733719
	ZT9.5	9.72957	0.523119	23.8547	0.598534	6.93385	1.03492	22.3199	0.644222	8.95849	0.791273
	ZT10	6.97912	0.447787	22.3225	0.601305	6.61535	0.909152	21.441	0.738806	7.08297	0.717179
	ZT10.5	4.33825	0.376165	18.4718	0.869263	5.65191	0.889145	16.2276	0.717763	5.05228	0.535986
	ZT11	1.67107	0.206118	9.10541	0.783468	3.9687	0.754817	7.81731	0.593159	4.12013	0.498209
	ZT11.5	0.819489	0.17143	3.30354	0.535462	3.20593	0.774184	3.39608	0.465785	2.46909	0.465892
	ZT12	0.403608	0.136289	0.668161	0.287397	1.92144	0.507716	0.664694	0.208194	1.61014	0.385101
	ZT12.5	4.25547	0.310278	6.62167	0.685843	1.04791	0.493059	4.95547	0.67006	2.03878	0.380919
	ZT13	15.764	0.476807	22.2183	0.665175	2.30456	0.589035	17.2269	1.10771	5.22693	0.621916
	ZT13.5	20.692	0.459442	27.4145	0.397821	3.1367	0.663463	21.4818	1.08134	6.68972	0.703771
	ZT14	20.6444	0.452808	26.1993	0.580733	4.32539	0.815677	23.9665	0.76293	6.6026	0.651355
	ZT14.5	20.3384	0.42864	26.3186	0.519536	4.45961	0.714297	24.4925	0.574145	6.75876	0.665448
	ZT15	19.2624	0.477324	25.3057	0.523455	4.73593	0.772333	26.7073	0.423167	6.3925	0.653344
	ZT15.5	20.1179	0.466198	26.9216	0.538199	3.9528	0.717968	24.4471	0.642426	6.94104	0.747441
	ZT16	18.836	0.44966	25.5934	0.571007	3.64659	0.707293	23.5009	0.710219	6.54397	0.728368
	ZT16.5	19.5589	0.493363	25.5987	0.576589	4.53498	0.770312	22.3429	0.730949	5.2925	0.635566
	ZT17	17.3913	0.519217	24.8846	0.566137	3.6245	0.783036	24.7083	0.715911	5.10832	0.574867
	ZT17.5	18.5571	0.489371	25.5672	0.561298	3.53459	0.725469	23.8972	0.725696	5.45054	0.636129
	ZT18	19.2044	0.507899	23.6864	0.657427	3.27267	0.706081	22.4464	0.840726	6.09938	0.698272
	ZT18.5	17.2114	0.524143	24.5473	0.647603	4.83907	0.867907	24.0586	0.702243	7.02971	0.770964
	ZT19	18.8996	0.508502	23.049	0.672644	4.07548	0.814598	24.2861	0.627107	6.13187	0.67634
	ZT19.5	17.0406	0.545972	24.8382	0.642101	3.42937	0.738739	21.7758	0.89552	7.06357	0.717812
	ZT20	15.6739	0.543154	23.8875	0.698506	3.39663	0.754032	22.8639	0.800591	5.20337	0.66392
	ZT20.5	16.1987	0.552587	22.6046	0.689061	3.46239	0.63565	19.2254	0.975591	4.45619	0.634001
	ZT21	13.8138	0.51411	24.1015	0.64221	3.05013	0.714741	19.1805	0.956179	4.11046	0.61491
	ZT21.5	12.8223	0.537386	18.7953	0.820241	3.46969	0.748407	18.8528	0.952723	3.8314	0.548974
	ZT22	8.77393	0.496037	19.3403	0.979274	3.88911	0.79593	13.301	0.995785	3.42256	0.510303
	ZT22.5	8.98443	0.500971	16.8846	0.995361	4.07317	0.850986	10.3216	0.961335	5.91739	0.715139
	ZT23	6.65367	0.493759	13.1165	0.878773	4.183	0.799183	9.44104	0.875532	4.90693	0.62142
	ZT23.5	5.53922	0.445963	11.2111	1.00908	3.06037	0.840017	6.14716	0.624428	2.73062	0.423514
	ZT24	2.46636	0.259014	8.18131	0.801693	2.65578	0.74686	7.79599	0.748531	2.14042	0.395692

## Sheet: Fig3b
Figure 3b	n=	315	110	125	115	145
Group-5		elavG4/Y;Udcr2/+	Umre11RNAi1/+	elavG4/Y;Udcr2/Umre11RNAi1	Umre11RNAi2/+	elavG4/Y;Udcr2/+;Umre11RNAi2/+
Sleep duration (min/24h)		745	990	420	855	110
		770	875	175	865	60
		810	970	140	865	115
		710	860	130	830	115
		630	875	135	805	70
		450	930	35	795	520
		405	1020	175	830	390
		355	1055	145	800	345
		305	975	105	730	305
		270	1015	155	665	460
		855	895	70	710	620
		805	865	70	635	710
		785	670	80	655	510
		785	720	85	515	670
		765	785	55	630	495
		720	885	225	625	190
		775	870	120	660	200
		715	745	190	465	165
		615	795	150	480	220
		695	740	300	530	220
		525	845	1000	750	355
		550	945	675	750	350
		525	870	695	665	295
		535	865	702.66	625	265
		460	785	1232.01	500	280
		870	1075	200	925	335
		790	1110	255	945	250
		820	1020	220	915	335
		775	1025	110	935	225
		745	970	125	825	255
		835	990	80	760	895
		775	955	60	670	475
		795	885	50	730	535
		770	970	55	710	475
		725	805	155	645	485
		845	900	160	830	110
		670	860	140	808.042	135
		780	715	175	797.093	70
		780	635	90	747.553	85
		715	590	120	746.519	65
		610	1045	270	740	100
		520	985	190	715	165
		495	925	245	690	170
		525	825	250	595	200
		460	925	370	650	130
		665	1060	335	870	300
		695	1105	200	860	275
		755	1110	205	820	320
		665	1065	250	810	245
		540	1100	155	795	260
		820	1195.56	10	1080	695
		800	1219.08	65	1065	705
		850	1171.51	30	1105	580
		785	1225.97	30	1020	580
		775	1086.07	25	1085	555
		715	1100	315	960	90
		650	1068.49	355	1050	50
		665	1030	350	975	25
		535	1120	370	1050	10
		575	1097.38	295	1050	60
		635	1104.64	185	1010	380
		590	1145.03	170	1005	390
		635	1180	100	1030	307.322
		625	1140	150	1000	344.051
		525	1106.19	85	1040	1156.79
		835	1135	315	1060	355
		795	1120	165	1020	170
		800	1080	145	1005	170
		775	1050	95	1030	50
		770	1150	80	1015	180
		710	1122.55	45	1005	125
		760	1200.41	70	1110	105
		765	1219.85	50	1110	85
		835	1139.17	50	1055	80
		607.843	1147.82	55	1070	10
		795	1040	40	1125	120
		730	1025	20	1120	105
		775	1035	40	1140	55
		725	1025	30	1050	85
		585	1005	75	1060	75
		785	1035	10	960	50
		770	1010	70	945	100
		745	1015	25	875	120
		740	1075	15	910	110
		705	980	0	895	30
		645	1005	105	965	160
		625	975	80	875	105
		650	960	90	930	75
		635	1005	100	925	20
		570	955	115	925	40
		730	1145	40	895	420
		675	1050	25	930	370
		685	1115	60	975	405
		630	1135	15	880	295
		555	1100	20	890	355
		715	1075	95	880	45
		715	985	145	950	110
		780	1015	35	940	100
		640	960	50	905	110
		720	985	30	915	45
		690	942.9	120	1000	350
		720	864.037	35	965	330
		600	925	40	940	330
		490	871.005	45	920	295
		460	951.391	0	970	326.081
		680	1005	20	945	45
		645	965	20	960	75
		710	965	0	910	25
		640	955	0	925	20
		695	930.491	65	880	50
		700		35	1100	0
		775		20	1050	0
		655		30	1090	0
		705		45	1025	10
		695		10	1155	10
		645		45		75
		665		60		20
		610		0		35
		690		10		95
		540		30		85
		715		55		0
		700		45		15
		605		55		10
		550		20		0
		635		20		0
		635				0
		335				10
		218.326				10
		170				0
		120				0
		810				110
		820				90
		765				100
		800				90
		820				95
		950				115
		985				140
		935				120
		910				30
		895				150
		860				55
		965				120
		870				95
		810				45
		860				135
		845
		855
		780
		805
		855
		940
		995
		930
		900
		900
		750
		820
		820
		760
		680
		825
		720
		765
		700
		640
		520
		550
		440
		435
		395
		835
		775
		835
		740
		810
		780
		675
		880
		735
		715
		1010
		890
		890
		855
		827.06
		635
		615
		440
		495
		600
		814.623
		794.632
		784.637
		749.653
		764.646
		854.604
		949.56
		774.641
		759.648
		839.611
		434.799
		449.792
		444.794
		394.817
		374.826
		670
		745
		570
		660
		720
		535
		675
		535
		530
		520
		525
		560
		445
		345
		280
		835
		805
		760
		745
		740
		610
		600
		595
		550
		530
		730
		710
		565
		555
		560
		905
		790
		710
		750
		735
		855
		865
		770
		740
		750
		910
		655
		645
		560
		520
		525
		475
		580
		490
		390
		500
		455
		425
		385
		325
		540
		580
		510
		435
		360
		455
		475
		520
		375
		325
		275
		245
		185
		110
		80
		390
		380
		330
		375
		285
		520
		420
		545
		530
		500
		640
		540
		480
		350
		360
		745
		835
		805
		635
		650
		681.076
		720
		590
		600
		555
		665
		620
		550
		490
		550
		715
		665
		550
		430
		420
		860
		850
		785
		700
		655

## Sheet: Fig3c
Figure 3c	n=	99	44	40	41	38
Single		elavG4/Y;Udcr2/+	Umre11RNAi1/+	elavG4/Y;Udcr2/Umre11RNAi1	Umre11RNAi2/+	elavG4/Y;Udcr2/+;Umre11RNAi2/+
Sleep duration (min/24h)		620	1060	519.97	755	800
		805	935	499.961	825	1160
		935	1155	754.942	910	1140
		495	1115	944.926	705	835
		835	1040	519.859	850	295
		880	1255	599.859	785	967.243
		915	1155	774.856	1175	725
		975	1175	559.863	1220	590
		860	1165	524.875	1120	940
		955	970	589.861	1211.05	640
		700	1135	1084.82	1110	730
		1040	1085	1224.81	1190	795
		860	1220	554.882	1110	130
		965	1030	1249.8	1085	835
		645	1080	984.831	1225	760
		1130	1140	1124.81	1140	550
		520	1050	954.84	1060	40
		670	1170	849.84	1140	885
		715	890	874.826	625	1325
		500	1135	989.815	770	1275
		480	925	594.889	685	955
		565	1095	1094.8	965	930
		815	1180	914.833	1000	1025
		525	1025	899.824	460	930
		885	860	744.833	930	1175
		1030	870	1039.82	1030	1010
		1070	970	989.824	620	975
		145	1095	859.826	970	995
		780	940	859.822	845	1025
		660	1010	584.88	1090	715
		695	1090	844.829	255	105
		795	1180	764.85	590	355
		635	1020	1114.8	695	1279.34
		585	1000	914.977	740	740
		65	1120	689.856	660	1025
		605	1155	224.933	725	185
		710	1120	814.843	865	440
		705	970	984.817	665	745
		740	1120	524.88	655
		805	990	1164.24	435
		785	1145		845
		290	1095
		710	890
		800	1065
		780
		1110
		525
		385
		785
		820
		920
		605
		950
		930
		380
		390
		580
		710
		165
		475
		1065
		670
		520
		690
		655
		685
		785
		515
		890
		745
		825
		795
		790
		885
		690
		795
		830
		1015
		775
		815
		1045
		885
		1015
		1050
		775
		1075
		705
		995
		775
		1115
		755
		1075
		815
		855
		890
		1080
		875
		1005
		1120

## Sheet: Fig3d
Figure 3d	n=	77	77	60	86	62
DAM		elavG4/Y;Udcr2/+	Umre11RNAi1/+	elavG4/Y;Udcr2/Umre11RNAi1	Umre11RNAi2/+	elavG4/Y;Udcr2/+;Umre11RNAi2/+
Sleep duration (min/24h)		948.75	1145	898	899.5	1023.75
		856.5	1068.25	1138.25	1079.75	930.75
		602.25	1072.75	703.75	1071.75	849.25
		799.75	930	551.75	940.5	843.75
		634.75	950	907	801.5	1041.75
		850.5	1005.25	1285.25	969	747.5
		555	1030.25	1221.75	1061.25	1116.25
		911.25	1058.5	1170	1057.75	769
		614.25	1099	1242.5	1079.75	892.75
		744	1027	1041	1078.25	1162.25
		1032	1215.5	1085	617.75	734
		831.75	1100	903.25	1041.75	1199.5
		728.25	1062	1305.25	1081.75	1271.5
		563.5	998.5	1092	943	534.75
		363.75	1095.5	998.5	1048.25	1153.5
		851	1080.75	1220.25	1010.75	976.5
		969.25	1005	948.5	786.5	1239
		825.75	961.25	659.75	829	917.75
		742	953	858	899	1033.25
		890.5	1119	852.25	884.5	1159
		794.25	1033.75	1054.75	968.75	676
		1061.25	698.5	574.75	1064	1092.5
		1086.25	1029.25	877.25	1042	1248.5
		828.5	434	968.75	953	1244.25
		930	946	884.25	921.25	1063
		846.25	968.5	962.5	800.75	1281
		964.25	1163	741.25	1052.5	780.25
		992.75	1025	895.5	1031.25	643
		1106.5	1065.5	1054.25	1013.75	894.5
		945.5	1140.5	921.75	1066.25	1121.5
		1060	1023.25	1123.5	952.5	694
		846	1147.75	1125.25	980.25	1125.75
		956.75	801.5	950	910.75	1039.25
		908.25	1075	1157.75	1058.75	328
		934.25	1154.75	1122.5	1097	743.25
		724.5	1190.5	791.5	929.25	926.75
		874.5	866	1110.5	1009.5	1085
		873.75	1222.75	879.25	1163.5	923
		1159.25	1098.25	1159.75	965.25	769.5
		1048.5	950.75	900.75	1083.5	937.75
		935.5	784.5	937.25	1079.75	1080.75
		1135.75	1021.5	944.5	978.75	956.75
		993.25	851	1154.5	1077.5	816
		894	1216.25	1025.5	1001.75	1016.5
		1001.5	1121.75	1147	1084.25	935.75
		865.25	1082.25	1080.75	881	872.75
		923.5	1085.5	1185.5	826.5	997.25
		1018.75	738.75	863.25	629.25	916.75
		602.25	956.25	1055.5	954	745.5
		893.5	936.5	1121.75	1057.75	829.5
		792.25	1048	1106.25	1082.5	738.5
		699.5	1159.75	1229.25	1070.5	1065.75
		849.25	1140.5	973	917	807.75
		719	1056.5	927	863.25	1180.75
		678.25	1036.75	1048.5	1014.5	833.25
		854.5	995.5	924	832.25	537.5
		942	1196.5	1059.5	947.5	981
		544.25	946.25	1242	907	962
		761.75	1056.75	800.25	834.75	768.75
		630	913	1093	824.5	553
		1038.25	886.25		836.75	556.25
		924	1144.5		1066.75	738.5
		728.75	1042.5		915.5
		1062.75	1180		938
		925.5	1031.75		870.25
		957.5	1136.75		959.5
		495.75	1083.5		980.75
		947.75	1158		997.75
		772.5	1050		901.5
		700.5	905		947.25
		684.75	1248.5		906.75
		866.5	1171		792.75
		964.5	1086.25		1045.75
		1035	1201.25		874
		809	1071		672.75
		854.25	1117.75		948.75
		645	1120.5		1126.25
					1043.25
					995
					789.75
					796
					1162.5
					960.5
					951.75
					1010
					1108.5

[truncated: 183 more sheets: Fig3e, Fig3f, Fig3g, Sheet1, Fig3h, Fig3i, Fig3j, Fig3k, Fig3l, Fig3m, Fig3n, Fig3o, Fig3p, Fig4b, Fig4c, Fig4d, Fig4e, Fig4f, Fig4g, Fig4h …]
